# Supplementary material for: Manual therapy versus advice to stay active for nonspecific back and/or neck pain: a cost-effectiveness analysis
Source: Chiropr Man Therap. 2022 May 16;30:27. doi: 10.1186/s12998-022-00431-7 (PMC9109382; doi:10.1186/s12998-022-00431-7)
Supplement: Supplementary file 1 — Additional file 1. Analysis template: cost-effectiveness analysis of pain intensity. [file 12998_2022_431_MOESM1_ESM.xlsx]

## Sheet: Cost data
Index		Kontrol
Patient ID	Cost	Patient ID	Cost		Table: Raw scale
2	288.88	1	603.43			# patients	Mean Cost	Std dev	Std error
6	288.88	3	359.49		index	182	1227.29	3266.99	242.165
7	288.88	4	364.87		Kontrol	158	1862.63	5034.26	400.505
10	531.97	8	360.22
11	867.72	9	360.22		Difference
12	398.01	14	374.55		mean	-635.336
13	1618.36	16	179.75		standard error	468.026
15	443.67	19	181.86		lower 95% limit	-1552.65
17	289.6	20	367.78		upper 95% limit	281.978
18	334.54	24	413.03
21	1135.65	25	359.49		t-test for difference in means
23	956.5	26	1553.91		p-value	0.163267
27	346.65	28	567.1
29	289.6	35	359.49
31	346.65	38	1751.87
34	173.33	42	727.58
36	1546.98	46	362.4
41	406.4	49	23257.2
43	346.65	51	927.26
44	706.14	56	934.58
45	346.65	58	4502.84
47	348.11	59	537.93
50	1041.41	61	425.14
52	1899.74	65	413.76
53	497.51	69	1174.21
55	291.72	70	1673.28
57	1026.85	73	751.59
60	552.07	76	2303.79
62	540.69	77	462.2
64	347.31	79	359.49
66	404.43	80	644.89
67	777.31	86	361.6
68	350.58	87	816.58
71	346.65	89	1073.64
72	346.65	91	368.16
74	288.88	92	11259.7
75	638.44	96	2532.89
78	466.15	99	361.67
81	1016.32	106	1166.15
82	575.19	107	379.19
84	539.96	109	669.08
85	294.83	111	661.21
88	660.05	117	620.61
93	231.1	119	361.6
94	664.82	121	3539.96
95	975.21	126	413.76
97	5092.53	129	374.3
100	683.75	131	359.49
101	812.49	134	360.95
103	297.3	137	4117.9
104	2804.97	138	360.95
108	364.42	140	359.49
110	552.8	143	1093.08
112	703.48	146	797.7
113	346.65	148	1519.08
114	289.6	149	420.91
116	346.65	152	564.91
118	291.35	155	449.91
120	515.34	157	758.23
123	2181.07	162	363.06
125	347.38	163	359.49
127	406.61	169	410.85
128	348.11	173	961.57
130	349.56	174	756.49
132	288.88	178	361.96
133	481.46	180	359.49
135	577.75	181	1161.92
136	693.3	183	371.78
139	350.86	184	1092.09
141	454.67	188	362.69
142	2168.51	189	1867.37
144	11388.4	191	1262.94
147	450.82	193	14928.1
151	288.88	198	181.93
156	571.33	204	985.33
159	348.84	207	359.49
161	374.17	210	937.24
165	956.31	211	179.75
170	638.72	215	17968.6
171	346.65	217	363.34
172	434.77	218	36132.2
175	346.65	220	467.74
176	1059.83	229	600.22
177	1565.98	230	568.93
179	346.65	232	366.42
185	15643.7	237	908.41
186	291.06	240	360.22
187	1823	241	367.63
190	408.07	243	359.49
192	346.65	245	639.64
196	1845.3	246	33334.6
199	347.31	249	1078.27
200	288.88	252	362.26
203	346.65	256	462.2
205	1520.61	260	359.49
208	209.28	261	359.49
209	290.33	263	360.95
212	291.06	267	179.75
213	346.65	269	362.33
214	640.52	271	362.62
216	1115.79	273	749.24
221	1387.37	277	361.67
222	348.11	288	369.01
223	1741.61	289	701.25
224	234.3	291	359.49
225	419.14	292	359.49
228	288.88	298	1005.03
231	346.65	299	359.49
235	751.08	301	615.11
239	293.81	302	4447.1
242	290.33	303	2801.17
244	4114.8	304	3538.9
247	231.1	305	1183.98
250	291.06	308	359.49
251	1714.85	310	359.49
253	520.38	311	362.78
254	231.76	315	179.75
257	346.65	316	2620.35
258	3165.83	320	359.49
264	803.45	322	2396.04
265	346.65	326	669.08
266	231.1	329	1630.53
270	288.88	331	179.75
272	289.53	334	238.25
275	347.38	336	368.16
278	32763.1	337	389.58
280	288.88	341	1747.8
282	597.8	343	367.27
283	718.98	345	360.95
285	176.52	349	183.38
286	644.99	350	361.96
287	1104.44	353	359.49
290	288.88	354	564.91
293	640.84	355	359.49
297	2231.21	356	2007.19
306	1317.07	358	1921.98
307	1032.35	361	361.67
309	349.94	362	24265.5
313	6059.92	363	359.49
314	504.36	366	362.78
317	915.2	369	817.42
318	580.52	371	359.49
319	600.6	373	1303.7
323	2393.72	374	726.87
324	347.38	376	360.95
327	582.73	377	518.94
328	1625.8	379	742.22
330	863.85	385	361.96
332	351.89	388	6520.17
338	355.51	389	361.96
340	347.38	390	553.53
342	346.65	391	1598.5
344	918.8	393	361.67
346	297.17	394	361.96
347	288.88	397	360.95
348	351.59	404	373.7
351	4129.76	406	8607.53
352	963.58	409	2129.97
357	10088.4
359	838.1
360	1898.13
367	289.6
368	413.63
370	565.95
372	20814.6
375	351.46
380	346.65
381	350.08
383	488.04
384	350.29
386	501.45
387	352.62
392	346.65
395	349.12
396	355.51
399	2583.31
400	347.38
401	346.65
402	481.03
405	1808.11
407	693.3
408	706.14

## Sheet: Bootstrapped cost data
	Table: Summary bootstrap data			Bootstrap resample	Index	Kontrol			Patient ID Treatment=t1	Index
					Mean Cost	Mean Cost	∆ Cost		2	6	7	10	11	12	13	15	17	18	21	23	27	29	31	34	36	41	43	44	45	47	50	52	53	55	57	60	62	64	66	67	68	71	72	74	75	78	81	82	84
	mean	-634.464		1	1291.73	1868.03	-576.299		2181.07	863.85	346.65	918.8	1041.41	348.11	2393.72	364.42	1135.65	346.65	20814.6	231.1	600.6	664.82	288.88	352.62	350.86	488.04	288.88	706.14	1546.98	1115.79	288.88	6059.92	231.1	352.62	640.52	294.83	520.38	346.65	350.08	640.52	2168.51	571.33	288.88	288.88	293.81	10088.4	350.29	693.3	293.81
	Std.dev.	458.191		2	1387.18	2248.1	-860.912		975.21	1026.85	346.65	644.99	580.52	1135.65	575.19	349.94	348.11	355.51	346.65	291.35	577.75	1115.79	501.45	231.1	288.88	838.1	975.21	291.72	975.21	539.96	234.3	975.21	1714.85	349.12	334.54	209.28	1618.36	706.14	2804.97	706.14	1625.8	600.6	346.65	231.1	571.33	644.99	5092.53	291.06	664.82
	2.5th perc	-1555.44		3	1125.41	2148.69	-1023.28		293.81	597.8	552.07	1823	1115.79	288.88	413.63	2181.07	231.1	349.12	334.54	863.85	11388.4	288.88	1714.85	2168.51	231.1	348.11	346.65	501.45	454.67	291.06	347.38	481.03	231.76	288.88	575.19	1104.44	288.88	638.44	1059.83	706.14	346.65	2804.97	291.06	346.65	481.03	349.94	1520.61	838.1	497.51
	97.5th perc	218.359		4	1065.34	1503.53	-438.191		4129.76	2181.07	346.65	231.1	956.31	346.65	2168.51	644.99	419.14	481.03	718.98	1546.98	346.65	234.3	347.31	346.65	346.65	450.82	2168.51	6059.92	346.65	288.88	288.88	346.65	664.82	288.88	1016.32	777.31	413.63	1016.32	481.46	288.88	290.33	571.33	1317.07	693.3	454.67	290.33	1041.41	3165.83	406.61
	min	-2307.38		5	1176.72	1686.98	-510.266		350.08	288.88	1115.79	693.3	352.62	600.6	347.38	289.6	575.19	288.88	346.65	406.61	1714.85	481.46	1845.3	406.4	481.46	231.1	2393.72	349.12	1899.74	364.42	346.65	638.44	288.88	565.95	289.6	5092.53	1016.32	5092.53	1026.85	291.06	374.17	693.3	349.12	2231.21	4129.76	963.58	1546.98	706.14	777.31
	max	897.771		6	1169.29	1848.94	-679.648		346.65	434.77	352.62	346.65	867.72	640.52	1016.32	1714.85	2168.51	350.08	348.84	1115.79	346.65	838.1	231.1	706.14	350.86	1898.13	406.4	346.65	347.38	348.11	4114.8	803.45	404.43	346.65	294.83	443.67	288.88	348.11	291.06	703.48	288.88	571.33	956.5	2181.07	231.1	693.3	346.65	289.6	838.1
				7	984.514	1965.69	-981.179		408.07	5092.53	350.29	346.65	234.3	2804.97	350.86	348.11	346.65	497.51	351.59	867.72	2231.21	346.65	288.88	638.44	288.88	638.72	539.96	289.6	1845.3	288.88	346.65	347.38	346.65	1823	291.06	1387.37	291.06	346.65	346.65	1823	443.67	2181.07	398.01	289.6	288.88	288.88	348.11	838.1	346.65
				8	1340.08	1944.38	-604.293		644.99	434.77	406.61	4129.76	10088.4	288.88	1808.11	2181.07	364.42	1741.61	289.6	963.58	288.88	1115.79	640.52	350.86	288.88	1546.98	812.49	644.99	32763.1	346.65	291.72	501.45	2583.31	1741.61	347.38	290.33	176.52	1115.79	975.21	481.46	346.65	347.38	1026.85	4114.8	1565.98	1898.13	348.11	450.82	374.17
				9	1414.65	1824.12	-409.476		346.65	374.17	1898.13	803.45	288.88	803.45	580.52	706.14	347.31	481.46	209.28	434.77	11388.4	293.81	504.36	346.65	1565.98	291.06	347.38	15643.7	404.43	11388.4	1741.61	347.38	504.36	1317.07	10088.4	2181.07	777.31	350.58	408.07	346.65	1016.32	347.31	466.15	288.88	350.08	450.82	552.07	349.94	915.2
				10	892.74	1418.88	-526.136		347.31	1059.83	231.1	408.07	355.51	693.3	288.88	1565.98	6059.92	231.76	693.3	1059.83	346.65	352.62	703.48	349.56	350.58	1823	915.2	443.67	640.52	812.49	231.76	346.65	290.33	288.88	346.65	288.88	289.6	288.88	1104.44	1520.61	231.1	288.88	231.1	349.12	289.6	450.82	693.3	288.88	346.65
				11	1690.32	1845.61	-155.289		32763.1	918.8	289.6	346.65	346.65	289.53	348.11	2393.72	597.8	481.46	693.3	1546.98	346.65	600.6	812.49	231.1	290.33	413.63	1546.98	552.8	693.3	346.65	600.6	348.11	640.84	32763.1	520.38	346.65	466.15	703.48	466.15	419.14	466.15	176.52	288.88	288.88	32763.1	956.31	346.65	346.65	346.65
				12	1069.63	1925.94	-856.308		1546.98	32763.1	664.82	346.65	6059.92	355.51	1899.74	3165.83	1808.11	2231.21	352.62	351.46	348.84	1565.98	1823	863.85	346.65	346.65	288.88	1041.41	803.45	351.89	291.06	351.46	288.88	350.58	398.01	350.08	231.76	580.52	355.51	863.85	346.65	289.6	408.07	975.21	838.1	497.51	1546.98	288.88	288.88
				13	817.539	1555.35	-737.808		346.65	863.85	1625.8	291.35	2393.72	288.88	956.5	355.51	346.65	1026.85	515.34	5092.53	289.53	351.89	515.34	347.38	288.88	346.65	956.31	349.94	454.67	4129.76	346.65	346.65	2231.21	466.15	497.51	349.94	288.88	803.45	288.88	288.88	540.69	1823	355.51	347.38	346.65	290.33	290.33	351.46	2393.72
				14	975.503	2028.93	-1053.43		1032.35	347.38	1115.79	364.42	638.72	4114.8	918.8	803.45	290.33	1625.8	1041.41	289.6	575.19	515.34	956.5	963.58	863.85	454.67	580.52	582.73	1104.44	350.29	288.88	2231.21	1520.61	466.15	346.65	289.6	454.67	334.54	291.06	580.52	2231.21	289.6	291.06	1845.3	703.48	351.89	288.88	289.53	703.48
				15	1411.84	1306.62	105.219		6059.92	2231.21	481.03	644.99	434.77	915.2	552.07	531.97	640.84	571.33	20814.6	346.65	348.84	1016.32	288.88	1618.36	3165.83	1059.83	347.38	347.38	349.12	2168.51	291.06	501.45	975.21	346.65	346.65	419.14	288.88	501.45	504.36	838.1	2168.51	3165.83	956.31	1808.11	346.65	539.96	349.56	1714.85	290.33
				16	1107.14	2059	-951.864		1625.8	347.38	374.17	6059.92	956.31	288.88	515.34	352.62	956.5	289.6	350.86	552.8	288.88	1135.65	751.08	352.62	291.06	346.65	288.88	580.52	291.72	1899.74	404.43	288.88	531.97	443.67	520.38	1032.35	963.58	234.3	1898.13	504.36	1823	638.72	434.77	173.33	231.1	347.31	288.88	294.83	577.75
				17	1046.6	1689.34	-642.738		867.72	706.14	289.53	3165.83	1317.07	867.72	289.6	582.73	918.8	346.65	644.99	347.31	582.73	346.65	1714.85	352.62	288.88	291.35	289.6	288.88	777.31	288.88	288.88	644.99	1059.83	501.45	915.2	539.96	231.1	406.61	348.11	640.84	515.34	289.6	2168.51	173.33	531.97	10088.4	577.75	398.01	231.1
				18	1603.61	2216.37	-612.767		346.65	718.98	777.31	15643.7	501.45	288.88	1714.85	290.33	348.84	515.34	293.81	2168.51	664.82	347.38	488.04	683.75	1618.36	364.42	288.88	11388.4	406.4	349.56	956.5	346.65	867.72	291.06	2393.72	176.52	597.8	334.54	2393.72	173.33	288.88	683.75	1317.07	32763.1	347.38	956.5	288.88	504.36	1104.44
				19	1258.8	2178.9	-920.105		531.97	539.96	1520.61	1104.44	351.46	297.17	347.38	404.43	915.2	1032.35	346.65	297.3	3165.83	297.3	777.31	288.88	289.6	404.43	288.88	1808.11	918.8	5092.53	664.82	348.11	288.88	975.21	531.97	918.8	346.65	346.65	434.77	290.33	660.05	1520.61	703.48	1741.61	346.65	1899.74	466.15	1546.98	4114.8
				20	1250.02	1455.13	-205.113		454.67	349.12	176.52	481.46	291.06	346.65	1808.11	364.42	481.03	288.88	497.51	481.03	706.14	289.53	406.61	347.38	288.88	291.35	346.65	812.49	173.33	334.54	289.6	347.38	481.46	915.2	352.62	32763.1	1741.61	346.65	347.38	443.67	374.17	1135.65	346.65	2393.72	638.44	1899.74	288.88	288.88	1823
				21	1238.38	2050.15	-811.767		1618.36	1618.36	288.88	501.45	504.36	540.69	706.14	346.65	812.49	2181.07	294.83	231.1	346.65	838.1	291.06	419.14	664.82	867.72	488.04	703.48	288.88	346.65	664.82	434.77	288.88	2168.51	450.82	288.88	348.11	346.65	346.65	552.07	413.63	1016.32	291.72	1059.83	374.17	346.65	751.08	1899.74	693.3
				22	1535.2	1701.27	-166.065		640.52	1135.65	693.3	1520.61	497.51	1135.65	1899.74	347.38	1135.65	838.1	1625.8	638.72	234.3	488.04	346.65	644.99	1625.8	288.88	1016.32	288.88	297.17	693.3	1016.32	348.11	348.11	347.31	355.51	3165.83	406.61	2168.51	1059.83	32763.1	346.65	404.43	4129.76	597.8	812.49	404.43	346.65	288.88	290.33
				23	1179.47	1836.13	-656.662		364.42	640.84	454.67	10088.4	291.06	2168.51	638.44	1823	291.06	349.56	347.38	552.07	11388.4	540.69	347.38	515.34	2231.21	347.31	812.49	347.31	355.51	289.6	413.63	5092.53	406.4	751.08	5092.53	575.19	706.14	346.65	347.38	1741.61	1016.32	1618.36	347.38	351.59	644.99	6059.92	2181.07	346.65	6059.92
				24	1433.84	2249.45	-815.607		2168.51	1387.37	347.38	956.5	288.88	346.65	32763.1	15643.7	348.84	419.14	481.03	1135.65	350.86	288.88	288.88	288.88	1026.85	1026.85	288.88	1714.85	346.65	346.65	231.1	838.1	15643.7	348.84	406.61	638.44	812.49	1845.3	364.42	956.5	289.53	32763.1	288.88	347.38	2231.21	751.08	863.85	565.95	552.8
				25	1090.95	1524.17	-433.215		347.38	347.38	294.83	638.44	176.52	288.88	346.65	481.03	294.83	504.36	481.46	289.53	1115.79	346.65	346.65	450.82	693.3	346.65	347.38	288.88	575.19	565.95	346.65	334.54	915.2	288.88	515.34	466.15	575.19	11388.4	20814.6	501.45	350.86	10088.4	1026.85	288.88	565.95	1041.41	346.65	706.14	577.75
				26	1296.75	1995.87	-699.122		288.88	288.88	501.45	346.65	6059.92	1032.35	571.33	706.14	2231.21	346.65	520.38	434.77	290.33	297.17	346.65	515.34	346.65	1115.79	374.17	346.65	288.88	231.1	2181.07	346.65	347.38	347.38	289.6	1026.85	349.56	1115.79	406.4	1016.32	1041.41	351.46	11388.4	571.33	1899.74	1845.3	231.1	288.88	413.63
				27	1291.87	1446.57	-154.696		346.65	963.58	718.98	11388.4	288.88	638.72	288.88	1104.44	173.33	466.15	346.65	867.72	355.51	838.1	975.21	20814.6	288.88	231.1	501.45	2168.51	600.6	4129.76	956.5	408.07	915.2	349.12	289.6	1059.83	1041.41	1714.85	288.88	350.29	364.42	1618.36	350.08	346.65	289.6	10088.4	638.72	288.88	915.2
				28	1200.62	1262.78	-62.1583		1032.35	2231.21	347.31	10088.4	1059.83	1041.41	1845.3	1546.98	706.14	231.76	577.75	1741.61	349.12	419.14	1032.35	1032.35	2804.97	497.51	234.3	288.88	11388.4	289.6	1899.74	346.65	481.03	2583.31	1714.85	2804.97	346.65	290.33	481.03	565.95	1135.65	346.65	290.33	597.8	520.38	918.8	1135.65	288.88	1041.41
				29	1131.88	1801.41	-669.531		288.88	346.65	1115.79	346.65	918.8	1823	640.84	812.49	660.05	2168.51	863.85	915.2	288.88	638.44	289.6	352.62	565.95	660.05	346.65	173.33	291.35	32763.1	348.84	693.3	1845.3	975.21	288.88	1016.32	1845.3	288.88	706.14	915.2	531.97	6059.92	291.06	1317.07	288.88	552.8	1520.61	350.29	288.88
				30	1492.78	1440.91	51.8676		419.14	706.14	638.72	32763.1	349.94	703.48	1104.44	638.72	346.65	288.88	404.43	520.38	348.84	540.69	1317.07	347.31	346.65	346.65	1135.65	1714.85	364.42	1520.61	297.17	867.72	1898.13	552.8	231.1	347.31	575.19	413.63	346.65	288.88	660.05	863.85	32763.1	288.88	1618.36	293.81	515.34	1741.61	349.56
				31	1062.94	1787.83	-724.888		703.48	334.54	918.8	5092.53	346.65	6059.92	1898.13	419.14	346.65	918.8	577.75	288.88	347.38	348.11	231.1	347.38	515.34	346.65	956.31	1520.61	863.85	867.72	291.35	291.06	1845.3	638.44	552.07	693.3	346.65	443.67	234.3	751.08	419.14	1546.98	1387.37	209.28	10088.4	575.19	11388.4	664.82	291.72
				32	1054.53	2878.89	-1824.35		291.06	4129.76	288.88	209.28	346.65	777.31	751.08	176.52	346.65	1741.61	347.38	231.1	293.81	288.88	288.88	683.75	640.84	434.77	6059.92	956.5	289.53	291.06	288.88	413.63	346.65	664.82	863.85	1898.13	2168.51	346.65	5092.53	638.44	351.59	347.31	481.03	660.05	597.8	355.51	751.08	346.65	346.65
				33	1235.91	1713.61	-477.702		350.08	348.11	351.89	355.51	640.84	293.81	1823	1741.61	209.28	32763.1	497.51	348.11	2583.31	346.65	660.05	1899.74	406.61	297.17	443.67	348.11	2231.21	346.65	291.06	351.89	1741.61	552.8	231.1	497.51	693.3	347.31	346.65	693.3	777.31	288.88	347.38	565.95	406.4	1899.74	288.88	2804.97	1808.11
				34	851.151	1783.7	-932.549		346.65	349.94	398.01	346.65	291.06	520.38	297.3	346.65	450.82	288.88	1714.85	1565.98	693.3	803.45	1898.13	1026.85	664.82	288.88	348.11	346.65	11388.4	1714.85	347.31	231.76	347.31	454.67	294.83	289.6	176.52	346.65	1059.83	289.6	812.49	346.65	552.07	597.8	294.83	398.01	466.15	349.56	347.38
				35	846.091	2993.46	-2147.37		291.35	552.8	1520.61	346.65	963.58	419.14	350.58	575.19	577.75	349.94	15643.7	552.07	582.73	975.21	644.99	867.72	346.65	531.97	350.86	346.65	2231.21	346.65	346.65	419.14	346.65	290.33	580.52	975.21	350.86	234.3	2583.31	297.17	347.38	4114.8	466.15	350.86	466.15	350.08	288.88	803.45	1016.32
				36	1912.31	1758.6	153.705		347.38	1845.3	346.65	1104.44	350.29	539.96	293.81	288.88	346.65	540.69	638.44	346.65	683.75	501.45	349.12	297.3	466.15	291.06	346.65	693.3	348.84	1823	3165.83	466.15	5092.53	231.1	497.51	347.38	1104.44	346.65	644.99	291.35	1898.13	346.65	291.06	32763.1	703.48	346.65	2583.31	600.6	1387.37
				37	1049.1	1628.77	-579.669		173.33	466.15	1899.74	347.38	346.65	406.4	812.49	644.99	348.11	454.67	351.89	408.07	15643.7	703.48	863.85	838.1	1041.41	552.07	346.65	15643.7	504.36	231.1	346.65	1899.74	346.65	1016.32	334.54	1741.61	434.77	346.65	640.52	294.83	406.4	231.1	350.08	520.38	351.89	346.65	540.69	288.88	918.8
				38	1172.63	2041.44	-868.809		644.99	374.17	539.96	454.67	488.04	288.88	552.8	347.31	450.82	915.2	450.82	350.29	638.44	577.75	291.06	1618.36	346.65	963.58	751.08	288.88	288.88	346.65	3165.83	351.59	231.76	683.75	346.65	346.65	2181.07	398.01	349.94	294.83	346.65	364.42	1520.61	346.65	348.11	751.08	291.72	565.95	703.48
				39	1470.77	1690.92	-220.154		355.51	347.31	1104.44	600.6	1317.07	348.11	5092.53	288.88	289.6	346.65	531.97	288.88	346.65	346.65	1317.07	575.19	347.38	349.56	346.65	540.69	288.88	956.31	288.88	289.53	1899.74	288.88	288.88	703.48	582.73	374.17	347.31	347.38	1387.37	706.14	346.65	531.97	234.3	406.4	683.75	1808.11	580.52
				40	714.25	1897.71	-1183.46		231.1	539.96	812.49	346.65	434.77	348.11	346.65	693.3	288.88	443.67	349.94	1714.85	571.33	351.46	288.88	481.03	346.65	173.33	346.65	915.2	346.65	443.67	289.6	1520.61	4114.8	552.8	347.31	644.99	350.86	288.88	718.98	552.8	289.6	693.3	706.14	1845.3	294.83	664.82	565.95	580.52	349.56
				41	1560.37	1957.35	-396.976		915.2	539.96	231.1	231.1	10088.4	346.65	294.83	288.88	481.03	531.97	346.65	346.65	956.5	777.31	231.76	347.31	1823	398.01	15643.7	347.38	352.62	501.45	288.88	1618.36	1032.35	838.1	975.21	2583.31	346.65	4114.8	1387.37	481.46	350.29	173.33	15643.7	290.33	3165.83	497.51	1625.8	10088.4	288.88
				42	1100.68	2190.93	-1090.25		1546.98	956.31	1714.85	867.72	751.08	1845.3	539.96	571.33	348.11	552.07	349.94	2168.51	1041.41	577.75	32763.1	812.49	346.65	1546.98	346.65	348.11	5092.53	346.65	352.62	288.88	504.36	231.1	1115.79	346.65	346.65	351.59	288.88	346.65	289.6	346.65	346.65	1741.61	693.3	404.43	918.8	1026.85	531.97
				43	1219.94	1609.3	-389.361		640.52	346.65	406.61	347.38	289.53	1823	346.65	288.88	347.38	1546.98	288.88	4114.8	346.65	289.6	349.94	838.1	683.75	640.52	288.88	291.72	404.43	288.88	1104.44	231.1	10088.4	346.65	597.8	6059.92	347.38	288.88	838.1	580.52	294.83	1059.83	346.65	915.2	291.06	1625.8	1565.98	352.62	718.98
				44	1326.98	1786.55	-459.575		294.83	350.29	349.56	364.42	4114.8	413.63	349.12	349.12	289.6	346.65	346.65	2393.72	289.6	1823	347.38	644.99	291.35	1135.65	289.6	291.06	2181.07	1135.65	1625.8	32763.1	346.65	956.5	640.52	364.42	406.61	348.11	297.17	209.28	346.65	1898.13	288.88	975.21	703.48	956.31	2168.51	963.58	346.65
				45	1383.86	1960.1	-576.246		565.95	466.15	504.36	288.88	346.65	234.3	1741.61	350.08	289.6	1059.83	3165.83	348.11	6059.92	173.33	351.46	293.81	347.38	346.65	289.6	3165.83	291.06	351.89	1741.61	209.28	501.45	297.17	497.51	406.61	540.69	2168.51	1565.98	347.31	693.3	580.52	434.77	348.11	466.15	915.2	288.88	1104.44	1898.13
				46	1121.25	1827.43	-706.183		540.69	863.85	434.77	1032.35	346.65	347.38	638.44	644.99	838.1	454.67	515.34	466.15	231.76	1823	173.33	288.88	346.65	347.38	664.82	290.33	693.3	346.65	288.88	234.3	1387.37	638.44	1520.61	2181.07	565.95	346.65	552.8	346.65	297.3	1565.98	466.15	291.72	803.45	346.65	288.88	1899.74	288.88
				47	1210.78	2247.83	-1037.05		346.65	346.65	956.5	638.44	660.05	288.88	644.99	350.86	346.65	288.88	288.88	4129.76	346.65	231.1	346.65	539.96	450.82	346.65	1565.98	1026.85	915.2	660.05	288.88	11388.4	1115.79	1059.83	11388.4	450.82	346.65	32763.1	718.98	348.11	539.96	1565.98	1741.61	408.07	350.08	4114.8	349.12	1845.3	1387.37
				48	1121.44	1790.03	-668.585		346.65	346.65	1041.41	600.6	347.38	571.33	290.33	288.88	293.81	2804.97	751.08	364.42	346.65	5092.53	1026.85	346.65	234.3	288.88	346.65	348.11	552.07	1317.07	1565.98	291.06	1387.37	350.08	515.34	350.58	918.8	1104.44	355.51	838.1	1741.61	348.11	347.38	348.11	4114.8	406.4	352.62	289.6	1823
				49	1254.72	1693.9	-439.184		520.38	11388.4	693.3	863.85	963.58	346.65	638.72	346.65	346.65	867.72	597.8	3165.83	288.88	580.52	20814.6	1115.79	454.67	355.51	915.2	406.4	693.3	565.95	3165.83	11388.4	349.56	1845.3	352.62	346.65	209.28	288.88	289.6	11388.4	552.07	288.88	520.38	1104.44	540.69	347.38	346.65	693.3	3165.83
				50	1604.61	1482.82	121.785		346.65	374.17	1317.07	288.88	1104.44	2231.21	355.51	234.3	539.96	466.15	288.88	640.84	552.07	346.65	963.58	288.88	288.88	351.89	408.07	2231.21	419.14	1115.79	1059.83	294.83	351.46	288.88	2804.97	346.65	11388.4	515.34	2393.72	580.52	597.8	812.49	355.51	1823	288.88	32763.1	419.14	374.17	1115.79
				51	943.428	1505.14	-561.713		693.3	408.07	288.88	231.76	1520.61	4129.76	289.6	515.34	347.38	6059.92	1032.35	347.38	1104.44	347.38	1546.98	346.65	347.38	531.97	346.65	349.94	975.21	2231.21	520.38	413.63	291.35	297.3	348.11	291.06	838.1	540.69	531.97	290.33	346.65	350.29	1317.07	347.38	349.56	294.83	346.65	1899.74	497.51
				52	1136.27	2185.54	-1049.27		349.56	640.52	404.43	346.65	398.01	293.81	348.11	575.19	290.33	1714.85	751.08	346.65	374.17	231.76	2804.97	32763.1	364.42	466.15	231.1	1115.79	347.31	290.33	1059.83	644.99	346.65	346.65	288.88	347.31	355.51	347.38	918.8	364.42	683.75	289.6	346.65	597.8	803.45	408.07	289.6	20814.6	349.56
				53	1229.41	1936.64	-707.235		600.6	347.38	291.35	346.65	408.07	347.38	777.31	346.65	488.04	565.95	504.36	297.3	288.88	2804.97	963.58	346.65	812.49	176.52	346.65	575.19	297.3	10088.4	1823	289.53	348.11	348.11	660.05	597.8	703.48	348.84	1845.3	374.17	288.88	693.3	1823	288.88	176.52	352.62	231.76	351.89	803.45
				54	1543.14	1962.59	-419.447		346.65	398.01	454.67	1387.37	2804.97	289.6	571.33	231.1	1823	956.31	1520.61	2231.21	1317.07	346.65	1026.85	355.51	706.14	288.88	408.07	288.88	812.49	346.65	863.85	975.21	351.59	706.14	32763.1	706.14	504.36	975.21	288.88	515.34	552.07	350.08	539.96	956.5	434.77	515.34	347.38	346.65	1714.85
				55	926.806	1652.77	-725.968		346.65	374.17	2231.21	515.34	1845.3	346.65	346.65	346.65	1898.13	288.88	293.81	346.65	346.65	349.56	289.6	963.58	1115.79	664.82	419.14	803.45	1115.79	2583.31	173.33	640.84	443.67	1115.79	294.83	1032.35	346.65	346.65	288.88	434.77	348.11	867.72	1059.83	975.21	481.03	1565.98	552.8	1026.85	1135.65
				56	1399.63	2642.21	-1242.58		288.88	346.65	32763.1	15643.7	640.52	346.65	348.84	863.85	5092.53	347.38	347.38	231.1	346.65	838.1	347.38	349.94	10088.4	1059.83	539.96	718.98	640.84	863.85	597.8	346.65	346.65	956.31	350.58	2231.21	15643.7	288.88	288.88	838.1	867.72	398.01	347.38	334.54	4114.8	501.45	346.65	346.65	294.83
				57	1792.06	1426.14	365.919		751.08	346.65	288.88	2583.31	406.4	398.01	348.11	288.88	504.36	346.65	571.33	288.88	1016.32	4129.76	289.6	1115.79	231.1	664.82	348.84	1546.98	289.53	1032.35	6059.92	404.43	404.43	352.62	348.11	2168.51	346.65	571.33	290.33	346.65	346.65	10088.4	351.59	347.38	1899.74	351.46	838.1	288.88	531.97
				58	1292.61	1835.1	-542.49		4114.8	350.29	497.51	398.01	351.89	863.85	293.81	640.52	1059.83	355.51	664.82	515.34	1618.36	346.65	552.07	539.96	288.88	1032.35	346.65	703.48	15643.7	346.65	347.31	346.65	346.65	176.52	600.6	443.67	413.63	2393.72	346.65	297.3	1059.83	32763.1	577.75	540.69	346.65	520.38	355.51	374.17	1565.98
				59	1007.01	1409.9	-402.889		803.45	346.65	703.48	288.88	364.42	291.06	347.38	231.1	1618.36	693.3	288.88	350.08	481.03	288.88	406.4	173.33	346.65	288.88	2168.51	1032.35	352.62	346.65	350.29	10088.4	706.14	644.99	346.65	1899.74	364.42	693.3	552.8	15643.7	540.69	346.65	288.88	703.48	288.88	640.84	838.1	408.07	4114.8
				60	883.04	1993.11	-1110.07		346.65	234.3	176.52	1546.98	349.94	289.6	963.58	355.51	231.1	1823	20814.6	863.85	348.11	289.53	838.1	346.65	347.38	346.65	289.6	288.88	975.21	2231.21	346.65	863.85	288.88	288.88	406.61	1845.3	664.82	956.5	347.38	346.65	2583.31	577.75	351.59	291.06	346.65	838.1	413.63	355.51	346.65
				61	930.843	1929.86	-999.017		288.88	915.2	703.48	347.38	1135.65	346.65	291.06	288.88	515.34	355.51	915.2	638.44	1026.85	346.65	288.88	351.59	289.6	4114.8	374.17	291.06	209.28	348.84	11388.4	173.33	346.65	2181.07	660.05	3165.83	640.52	346.65	2393.72	1823	297.3	293.81	2583.31	346.65	751.08	2804.97	231.1	664.82	289.53
				62	1357.72	2179.55	-821.835		346.65	450.82	1625.8	2168.51	706.14	355.51	450.82	956.5	706.14	1714.85	703.48	693.3	291.06	294.83	1041.41	956.5	2393.72	915.2	173.33	6059.92	173.33	1135.65	346.65	3165.83	297.3	11388.4	408.07	450.82	706.14	404.43	975.21	3165.83	481.46	4114.8	552.8	575.19	683.75	347.38	291.06	580.52	718.98
				63	1183.39	2044.59	-861.205		812.49	1845.3	347.31	515.34	515.34	1899.74	347.31	571.33	406.4	346.65	348.11	346.65	539.96	346.65	346.65	450.82	497.51	347.38	290.33	867.72	348.11	11388.4	638.44	10088.4	4114.8	288.88	289.6	2804.97	346.65	531.97	288.88	434.77	2231.21	638.72	1808.11	1546.98	289.6	346.65	2804.97	501.45	1823
				64	1070.71	1841.82	-771.112		693.3	350.58	346.65	413.63	346.65	346.65	11388.4	290.33	1546.98	348.11	706.14	466.15	398.01	297.3	293.81	289.6	346.65	481.03	346.65	1714.85	297.3	346.65	347.38	1823	660.05	488.04	288.88	347.38	1899.74	289.6	638.44	350.29	539.96	488.04	288.88	600.6	173.33	346.65	350.86	209.28	346.65
				65	1563.98	1813.55	-249.572		1808.11	1135.65	1808.11	638.72	290.33	1898.13	374.17	297.17	660.05	347.38	346.65	450.82	10088.4	1041.41	291.06	915.2	348.11	288.88	918.8	1899.74	347.38	2168.51	488.04	450.82	413.63	234.3	294.83	350.86	552.8	918.8	288.88	4129.76	4129.76	2804.97	15643.7	291.72	351.89	915.2	1625.8	347.38	347.38
				66	1469.57	2203.85	-734.284		540.69	349.94	364.42	346.65	352.62	1135.65	234.3	501.45	32763.1	294.83	520.38	346.65	963.58	565.95	355.51	1041.41	289.6	454.67	1016.32	1845.3	413.63	963.58	288.88	231.1	352.62	867.72	289.6	956.5	683.75	552.8	466.15	3165.83	1104.44	1520.61	706.14	231.1	346.65	398.01	660.05	2181.07	915.2
				67	1501.71	2367.65	-865.949		975.21	644.99	20814.6	346.65	975.21	1618.36	1520.61	289.6	1714.85	289.6	350.58	347.38	231.76	2393.72	2168.51	6059.92	1898.13	288.88	408.07	347.38	348.11	231.1	1115.79	346.65	10088.4	288.88	234.3	1741.61	2181.07	347.38	351.89	1741.61	209.28	4114.8	346.65	289.6	291.06	288.88	346.65	348.11	288.88
				68	1282.11	1844.85	-562.744		406.61	346.65	351.46	1135.65	867.72	406.4	288.88	348.11	347.38	718.98	349.12	288.88	346.65	355.51	408.07	406.61	293.81	347.38	11388.4	693.3	956.31	1714.85	176.52	291.06	4114.8	346.65	348.84	346.65	2804.97	703.48	863.85	346.65	1041.41	32763.1	348.11	291.72	718.98	1618.36	289.6	2583.31	209.28
				69	1369.51	1519.6	-150.09		481.46	351.46	32763.1	231.1	347.38	406.61	2231.21	2804.97	504.36	867.72	294.83	404.43	466.15	10088.4	2181.07	374.17	4129.76	234.3	404.43	231.1	1823	288.88	1104.44	346.65	288.88	347.38	867.72	867.72	1714.85	638.72	288.88	1317.07	334.54	346.65	349.94	660.05	290.33	501.45	349.56	1565.98	350.08
				70	1424.08	2222.13	-798.047		288.88	374.17	706.14	288.88	406.4	297.3	350.29	408.07	288.88	1104.44	294.83	334.54	291.06	346.65	347.38	863.85	374.17	1115.79	288.88	351.59	347.38	1546.98	600.6	20814.6	450.82	4129.76	413.63	481.03	10088.4	291.35	351.46	1823	552.8	347.31	580.52	297.17	355.51	2231.21	291.72	1845.3	915.2
				71	926.221	2033.13	-1106.9		350.08	297.17	346.65	209.28	349.56	231.1	751.08	294.83	1026.85	346.65	644.99	3165.83	291.06	348.11	501.45	351.59	288.88	406.61	351.89	443.67	540.69	481.03	346.65	297.17	346.65	234.3	10088.4	351.46	350.86	956.31	364.42	1741.61	1032.35	504.36	334.54	290.33	288.88	1135.65	640.52	956.31	1387.37
				72	1587.01	1470.34	116.671		288.88	812.49	706.14	2583.31	346.65	6059.92	638.44	640.84	289.6	20814.6	297.17	351.89	288.88	1565.98	1618.36	288.88	346.65	288.88	803.45	231.76	346.65	346.65	351.46	1016.32	597.8	352.62	398.01	350.58	520.38	443.67	288.88	777.31	291.06	347.38	355.51	1823	234.3	600.6	346.65	231.1	703.48
				73	1325.7	2246.71	-921.007		288.88	552.8	346.65	975.21	450.82	347.38	575.19	1115.79	454.67	288.88	552.07	406.61	346.65	4129.76	693.3	346.65	504.36	640.52	231.1	288.88	347.38	1317.07	349.56	352.62	346.65	539.96	352.62	504.36	349.56	349.56	234.3	346.65	15643.7	288.88	289.6	956.5	1618.36	644.99	660.05	454.67	1565.98
				74	1320.4	1269.14	51.256		706.14	1808.11	334.54	288.88	2393.72	290.33	4114.8	289.6	350.58	347.38	364.42	706.14	346.65	351.59	1032.35	434.77	290.33	291.35	956.31	348.11	348.11	531.97	346.65	348.11	352.62	11388.4	347.38	346.65	1845.3	297.3	5092.53	347.38	350.58	348.11	1625.8	288.88	1625.8	539.96	539.96	11388.4	706.14
				75	1364.96	1974.21	-609.252		577.75	540.69	1899.74	1041.41	351.59	450.82	2393.72	1317.07	956.31	413.63	288.88	863.85	348.84	15643.7	1032.35	956.31	288.88	454.67	504.36	350.58	15643.7	1104.44	20814.6	693.3	1898.13	291.72	638.72	347.38	683.75	915.2	351.46	1808.11	706.14	2231.21	580.52	777.31	1032.35	346.65	15643.7	466.15	1845.3
				76	1071.13	2353.22	-1282.08		334.54	349.56	515.34	352.62	234.3	297.3	346.65	975.21	597.8	288.88	289.6	408.07	1104.44	1520.61	777.31	1618.36	291.35	288.88	406.61	346.65	291.35	1115.79	231.1	346.65	347.31	956.31	683.75	918.8	231.1	291.72	540.69	918.8	693.3	176.52	1899.74	351.46	520.38	419.14	571.33	956.5	1026.85
				77	1175.65	2342.66	-1167.01		1823	231.1	291.06	504.36	346.65	1520.61	575.19	289.6	443.67	481.46	288.88	289.6	565.95	176.52	346.65	867.72	346.65	1317.07	20814.6	346.65	450.82	374.17	289.6	290.33	660.05	347.31	352.62	600.6	231.76	351.89	443.67	1546.98	963.58	355.51	638.44	346.65	349.94	1026.85	751.08	346.65	173.33
				78	1047.01	2298.35	-1251.34		288.88	915.2	288.88	346.65	918.8	565.95	334.54	1317.07	751.08	706.14	346.65	374.17	288.88	2583.31	4114.8	1059.83	11388.4	350.29	1115.79	290.33	915.2	288.88	497.51	3165.83	351.89	693.3	664.82	347.31	346.65	443.67	481.03	288.88	640.52	1845.3	975.21	683.75	2231.21	640.52	580.52	346.65	20814.6
				79	1199.93	2727.11	-1527.18		374.17	350.08	1387.37	515.34	577.75	504.36	693.3	5092.53	334.54	288.88	291.06	288.88	406.61	531.97	289.53	347.38	481.03	481.03	288.88	515.34	350.58	488.04	812.49	350.58	6059.92	1520.61	693.3	640.52	501.45	867.72	4114.8	1135.65	1618.36	6059.92	350.29	2804.97	347.38	1520.61	355.51	288.88	1546.98
				80	1145.09	2473.63	-1328.54		348.11	346.65	346.65	1059.83	2231.21	346.65	1041.41	15643.7	346.65	1546.98	4114.8	956.5	346.65	288.88	466.15	11388.4	234.3	1041.41	289.6	11388.4	600.6	413.63	346.65	346.65	234.3	15643.7	349.94	408.07	347.38	297.3	288.88	348.84	398.01	1845.3	693.3	1317.07	288.88	504.36	4129.76	293.81	552.07
				81	1483.23	1581.24	-98.0024		346.65	1115.79	355.51	297.3	575.19	297.17	398.01	1104.44	1016.32	346.65	288.88	288.88	355.51	291.35	683.75	347.38	289.6	288.88	915.2	406.4	5092.53	351.59	481.46	1104.44	531.97	289.53	4114.8	32763.1	346.65	349.56	1546.98	481.46	347.38	443.67	351.89	346.65	577.75	364.42	638.72	1808.11	350.29
				82	1108.94	1260.83	-151.893		348.11	346.65	1135.65	288.88	1520.61	660.05	1546.98	288.88	1032.35	346.65	346.65	644.99	413.63	963.58	640.52	1520.61	349.94	481.46	288.88	408.07	291.72	288.88	297.3	346.65	348.84	290.33	434.77	706.14	346.65	291.06	289.6	351.46	706.14	231.76	693.3	683.75	915.2	350.58	777.31	398.01	348.84
				83	1307.46	1923.48	-616.016		350.08	419.14	2804.97	450.82	288.88	693.3	406.4	351.89	364.42	580.52	355.51	347.38	1032.35	374.17	364.42	350.86	1714.85	346.65	291.06	638.72	956.5	352.62	288.88	288.88	531.97	291.72	346.65	291.72	2181.07	867.72	346.65	4129.76	693.3	297.17	4129.76	2181.07	1387.37	346.65	956.5	751.08	703.48
				84	1277.26	1800.66	-523.399		1546.98	288.88	398.01	291.72	466.15	552.07	346.65	291.06	600.6	290.33	10088.4	2804.97	5092.53	290.33	838.1	520.38	352.62	660.05	419.14	597.8	346.65	288.88	577.75	347.31	406.61	565.95	1387.37	404.43	640.84	1565.98	288.88	4114.8	348.84	288.88	289.6	638.44	660.05	288.88	346.65	443.67	520.38
				85	1833.71	2252.9	-419.196		374.17	803.45	288.88	346.65	346.65	20814.6	351.59	1104.44	350.58	640.84	956.5	575.19	515.34	644.99	349.12	291.06	481.46	289.6	291.06	348.11	1041.41	289.6	406.4	640.84	915.2	956.31	288.88	1032.35	693.3	288.88	2393.72	803.45	288.88	6059.92	956.31	3165.83	638.72	1625.8	1135.65	706.14	351.59
				86	1440.75	2243.62	-802.869		349.56	582.73	290.33	349.94	346.65	956.5	540.69	351.46	348.84	2231.21	520.38	398.01	867.72	15643.7	693.3	539.96	580.52	863.85	718.98	539.96	2231.21	638.72	347.38	346.65	1899.74	1625.8	346.65	288.88	580.52	515.34	1618.36	350.58	10088.4	2231.21	481.46	1625.8	346.65	777.31	580.52	288.88	577.75
				87	1117.94	1759.59	-641.65		288.88	580.52	289.6	231.1	580.52	231.1	956.31	1032.35	350.86	209.28	346.65	288.88	346.65	1714.85	334.54	350.86	803.45	291.35	364.42	290.33	693.3	351.59	6059.92	501.45	352.62	1115.79	419.14	450.82	1898.13	346.65	450.82	1845.3	346.65	963.58	290.33	413.63	575.19	289.6	600.6	291.72	346.65
				88	826.834	1444.57	-617.732		706.14	347.31	1845.3	406.61	346.65	638.44	803.45	346.65	531.97	297.3	291.06	1625.8	288.88	918.8	231.1	481.46	288.88	5092.53	918.8	346.65	355.51	683.75	777.31	348.84	1714.85	867.72	693.3	346.65	488.04	288.88	288.88	956.31	867.72	915.2	347.38	289.6	1565.98	290.33	288.88	1899.74	346.65
				89	966.328	2014.89	-1048.56		289.6	1899.74	346.65	481.03	450.82	346.65	348.84	777.31	231.1	1546.98	289.53	2804.97	291.35	1520.61	350.08	346.65	718.98	1565.98	347.38	346.65	1714.85	571.33	346.65	706.14	346.65	638.44	231.1	349.94	350.58	812.49	2804.97	867.72	515.34	703.48	349.94	803.45	288.88	1041.41	693.3	347.31	351.89
				90	679.742	1332.94	-653.198		1032.35	443.67	963.58	1565.98	346.65	294.83	1741.61	349.94	352.62	718.98	638.72	963.58	706.14	1032.35	289.6	209.28	1845.3	231.1	350.58	297.3	1808.11	231.1	288.88	288.88	644.99	1317.07	481.46	346.65	288.88	288.88	346.65	803.45	209.28	347.38	580.52	291.06	374.17	1625.8	288.88	209.28	531.97
				91	1469.68	1438.35	31.3374		289.6	963.58	176.52	288.88	355.51	777.31	1565.98	481.46	348.11	540.69	348.11	640.84	1741.61	346.65	2231.21	2393.72	777.31	644.99	288.88	350.29	1059.83	334.54	2804.97	413.63	32763.1	351.59	4129.76	683.75	803.45	398.01	346.65	683.75	346.65	454.67	348.11	918.8	1317.07	1546.98	693.3	580.52	346.65
				92	840.302	1765.88	-925.578		1520.61	640.84	640.52	348.11	706.14	4129.76	347.31	374.17	956.5	288.88	1016.32	597.8	346.65	1317.07	346.65	577.75	777.31	466.15	406.61	1808.11	1625.8	289.6	683.75	1625.8	290.33	334.54	346.65	346.65	346.65	355.51	351.89	660.05	434.77	1823	346.65	288.88	288.88	355.51	288.88	1618.36	289.6
				93	1126.9	1672.99	-546.095		346.65	289.6	1317.07	504.36	2231.21	346.65	1016.32	294.83	693.3	434.77	450.82	288.88	231.1	867.72	346.65	1317.07	291.35	640.52	838.1	638.72	1546.98	600.6	481.46	5092.53	5092.53	364.42	956.5	580.52	640.52	173.33	838.1	1808.11	5092.53	413.63	638.72	571.33	915.2	290.33	2168.51	1808.11	571.33
				94	892.804	1621.4	-728.593		520.38	552.8	297.3	346.65	347.38	552.07	346.65	346.65	346.65	1565.98	481.46	209.28	20814.6	231.1	956.31	231.1	288.88	374.17	346.65	504.36	346.65	346.65	638.44	351.89	1016.32	349.56	443.67	582.73	404.43	346.65	351.46	466.15	571.33	531.97	413.63	297.17	231.1	346.65	2168.51	346.65	346.65
				95	1767.2	1819.48	-52.2882		638.72	346.65	718.98	571.33	290.33	291.06	571.33	350.86	231.1	398.01	1104.44	347.38	693.3	348.11	346.65	580.52	481.46	291.06	288.88	346.65	1317.07	1546.98	2393.72	419.14	347.31	348.11	347.38	288.88	288.88	173.33	288.88	352.62	32763.1	355.51	20814.6	2231.21	2804.97	580.52	466.15	289.6	346.65
				96	919.931	1588.49	-668.559		346.65	2231.21	571.33	577.75	289.6	355.51	364.42	751.08	1898.13	1618.36	348.11	2168.51	288.88	1899.74	10088.4	234.3	346.65	289.6	346.65	531.97	481.03	575.19	408.07	348.11	288.88	1741.61	1565.98	488.04	346.65	1898.13	288.88	1823	288.88	638.44	638.72	291.06	406.61	454.67	803.45	346.65	347.38
				97	1321.05	1287.66	33.3893		346.65	693.3	347.31	664.82	291.35	497.51	288.88	32763.1	975.21	1618.36	346.65	231.1	450.82	346.65	346.65	15643.7	638.44	481.03	520.38	2583.31	1135.65	706.14	297.17	577.75	434.77	803.45	539.96	552.07	231.1	288.88	501.45	3165.83	918.8	352.62	346.65	291.72	963.58	173.33	291.72	346.65	751.08
				98	1526.73	1695.46	-168.73		1115.79	4129.76	289.6	32763.1	288.88	289.53	812.49	351.89	346.65	565.95	346.65	374.17	406.61	288.88	290.33	288.88	863.85	350.29	297.3	346.65	406.4	863.85	867.72	32763.1	289.6	346.65	552.8	355.51	288.88	351.89	290.33	352.62	1016.32	346.65	597.8	481.03	4114.8	2804.97	346.65	347.38	290.33
				99	1410.24	1886.42	-476.188		231.1	540.69	15643.7	294.83	346.65	1135.65	4114.8	291.06	504.36	288.88	1899.74	20814.6	419.14	347.31	838.1	706.14	348.84	294.83	5092.53	346.65	20814.6	406.4	288.88	1135.65	1317.07	1808.11	577.75	288.88	1032.35	454.67	288.88	571.33	347.38	289.6	347.38	2168.51	6059.92	291.35	575.19	4129.76	481.46
				100	1211.89	1412.99	-201.096		346.65	346.65	291.35	812.49	450.82	346.65	777.31	346.65	10088.4	1741.61	348.11	2231.21	346.65	2393.72	975.21	751.08	1618.36	1041.41	638.44	346.65	293.81	406.4	346.65	4114.8	346.65	443.67	1741.61	515.34	664.82	706.14	6059.92	1625.8	1714.85	419.14	575.19	863.85	289.6	803.45	346.65	173.33	640.52
				101	1993.54	2007.05	-13.5124		1115.79	346.65	289.6	288.88	539.96	956.5	234.3	413.63	290.33	346.65	346.65	406.4	1016.32	812.49	291.06	346.65	1135.65	234.3	288.88	1845.3	291.06	466.15	173.33	575.19	1041.41	346.65	350.08	347.38	346.65	349.12	1041.41	288.88	347.38	346.65	2583.31	32763.1	291.06	552.07	348.11	413.63	20814.6
				102	1727.7	1670.07	57.6289		1520.61	288.88	398.01	703.48	1625.8	398.01	1026.85	1546.98	4129.76	812.49	291.06	288.88	349.12	1317.07	176.52	963.58	348.11	231.76	289.6	1823	1041.41	10088.4	956.5	497.51	347.38	488.04	32763.1	297.17	582.73	32763.1	3165.83	515.34	346.65	1741.61	706.14	1899.74	1317.07	703.48	15643.7	718.98	32763.1
				103	898.517	1426.25	-527.738		231.1	638.44	693.3	346.65	364.42	777.31	288.88	1899.74	6059.92	346.65	406.4	718.98	346.65	956.5	419.14	1032.35	346.65	638.72	290.33	664.82	408.07	706.14	289.6	350.08	1741.61	1808.11	1041.41	346.65	638.44	289.6	290.33	234.3	346.65	863.85	346.65	408.07	2804.97	1059.83	288.88	638.44	288.88
				104	987.906	2195.66	-1207.75		515.34	540.69	1618.36	867.72	349.12	209.28	347.31	1032.35	351.89	600.6	504.36	347.31	346.65	683.75	1618.36	582.73	915.2	2231.21	355.51	918.8	956.5	706.14	693.3	706.14	289.6	644.99	297.3	346.65	288.88	1625.8	963.58	231.76	863.85	297.3	1032.35	582.73	1546.98	346.65	289.6	4114.8	497.51
				105	958.992	2046.46	-1087.47		297.3	346.65	1135.65	1059.83	1565.98	683.75	348.11	918.8	450.82	1899.74	1059.83	288.88	291.06	346.65	777.31	346.65	703.48	660.05	346.65	350.86	347.38	1135.65	347.38	297.3	5092.53	346.65	1041.41	1845.3	867.72	398.01	577.75	364.42	454.67	6059.92	348.11	1026.85	504.36	1115.79	347.38	2231.21	481.46
				106	1346.49	1662.41	-315.917		291.72	347.38	348.11	803.45	481.46	706.14	346.65	346.65	1741.61	812.49	346.65	347.38	640.84	173.33	497.51	1845.3	355.51	347.38	173.33	497.51	501.45	350.08	347.31	1741.61	2393.72	4129.76	290.33	644.99	346.65	347.38	346.65	351.46	638.72	290.33	751.08	454.67	703.48	1714.85	347.38	1741.61	803.45
				107	1221.34	2488.05	-1266.71		291.06	346.65	346.65	364.42	231.1	812.49	290.33	346.65	956.5	350.29	289.6	466.15	1317.07	497.51	346.65	552.07	597.8	450.82	5092.53	580.52	346.65	346.65	481.03	975.21	288.88	918.8	1546.98	289.6	1618.36	346.65	466.15	346.65	347.38	346.65	288.88	664.82	231.76	419.14	2168.51	289.6	539.96
				108	1202.56	2357.37	-1154.81		454.67	289.6	288.88	520.38	552.07	346.65	346.65	1714.85	751.08	288.88	288.88	348.84	6059.92	173.33	346.65	577.75	3165.83	777.31	706.14	718.98	348.11	289.6	350.08	703.48	488.04	231.1	290.33	956.31	867.72	531.97	288.88	406.4	346.65	374.17	520.38	297.3	1625.8	288.88	597.8	351.89	918.8
				109	1310.81	2203.14	-892.324		364.42	718.98	349.56	520.38	863.85	1520.61	346.65	234.3	297.3	234.3	1059.83	1565.98	11388.4	956.31	346.65	2583.31	294.83	1115.79	1845.3	291.35	454.67	450.82	15643.7	173.33	347.38	1898.13	346.65	349.56	288.88	1317.07	406.61	640.84	1317.07	346.65	693.3	1546.98	346.65	350.08	347.38	349.56	4114.8
				110	1780.96	1631.09	149.875		289.6	346.65	347.31	706.14	575.19	355.51	288.88	352.62	838.1	288.88	450.82	466.15	504.36	706.14	288.88	334.54	346.65	364.42	575.19	32763.1	1898.13	706.14	6059.92	565.95	297.17	289.6	231.76	718.98	1714.85	291.06	290.33	291.06	15643.7	1135.65	11388.4	291.06	346.65	718.98	454.67	406.61	347.38
				111	1027.86	1880.04	-852.175		481.46	334.54	520.38	640.52	291.06	346.65	291.06	20814.6	1032.35	349.56	288.88	350.86	812.49	406.4	209.28	956.31	481.03	2393.72	718.98	838.1	419.14	863.85	1565.98	577.75	575.19	1016.32	582.73	346.65	693.3	176.52	443.67	577.75	693.3	288.88	1520.61	1115.79	580.52	289.6	291.06	293.81	289.53
				112	1085.9	1453.97	-368.067		346.65	1741.61	290.33	597.8	288.88	1546.98	346.65	1032.35	838.1	346.65	454.67	4129.76	289.6	10088.4	290.33	408.07	488.04	812.49	466.15	1026.85	346.65	346.65	812.49	297.3	812.49	497.51	349.56	706.14	231.76	297.3	481.46	349.94	1808.11	803.45	289.6	803.45	481.46	2393.72	346.65	640.52	419.14
				113	1164.43	1559.16	-394.731		1625.8	355.51	1565.98	291.06	231.76	288.88	348.11	176.52	644.99	2393.72	288.88	454.67	351.59	346.65	346.65	347.38	349.56	1898.13	347.38	693.3	288.88	288.88	1026.85	288.88	565.95	209.28	1059.83	413.63	289.6	32763.1	346.65	956.31	1520.61	638.72	289.6	288.88	291.06	291.06	488.04	289.6	915.2
				114	1412.57	1557.47	-144.903		2393.72	289.53	2168.51	597.8	351.59	347.31	2804.97	863.85	419.14	918.8	374.17	20814.6	347.38	706.14	15643.7	289.6	350.29	350.86	346.65	346.65	600.6	1741.61	1714.85	293.81	374.17	348.11	176.52	577.75	291.72	349.12	5092.53	5092.53	234.3	346.65	597.8	289.53	288.88	718.98	346.65	660.05	346.65
				115	1369.35	2005.8	-636.455		346.65	346.65	1808.11	398.01	297.3	501.45	867.72	660.05	288.88	1714.85	350.58	348.11	288.88	15643.7	575.19	1026.85	346.65	956.5	404.43	346.65	571.33	348.11	346.65	1041.41	838.1	1565.98	497.51	683.75	15643.7	297.17	288.88	346.65	288.88	1059.83	173.33	364.42	347.31	231.1	334.54	346.65	963.58
				116	1424.5	1677.25	-252.755		4129.76	346.65	1135.65	640.84	1135.65	956.5	577.75	290.33	683.75	408.07	644.99	1115.79	1135.65	355.51	364.42	11388.4	2393.72	520.38	4114.8	346.65	693.3	346.65	374.17	347.31	347.38	291.72	346.65	1026.85	918.8	404.43	346.65	1520.61	351.59	289.6	1546.98	638.44	10088.4	488.04	2583.31	640.84	349.94
				117	1025.56	1586.86	-561.294		501.45	349.94	638.72	501.45	975.21	346.65	291.72	20814.6	350.29	347.38	350.58	288.88	660.05	351.59	346.65	531.97	2168.51	348.84	346.65	20814.6	531.97	838.1	288.88	346.65	693.3	638.44	718.98	1808.11	956.31	404.43	291.06	289.6	540.69	454.67	231.1	1741.61	777.31	5092.53	1546.98	1823	1032.35
				118	1113.7	2192.54	-1078.84		1714.85	454.67	434.77	349.56	346.65	406.61	350.08	346.65	434.77	346.65	706.14	346.65	32763.1	349.12	348.11	1823	515.34	434.77	231.1	956.5	1741.61	406.4	231.1	963.58	347.38	577.75	351.59	346.65	288.88	419.14	293.81	863.85	348.11	288.88	20814.6	406.61	1845.3	1026.85	11388.4	644.99	288.88
				119	946.482	1874.89	-928.405		288.88	288.88	288.88	334.54	351.46	504.36	406.61	2583.31	504.36	915.2	1317.07	346.65	718.98	703.48	1546.98	231.76	1845.3	956.5	450.82	334.54	348.11	2583.31	1016.32	346.65	552.8	520.38	693.3	404.43	575.19	346.65	209.28	664.82	413.63	1317.07	1741.61	1741.61	291.06	1899.74	1520.61	231.76	348.84
				120	1308.36	1631.49	-323.135		638.44	406.4	466.15	915.2	346.65	404.43	350.29	346.65	349.56	290.33	347.31	1741.61	346.65	346.65	350.58	288.88	1135.65	918.8	11388.4	640.52	288.88	347.31	1898.13	1546.98	347.38	718.98	347.38	347.31	565.95	664.82	288.88	501.45	1317.07	350.86	539.96	408.07	515.34	11388.4	293.81	348.11	293.81
				121	1400.56	1678.14	-277.579		289.6	351.59	3165.83	481.46	290.33	347.38	2393.72	1016.32	347.31	346.65	1059.83	346.65	288.88	466.15	288.88	15643.7	1032.35	10088.4	288.88	404.43	289.53	346.65	1041.41	1317.07	1618.36	481.03	638.44	291.06	2393.72	664.82	289.6	706.14	577.75	1625.8	956.5	346.65	288.88	347.38	565.95	346.65	575.19
				122	1421.87	2263.49	-841.615		351.59	1625.8	288.88	347.38	346.65	349.94	580.52	443.67	297.17	4114.8	288.88	234.3	231.1	346.65	582.73	294.83	288.88	347.38	346.65	10088.4	539.96	4114.8	582.73	1845.3	346.65	488.04	638.44	450.82	231.76	1565.98	638.44	4129.76	575.19	350.58	289.6	288.88	288.88	1898.13	348.11	1618.36	1899.74
				123	1170.52	1846.27	-675.757		751.08	915.2	288.88	466.15	346.65	520.38	693.3	706.14	364.42	1808.11	231.1	664.82	777.31	497.51	351.89	718.98	288.88	3165.83	346.65	1016.32	1104.44	918.8	975.21	346.65	1565.98	288.88	288.88	346.65	288.88	297.17	597.8	1059.83	346.65	3165.83	294.83	597.8	597.8	346.65	289.6	434.77	454.67
				124	1120.12	1549.48	-429.36		288.88	956.5	348.11	348.11	231.1	346.65	488.04	346.65	1565.98	351.46	348.11	349.56	364.42	350.29	176.52	1041.41	918.8	288.88	346.65	915.2	297.3	351.46	293.81	289.6	346.65	504.36	346.65	398.01	2231.21	347.31	1808.11	346.65	575.19	1618.36	1104.44	231.1	539.96	288.88	11388.4	231.76	355.51
				125	1112.96	2666.96	-1554		346.65	803.45	693.3	350.29	294.83	288.88	355.51	350.08	443.67	297.3	638.44	346.65	450.82	575.19	346.65	346.65	2181.07	434.77	346.65	355.51	346.65	349.94	289.53	1135.65	565.95	348.84	1032.35	293.81	349.56	6059.92	288.88	346.65	349.94	540.69	288.88	640.52	552.8	346.65	2181.07	1714.85	350.86
				126	979.721	1820.95	-841.225		644.99	352.62	4129.76	466.15	693.3	11388.4	289.6	1135.65	419.14	1899.74	288.88	289.6	963.58	2804.97	638.72	288.88	600.6	577.75	2231.21	346.65	1898.13	552.8	443.67	348.11	580.52	374.17	346.65	346.65	288.88	497.51	231.1	289.6	419.14	706.14	638.72	1625.8	481.03	346.65	346.65	346.65	351.46
				127	1154.9	1893.63	-738.724		803.45	346.65	2393.72	11388.4	5092.53	347.31	638.72	350.86	777.31	348.11	346.65	289.6	664.82	346.65	349.56	419.14	408.07	346.65	540.69	346.65	347.38	408.07	346.65	1741.61	173.33	867.72	346.65	355.51	531.97	288.88	812.49	334.54	454.67	350.58	706.14	350.86	348.84	231.1	664.82	346.65	777.31
				128	1005.43	1681.05	-675.623		1115.79	1714.85	346.65	288.88	288.88	351.89	693.3	703.48	915.2	288.88	488.04	348.84	1565.98	3165.83	1032.35	640.52	289.6	867.72	348.11	291.06	706.14	364.42	2231.21	291.35	288.88	664.82	293.81	1618.36	297.3	4129.76	718.98	408.07	706.14	1823	288.88	406.61	20814.6	349.94	2804.97	347.38	346.65
				129	1079.22	2221.8	-1142.58		1026.85	1317.07	539.96	291.35	488.04	346.65	915.2	350.58	350.58	408.07	347.31	1618.36	1115.79	580.52	350.58	956.5	350.58	288.88	346.65	291.06	289.6	291.06	413.63	293.81	334.54	346.65	347.38	347.31	288.88	706.14	231.76	2393.72	531.97	640.52	291.06	918.8	288.88	2181.07	956.5	1041.41	1016.32
				130	1418.93	2493.84	-1074.91		3165.83	571.33	355.51	2583.31	1808.11	751.08	398.01	346.65	346.65	346.65	231.1	2393.72	346.65	346.65	347.38	347.38	406.4	565.95	1618.36	346.65	349.94	289.53	231.1	683.75	364.42	3165.83	565.95	291.06	577.75	231.1	803.45	915.2	6059.92	640.52	497.51	348.84	1026.85	1032.35	20814.6	288.88	434.77
				131	1068.54	2224.36	-1155.82		5092.53	2231.21	289.53	1898.13	348.84	346.65	1845.3	346.65	565.95	346.65	638.44	1618.36	703.48	290.33	346.65	347.31	1041.41	1565.98	349.56	347.31	10088.4	580.52	288.88	1032.35	703.48	1104.44	346.65	350.29	293.81	956.31	289.6	683.75	346.65	520.38	777.31	291.72	346.65	2231.21	398.01	231.76	406.61
				132	949.849	1892.31	-942.46		406.61	918.8	290.33	290.33	404.43	346.65	2804.97	347.38	346.65	288.88	346.65	812.49	2804.97	481.46	346.65	443.67	975.21	956.31	2804.97	349.94	2583.31	803.45	600.6	540.69	1135.65	1741.61	289.6	15643.7	4129.76	1714.85	173.33	520.38	346.65	1899.74	4129.76	288.88	334.54	504.36	346.65	289.6	348.11
				133	1293.44	1720.89	-427.455		404.43	288.88	644.99	4114.8	289.6	406.4	346.65	1317.07	2804.97	11388.4	660.05	1115.79	597.8	347.31	347.38	803.45	20814.6	231.76	2804.97	347.38	289.6	297.3	751.08	350.08	2583.31	2583.31	481.03	398.01	1898.13	346.65	481.03	718.98	915.2	231.1	488.04	664.82	355.51	288.88	350.86	597.8	349.56
				134	1101.24	1819.02	-717.781		289.53	350.29	346.65	350.29	2231.21	347.38	231.1	1104.44	346.65	346.65	777.31	289.6	443.67	693.3	297.17	347.38	419.14	1059.83	346.65	2804.97	346.65	289.6	751.08	288.88	1115.79	838.1	577.75	501.45	346.65	11388.4	288.88	346.65	1026.85	1845.3	346.65	1618.36	660.05	454.67	173.33	346.65	1808.11
				135	931.735	1428.87	-497.134		289.53	644.99	1546.98	1714.85	346.65	867.72	1016.32	718.98	291.35	334.54	347.38	346.65	346.65	350.08	346.65	349.56	346.65	501.45	288.88	419.14	1059.83	1845.3	703.48	346.65	488.04	1016.32	413.63	349.12	488.04	664.82	349.12	291.06	582.73	346.65	450.82	406.61	346.65	293.81	2804.97	2393.72	1059.83
				136	1513.12	2366.15	-853.03		488.04	660.05	288.88	703.48	577.75	975.21	288.88	777.31	289.6	863.85	552.8	15643.7	664.82	294.83	347.38	693.3	350.86	1317.07	1104.44	1741.61	346.65	288.88	364.42	346.65	1016.32	577.75	349.56	347.31	863.85	3165.83	346.65	346.65	346.65	288.88	706.14	582.73	20814.6	347.38	3165.83	812.49	346.65
				137	872.38	1767.84	-895.458		640.84	346.65	20814.6	350.58	504.36	1317.07	398.01	2583.31	291.35	289.6	683.75	346.65	350.58	346.65	1898.13	552.8	346.65	515.34	291.06	638.72	531.97	683.75	346.65	1899.74	1135.65	347.38	176.52	351.59	347.38	706.14	355.51	291.06	297.17	718.98	346.65	347.38	956.5	297.3	1059.83	231.1	346.65
				138	1424.32	2197.21	-772.888		346.65	351.59	454.67	863.85	346.65	1387.37	334.54	404.43	640.84	231.76	289.6	346.65	347.38	347.38	288.88	351.46	231.1	288.88	520.38	640.84	520.38	577.75	10088.4	291.72	454.67	290.33	1016.32	347.38	294.83	1546.98	32763.1	501.45	515.34	419.14	1808.11	346.65	348.84	434.77	350.86	3165.83	600.6
				139	1466.14	1781.64	-315.499		640.84	293.81	1059.83	1026.85	434.77	398.01	346.65	291.06	289.6	173.33	346.65	504.36	504.36	346.65	565.95	1317.07	2393.72	531.97	1041.41	454.67	288.88	346.65	349.94	346.65	11388.4	577.75	291.06	349.12	290.33	346.65	351.59	289.6	2393.72	290.33	481.03	1741.61	644.99	291.06	515.34	466.15	346.65
				140	1268.48	1649.66	-381.174		234.3	350.08	466.15	346.65	20814.6	3165.83	346.65	706.14	346.65	349.12	777.31	2168.51	347.38	5092.53	291.06	350.86	350.86	234.3	1808.11	346.65	346.65	289.6	348.11	2168.51	288.88	346.65	297.3	297.17	540.69	231.1	419.14	346.65	288.88	600.6	1115.79	434.77	693.3	481.46	580.52	231.1	347.31
				141	795.718	1862.78	-1067.06		552.07	288.88	918.8	693.3	290.33	291.06	288.88	293.81	288.88	291.06	582.73	346.65	481.03	334.54	347.31	346.65	346.65	346.65	580.52	231.76	577.75	352.62	1026.85	4114.8	413.63	454.67	334.54	288.88	1714.85	577.75	288.88	231.76	350.86	577.75	450.82	289.6	1546.98	515.34	597.8	288.88	413.63
				142	1292.11	2263.61	-971.498		348.11	355.51	531.97	291.72	346.65	577.75	289.6	481.03	347.38	348.11	297.3	293.81	4129.76	571.33	466.15	443.67	11388.4	1823	2393.72	531.97	334.54	346.65	2231.21	346.65	582.73	1135.65	413.63	640.52	289.6	2393.72	346.65	454.67	398.01	32763.1	1808.11	231.76	497.51	346.65	297.3	582.73	288.88
				143	1184.99	1535.68	-350.696		334.54	640.84	413.63	289.6	501.45	450.82	347.38	347.38	1135.65	975.21	488.04	288.88	288.88	638.44	751.08	32763.1	751.08	638.72	515.34	288.88	288.88	706.14	350.29	346.65	501.45	413.63	288.88	406.4	350.86	1898.13	398.01	231.1	346.65	1115.79	2393.72	703.48	693.3	346.65	346.65	2168.51	346.65
				144	826.318	2382.12	-1555.8		515.34	346.65	1845.3	863.85	346.65	552.8	290.33	350.58	289.6	577.75	346.65	501.45	1618.36	434.77	346.65	291.72	956.5	288.88	693.3	1135.65	664.82	956.31	355.51	1845.3	600.6	293.81	346.65	520.38	290.33	504.36	297.3	288.88	515.34	706.14	1387.37	597.8	565.95	504.36	2231.21	346.65	703.48
				145	1359.4	1923.97	-564.571		443.67	352.62	288.88	346.65	347.38	346.65	4129.76	11388.4	346.65	288.88	350.58	1317.07	5092.53	2393.72	347.38	346.65	1618.36	406.4	351.59	346.65	693.3	347.38	1741.61	347.38	404.43	288.88	956.5	443.67	644.99	3165.83	640.84	374.17	288.88	863.85	289.6	1808.11	5092.53	346.65	231.1	515.34	346.65
				146	1137.3	1599.26	-461.964		398.01	406.61	501.45	291.72	1059.83	4114.8	349.12	1618.36	289.6	346.65	2231.21	1135.65	346.65	348.84	288.88	231.76	638.72	288.88	10088.4	706.14	288.88	346.65	406.61	3165.83	1546.98	350.29	291.06	1714.85	1317.07	434.77	915.2	289.6	173.33	234.3	1059.83	355.51	398.01	501.45	718.98	288.88	350.58
				147	1495.47	1370.71	124.753		597.8	347.31	346.65	1026.85	291.72	577.75	348.11	347.38	346.65	501.45	404.43	347.31	660.05	1808.11	351.46	288.88	355.51	288.88	346.65	1135.65	2168.51	288.88	15643.7	2804.97	347.38	291.06	288.88	173.33	1016.32	289.6	173.33	488.04	291.06	580.52	32763.1	350.58	571.33	11388.4	346.65	552.8	408.07
				148	1325.23	2382.7	-1057.48		346.65	1387.37	374.17	956.31	294.83	288.88	419.14	565.95	963.58	297.3	582.73	1741.61	334.54	638.44	683.75	288.88	1845.3	288.88	531.97	32763.1	777.31	176.52	350.86	289.53	1104.44	488.04	1115.79	1016.32	291.06	346.65	638.44	355.51	234.3	288.88	1520.61	1618.36	2804.97	540.69	291.06	290.33	706.14
				149	951.85	1582.81	-630.958		355.51	288.88	289.6	288.88	349.94	683.75	408.07	2583.31	1016.32	577.75	2231.21	349.12	638.44	346.65	348.84	638.44	231.1	288.88	683.75	348.11	351.46	582.73	501.45	347.31	346.65	3165.83	346.65	289.53	777.31	288.88	1016.32	2168.51	346.65	346.65	531.97	288.88	288.88	481.03	683.75	346.65	209.28
				150	962.727	1653.43	-690.701		2181.07	231.1	515.34	582.73	6059.92	347.38	349.12	350.86	347.38	571.33	408.07	693.3	364.42	4114.8	582.73	349.12	288.88	347.38	289.6	289.6	346.65	867.72	683.75	703.48	291.06	597.8	2231.21	488.04	346.65	1059.83	481.46	2804.97	577.75	288.88	552.07	660.05	293.81	289.6	1135.65	364.42	288.88
				151	1144.67	1320.61	-175.941		838.1	334.54	466.15	1546.98	288.88	11388.4	231.1	577.75	640.84	334.54	406.4	4114.8	600.6	693.3	347.38	289.6	173.33	346.65	348.11	346.65	347.38	1026.85	346.65	956.31	3165.83	640.52	751.08	350.58	3165.83	2804.97	956.31	347.38	346.65	289.6	290.33	1741.61	1387.37	6059.92	1899.74	346.65	288.88
				152	1181.43	2005.97	-824.541		918.8	288.88	693.3	600.6	419.14	706.14	863.85	288.88	1618.36	706.14	1625.8	351.59	15643.7	1899.74	1032.35	288.88	1899.74	2583.31	290.33	497.51	565.95	4129.76	1546.98	346.65	346.65	291.06	1115.79	346.65	693.3	1618.36	443.67	291.06	2181.07	346.65	664.82	408.07	1618.36	351.46	350.86	2168.51	347.38
				153	1246.14	2059.52	-813.376		1741.61	2231.21	346.65	346.65	6059.92	1618.36	404.43	334.54	450.82	863.85	288.88	552.07	1845.3	706.14	1115.79	419.14	2168.51	2393.72	497.51	288.88	577.75	346.65	408.07	351.59	703.48	346.65	575.19	6059.92	3165.83	288.88	777.31	350.86	571.33	2168.51	294.83	1026.85	234.3	11388.4	638.44	419.14	408.07
				154	1503.67	1940.71	-437.037		346.65	963.58	501.45	531.97	575.19	346.65	2393.72	10088.4	693.3	1823	539.96	346.65	291.06	346.65	2583.31	234.3	348.11	1520.61	364.42	15643.7	1714.85	2804.97	577.75	454.67	289.6	466.15	481.46	520.38	348.11	693.3	348.11	364.42	291.06	291.06	515.34	5092.53	347.38	291.06	1823	693.3	434.77
				155	1009.59	2150.91	-1141.32		501.45	347.31	1898.13	1104.44	575.19	346.65	434.77	2181.07	6059.92	346.65	703.48	1845.3	803.45	1618.36	288.88	580.52	288.88	350.29	288.88	3165.83	488.04	398.01	289.6	347.38	355.51	2583.31	706.14	520.38	352.62	664.82	488.04	288.88	289.6	520.38	2583.31	1115.79	234.3	346.65	231.1	404.43	515.34
				156	1099.55	1877.92	-778.376		838.1	975.21	975.21	1115.79	288.88	176.52	350.29	231.76	539.96	1741.61	638.44	374.17	346.65	398.01	346.65	173.33	582.73	565.95	963.58	351.46	288.88	289.53	640.52	1115.79	346.65	575.19	288.88	2393.72	915.2	777.31	664.82	350.86	231.76	349.94	531.97	350.58	915.2	11388.4	644.99	1317.07	3165.83
				157	1556.37	1512.24	44.1342		346.65	1845.3	288.88	812.49	346.65	290.33	288.88	348.11	346.65	4129.76	515.34	346.65	1387.37	288.88	355.51	1026.85	291.06	347.38	1741.61	20814.6	520.38	975.21	176.52	231.1	347.38	346.65	347.38	15643.7	1104.44	803.45	346.65	289.6	640.52	2393.72	413.63	640.52	288.88	288.88	838.1	346.65	1618.36
				158	1554.94	1780.93	-225.999		346.65	288.88	575.19	348.11	334.54	577.75	3165.83	4129.76	15643.7	346.65	349.12	346.65	20814.6	231.1	580.52	291.06	346.65	346.65	289.53	443.67	297.17	2804.97	838.1	346.65	348.11	571.33	481.03	640.52	2168.51	5092.53	419.14	10088.4	571.33	638.72	1618.36	290.33	419.14	294.83	346.65	351.89	347.38
				159	1281.58	1694.73	-413.152		644.99	1387.37	347.38	288.88	346.65	6059.92	347.38	297.17	346.65	15643.7	693.3	1032.35	450.82	297.3	838.1	1135.65	346.65	1317.07	346.65	640.52	350.58	504.36	288.88	291.06	231.76	867.72	291.06	577.75	297.17	349.12	347.31	231.1	15643.7	664.82	664.82	288.88	515.34	863.85	1898.13	918.8	291.72
				160	1410.11	2026.39	-616.276		408.07	963.58	1135.65	1026.85	346.65	575.19	404.43	918.8	231.1	346.65	350.08	956.31	4129.76	706.14	552.8	346.65	209.28	20814.6	565.95	346.65	346.65	288.88	1618.36	347.38	289.6	349.12	777.31	350.86	1899.74	2393.72	288.88	346.65	289.6	4114.8	231.1	209.28	291.06	406.61	346.65	351.89	1317.07
				161	1303.24	2184.1	-880.865		346.65	231.1	777.31	718.98	488.04	351.59	2583.31	288.88	290.33	346.65	288.88	434.77	20814.6	374.17	1026.85	443.67	693.3	288.88	751.08	346.65	1104.44	11388.4	350.58	1898.13	291.06	348.11	582.73	346.65	404.43	640.52	346.65	812.49	288.88	346.65	1808.11	597.8	1115.79	597.8	173.33	1032.35	2168.51
				162	1559.08	2278.4	-719.323		349.94	347.38	1016.32	289.6	1115.79	374.17	1104.44	520.38	348.11	466.15	975.21	288.88	565.95	346.65	2393.72	297.17	349.12	289.6	346.65	1135.65	1808.11	2168.51	348.11	231.76	346.65	231.76	1016.32	5092.53	346.65	348.11	291.06	466.15	234.3	1135.65	231.1	288.88	515.34	11388.4	347.38	347.31	1899.74
				163	1528.04	2808.94	-1280.9		346.65	288.88	231.76	706.14	1387.37	346.65	575.19	350.58	838.1	32763.1	2804.97	812.49	4129.76	20814.6	664.82	355.51	1317.07	346.65	348.11	288.88	289.53	20814.6	1625.8	352.62	297.17	1387.37	975.21	346.65	515.34	32763.1	413.63	693.3	346.65	638.44	350.08	346.65	291.06	582.73	291.35	434.77	1741.61
				164	1203.66	1812.14	-608.478		346.65	2231.21	565.95	552.07	1016.32	355.51	638.72	288.88	288.88	1059.83	350.86	404.43	2231.21	346.65	289.53	443.67	975.21	348.11	350.86	10088.4	346.65	481.46	1899.74	346.65	693.3	1059.83	520.38	348.11	173.33	2583.31	1898.13	346.65	349.94	350.08	288.88	575.19	291.35	288.88	552.8	1565.98	867.72
				165	1102.81	1520.71	-417.902		803.45	803.45	290.33	520.38	1387.37	863.85	349.56	1059.83	6059.92	350.08	497.51	706.14	364.42	1115.79	693.3	209.28	346.65	1565.98	290.33	234.3	350.58	348.11	1032.35	355.51	466.15	348.84	638.44	777.31	347.31	347.38	351.89	2168.51	346.65	347.38	355.51	347.38	346.65	290.33	288.88	640.52	2583.31
				166	1076.93	2216.14	-1139.21		347.38	1714.85	2181.07	288.88	364.42	1115.79	20814.6	2393.72	346.65	364.42	1032.35	348.11	346.65	413.63	288.88	288.88	597.8	1625.8	176.52	640.84	1625.8	346.65	751.08	173.33	293.81	364.42	2583.31	664.82	404.43	346.65	693.3	718.98	481.03	231.1	1898.13	638.44	5092.53	288.88	348.11	348.11	351.89
				167	1018.98	1551.89	-532.909		347.38	346.65	11388.4	640.84	915.2	406.4	288.88	334.54	1618.36	540.69	291.72	173.33	291.72	288.88	291.72	597.8	504.36	718.98	1135.65	231.76	552.8	347.38	1520.61	293.81	289.6	350.58	350.58	346.65	231.1	20814.6	777.31	346.65	501.45	693.3	231.1	664.82	349.56	434.77	3165.83	660.05	1016.32
				168	1077.4	1386.59	-309.192		347.38	1115.79	347.38	918.8	963.58	288.88	408.07	10088.4	346.65	293.81	454.67	803.45	346.65	347.38	348.84	297.3	571.33	1625.8	346.65	349.56	2181.07	351.89	664.82	1546.98	867.72	347.38	5092.53	2583.31	288.88	290.33	297.17	481.03	640.84	346.65	291.06	346.65	288.88	288.88	1026.85	346.65	1041.41
				169	1403.53	1684.19	-280.663		346.65	1808.11	867.72	288.88	10088.4	2168.51	209.28	352.62	288.88	347.31	600.6	349.12	288.88	346.65	4129.76	1898.13	638.44	349.56	289.6	294.83	355.51	406.4	597.8	552.8	349.56	348.11	291.06	660.05	777.31	706.14	350.58	288.88	364.42	703.48	4114.8	1026.85	718.98	346.65	1041.41	231.1	565.95
				170	1116.47	1797.51	-681.041		346.65	956.5	488.04	294.83	364.42	488.04	501.45	552.8	10088.4	706.14	812.49	582.73	1016.32	352.62	1387.37	664.82	497.51	291.06	350.29	173.33	497.51	406.61	1714.85	347.38	434.77	918.8	539.96	231.1	2804.97	288.88	660.05	346.65	454.67	349.56	288.88	531.97	355.51	346.65	346.65	531.97	531.97
				171	1806.61	1486.66	319.949		644.99	291.06	580.52	406.4	346.65	1741.61	289.6	2583.31	32763.1	504.36	348.11	4129.76	20814.6	1808.11	231.1	1546.98	640.52	351.46	346.65	4129.76	1618.36	288.88	1016.32	419.14	347.31	693.3	520.38	346.65	803.45	351.89	289.6	552.07	20814.6	347.38	346.65	349.56	291.35	351.89	1546.98	289.53	350.86
				172	1034.58	1791.08	-756.502		703.48	346.65	348.11	1714.85	346.65	346.65	231.76	1618.36	1618.36	915.2	1059.83	504.36	1823	565.95	497.51	288.88	838.1	683.75	867.72	289.6	1714.85	173.33	1104.44	404.43	577.75	1714.85	334.54	803.45	1317.07	5092.53	582.73	404.43	348.11	975.21	664.82	481.46	209.28	288.88	1104.44	1041.41	374.17
				173	1469.92	2213.85	-743.926		975.21	346.65	231.1	346.65	600.6	291.06	1317.07	349.56	660.05	582.73	234.3	289.53	15643.7	346.65	693.3	1741.61	291.06	1032.35	1135.65	2181.07	347.31	600.6	1899.74	660.05	288.88	347.38	288.88	4114.8	10088.4	6059.92	413.63	350.08	346.65	1016.32	777.31	288.88	640.84	346.65	346.65	6059.92	2168.51
				174	1138.44	2124.62	-986.18		683.75	290.33	346.65	4129.76	346.65	346.65	347.38	2583.31	867.72	346.65	580.52	683.75	346.65	481.46	683.75	346.65	291.35	803.45	176.52	10088.4	348.84	1546.98	777.31	5092.53	3165.83	2231.21	580.52	348.11	346.65	600.6	289.6	351.59	640.84	231.76	638.72	346.65	346.65	640.84	504.36	346.65	693.3
				175	1495.77	2495.62	-999.853		173.33	346.65	348.11	956.31	454.67	5092.53	348.84	552.07	450.82	640.84	32763.1	540.69	347.38	350.86	706.14	351.59	2231.21	1026.85	289.6	288.88	838.1	346.65	294.83	176.52	350.08	751.08	288.88	706.14	575.19	552.8	3165.83	4114.8	289.6	703.48	346.65	693.3	706.14	355.51	291.35	683.75	640.52
				176	1442.43	2656.55	-1214.12		867.72	1845.3	565.95	347.38	1016.32	644.99	346.65	638.72	290.33	350.29	4114.8	351.89	289.6	10088.4	350.29	575.19	288.88	450.82	293.81	1135.65	2583.31	640.52	777.31	346.65	346.65	374.17	32763.1	3165.83	867.72	2181.07	348.11	1714.85	582.73	582.73	580.52	956.31	346.65	348.11	2804.97	346.65	1041.41
				177	737.736	1704.9	-967.16		481.46	434.77	349.12	288.88	539.96	683.75	173.33	638.44	660.05	539.96	1520.61	291.06	683.75	406.4	346.65	406.4	346.65	288.88	346.65	347.38	915.2	288.88	297.17	466.15	1823	348.11	640.52	575.19	346.65	565.95	1317.07	582.73	582.73	443.67	288.88	504.36	346.65	346.65	294.83	4129.76	288.88
				178	1047.64	1830.54	-782.9		520.38	346.65	349.12	346.65	346.65	231.76	231.1	406.61	638.72	540.69	355.51	374.17	3165.83	351.89	539.96	481.46	398.01	349.56	963.58	640.52	288.88	348.11	975.21	288.88	347.31	374.17	481.46	347.38	349.56	488.04	346.65	350.29	288.88	812.49	640.52	577.75	346.65	2583.31	1565.98	289.6	349.56
				179	1550.77	2099.33	-548.561		288.88	600.6	867.72	288.88	2181.07	294.83	918.8	5092.53	398.01	408.07	1520.61	350.58	4114.8	374.17	346.65	231.76	2804.97	355.51	346.65	1032.35	1115.79	351.89	347.31	346.65	582.73	291.06	577.75	963.58	351.46	2231.21	289.6	3165.83	346.65	32763.1	644.99	288.88	501.45	504.36	481.46	693.3	347.38
				180	1069.23	1974.34	-905.11		638.72	571.33	1845.3	346.65	1059.83	297.3	289.6	640.52	1625.8	454.67	404.43	231.1	408.07	1625.8	6059.92	231.76	348.11	297.3	348.11	1115.79	289.6	346.65	1741.61	552.8	346.65	346.65	718.98	863.85	297.3	231.1	2393.72	575.19	297.17	2168.51	398.01	346.65	539.96	706.14	291.06	1898.13	1565.98
				181	1412.03	2104.26	-692.227		350.29	291.06	1625.8	497.51	1059.83	1317.07	289.53	1059.83	347.38	32763.1	406.4	347.38	481.03	963.58	209.28	349.12	539.96	504.36	693.3	347.38	406.4	346.65	347.38	346.65	291.06	374.17	1115.79	346.65	346.65	539.96	575.19	347.38	2168.51	454.67	352.62	693.3	918.8	1135.65	434.77	289.6	504.36
				182	1148	1624.53	-476.531		1808.11	1565.98	481.46	288.88	504.36	419.14	288.88	288.88	288.88	355.51	352.62	346.65	1845.3	863.85	346.65	346.65	347.31	346.65	406.61	2804.97	577.75	2583.31	1625.8	597.8	1898.13	349.56	2804.97	443.67	638.44	291.06	297.3	1808.11	291.06	571.33	963.58	497.51	355.51	1618.36	406.4	176.52	289.6
				183	1124.83	1698.5	-573.666		231.1	565.95	348.11	1059.83	288.88	291.06	443.67	693.3	1565.98	597.8	352.62	288.88	374.17	956.31	706.14	288.88	350.58	3165.83	1041.41	32763.1	863.85	351.59	575.19	706.14	347.31	347.31	289.6	398.01	867.72	918.8	288.88	288.88	481.46	956.5	290.33	346.65	5092.53	352.62	173.33	580.52	355.51
				184	1054.88	1349.55	-294.672		347.31	1026.85	346.65	497.51	515.34	346.65	348.11	419.14	334.54	348.11	408.07	349.94	638.44	1317.07	346.65	1899.74	346.65	582.73	350.86	350.29	1565.98	706.14	406.61	540.69	350.86	346.65	3165.83	552.8	352.62	481.03	504.36	231.1	693.3	346.65	346.65	10088.4	291.06	355.51	1041.41	346.65	640.84
				185	1141.15	1902.23	-761.081		349.12	1520.61	580.52	640.84	419.14	481.03	466.15	488.04	231.1	1032.35	1387.37	346.65	580.52	956.5	693.3	355.51	1387.37	1898.13	290.33	290.33	481.46	580.52	348.84	1899.74	346.65	5092.53	1823	346.65	443.67	683.75	956.5	348.11	956.31	11388.4	450.82	915.2	3165.83	2231.21	450.82	1387.37	347.38
				186	1932.26	2209.51	-277.247		863.85	15643.7	355.51	1520.61	488.04	915.2	718.98	1625.8	289.6	347.38	539.96	20814.6	2181.07	640.84	683.75	20814.6	577.75	751.08	693.3	32763.1	703.48	575.19	1135.65	597.8	374.17	347.38	539.96	577.75	419.14	348.11	466.15	1032.35	364.42	683.75	1714.85	1016.32	638.44	173.33	1823	1317.07	419.14
				187	1624.35	2552.63	-928.282		867.72	290.33	231.1	346.65	664.82	3165.83	288.88	454.67	20814.6	288.88	777.31	351.89	350.58	1041.41	346.65	434.77	751.08	575.19	597.8	346.65	350.86	419.14	288.88	6059.92	706.14	703.48	706.14	2181.07	15643.7	683.75	290.33	1741.61	1016.32	352.62	346.65	481.03	348.11	2393.72	289.53	531.97	352.62
				188	1031.66	2296.15	-1264.49		571.33	347.38	660.05	288.88	1016.32	291.72	515.34	347.38	918.8	693.3	1823	1899.74	406.61	288.88	2181.07	349.12	350.29	693.3	291.72	638.72	288.88	1823	348.11	1387.37	515.34	288.88	289.6	346.65	288.88	350.86	1520.61	346.65	176.52	288.88	434.77	234.3	1618.36	1845.3	11388.4	520.38	565.95
				189	1413.19	2625.79	-1212.61		231.1	348.11	638.72	1823	289.6	346.65	1135.65	644.99	1317.07	5092.53	1135.65	290.33	1741.61	1135.65	289.53	454.67	209.28	963.58	348.11	1625.8	1546.98	20814.6	288.88	1823	351.46	638.72	1845.3	419.14	956.5	347.38	231.76	209.28	693.3	1898.13	234.3	290.33	531.97	288.88	1618.36	956.31	346.65
				190	1102.09	3228.86	-2126.77		288.88	4114.8	231.76	231.1	231.1	291.35	351.59	2804.97	638.44	918.8	660.05	289.6	349.12	5092.53	347.38	349.56	703.48	347.31	355.51	664.82	552.8	466.15	1899.74	351.59	348.84	803.45	288.88	6059.92	347.38	454.67	664.82	20814.6	963.58	1565.98	290.33	501.45	406.61	291.72	350.29	231.1	575.19
				191	1247.15	1644.27	-397.117		539.96	2583.31	838.1	706.14	638.44	1041.41	288.88	956.5	540.69	288.88	347.38	1041.41	1808.11	346.65	1115.79	352.62	963.58	956.31	297.3	348.11	1625.8	488.04	209.28	346.65	347.38	2583.31	812.49	1625.8	291.06	346.65	1741.61	1115.79	915.2	346.65	975.21	4129.76	15643.7	956.31	660.05	288.88	812.49
				192	1372.2	1816.42	-444.218		334.54	1026.85	3165.83	571.33	838.1	1317.07	1387.37	288.88	291.06	346.65	297.3	443.67	597.8	481.03	291.06	346.65	2393.72	504.36	346.65	346.65	552.07	1625.8	488.04	2804.97	638.44	1135.65	288.88	552.07	348.84	638.44	234.3	597.8	419.14	293.81	443.67	347.38	466.15	443.67	1546.98	481.46	531.97
				193	1175.67	2343.68	-1168.01		350.58	350.86	291.35	11388.4	231.76	291.35	2168.51	231.1	2181.07	347.38	577.75	291.06	289.6	2231.21	350.08	346.65	918.8	540.69	406.61	1104.44	515.34	501.45	404.43	176.52	10088.4	347.38	481.46	346.65	706.14	288.88	1618.36	577.75	1625.8	703.48	355.51	915.2	863.85	346.65	350.86	288.88	571.33
				194	1323.46	1650.73	-327.268		347.38	1317.07	956.5	565.95	288.88	352.62	288.88	504.36	706.14	693.3	481.46	346.65	1115.79	20814.6	6059.92	1520.61	293.81	334.54	597.8	231.76	4114.8	406.61	349.56	288.88	501.45	288.88	838.1	288.88	288.88	291.06	231.1	347.31	288.88	640.84	2181.07	351.46	582.73	956.31	350.29	644.99	571.33
				195	1140.62	2175.59	-1034.97		290.33	348.11	481.46	1898.13	1546.98	515.34	346.65	1618.36	1317.07	1041.41	575.19	347.38	347.31	289.53	466.15	346.65	289.6	419.14	1625.8	346.65	6059.92	288.88	975.21	450.82	515.34	346.65	703.48	2168.51	351.89	497.51	290.33	351.46	406.61	351.89	2181.07	291.06	355.51	350.29	348.11	347.38	582.73
				196	963.988	1754.94	-790.954		291.06	346.65	404.43	346.65	10088.4	20814.6	915.2	644.99	552.07	664.82	501.45	176.52	466.15	297.17	644.99	288.88	863.85	289.6	351.59	347.31	294.83	350.08	348.84	374.17	520.38	346.65	956.5	1546.98	975.21	406.4	1845.3	3165.83	577.75	288.88	348.11	408.07	575.19	349.56	346.65	638.44	5092.53
				197	1232.76	2281.09	-1048.34		346.65	346.65	419.14	1823	350.08	288.88	294.83	1741.61	11388.4	349.12	347.31	664.82	2168.51	660.05	289.6	531.97	5092.53	638.44	1714.85	956.31	703.48	294.83	539.96	450.82	565.95	288.88	288.88	408.07	288.88	346.65	3165.83	288.88	348.11	350.08	582.73	406.4	1565.98	838.1	346.65	288.88	348.11
				198	1156.91	1201.04	-44.1329		956.31	348.11	290.33	288.88	660.05	2804.97	1808.11	346.65	1041.41	346.65	348.11	291.06	289.6	290.33	863.85	434.77	288.88	5092.53	406.61	1041.41	1565.98	575.19	443.67	565.95	32763.1	520.38	1546.98	575.19	6059.92	531.97	346.65	15643.7	288.88	234.3	346.65	294.83	406.61	600.6	288.88	703.48	288.88
				199	1304.97	1982.37	-677.395		706.14	291.06	346.65	32763.1	1845.3	1741.61	915.2	173.33	15643.7	1823	706.14	408.07	209.28	450.82	552.8	290.33	664.82	346.65	346.65	1115.79	347.31	346.65	346.65	4129.76	297.3	364.42	209.28	346.65	501.45	347.38	4114.8	364.42	349.94	346.65	1808.11	2804.97	291.06	346.65	10088.4	350.29	346.65
				200	1471.56	1929.74	-458.176		638.72	3165.83	1618.36	419.14	751.08	347.38	706.14	346.65	1823	2583.31	351.59	346.65	288.88	288.88	291.72	346.65	15643.7	488.04	2181.07	294.83	1845.3	751.08	565.95	1823	6059.92	1823	1115.79	664.82	867.72	346.65	520.38	20814.6	15643.7	956.5	297.3	597.8	565.95	6059.92	346.65	350.86	1387.37
				201	1377.2	1591.72	-214.52		346.65	231.1	1032.35	350.08	231.1	597.8	552.8	288.88	347.31	703.48	20814.6	1845.3	290.33	351.89	291.06	6059.92	231.1	638.72	777.31	975.21	539.96	351.59	956.5	481.46	173.33	580.52	413.63	288.88	346.65	346.65	1135.65	289.6	404.43	32763.1	2583.31	364.42	466.15	15643.7	20814.6	644.99	812.49
				202	1162.01	1823.41	-661.396		580.52	956.5	351.59	1899.74	293.81	683.75	297.3	364.42	1565.98	812.49	288.88	288.88	289.6	346.65	600.6	350.08	434.77	501.45	838.1	664.82	288.88	2231.21	346.65	577.75	291.35	346.65	346.65	176.52	11388.4	520.38	693.3	288.88	291.72	346.65	660.05	497.51	867.72	288.88	231.1	347.38	346.65
				203	1367.82	1555.83	-188.012		349.94	1135.65	176.52	597.8	2231.21	4114.8	497.51	346.65	531.97	867.72	706.14	1845.3	481.03	347.31	346.65	349.56	915.2	347.31	346.65	289.6	552.07	664.82	289.53	289.6	297.17	364.42	291.35	288.88	231.76	288.88	565.95	346.65	1618.36	288.88	539.96	334.54	450.82	408.07	374.17	406.4	497.51
				204	1163.62	1701.15	-537.526		863.85	552.8	1032.35	580.52	346.65	520.38	540.69	644.99	288.88	288.88	552.8	291.06	346.65	1520.61	288.88	501.45	289.53	975.21	290.33	600.6	347.38	2168.51	346.65	6059.92	346.65	863.85	10088.4	288.88	346.65	1565.98	693.3	497.51	4129.76	297.17	803.45	11388.4	350.29	577.75	15643.7	1115.79	350.29
				205	1720.48	1348.85	371.629		1741.61	571.33	346.65	231.1	571.33	288.88	346.65	638.72	398.01	565.95	404.43	1845.3	20814.6	348.11	600.6	434.77	660.05	1714.85	640.52	374.17	15643.7	5092.53	32763.1	289.6	1625.8	1546.98	290.33	1520.61	1808.11	660.05	349.94	408.07	582.73	520.38	703.48	288.88	481.46	812.49	1059.83	209.28	1565.98
				206	1911.88	1938.58	-26.7014		334.54	349.94	293.81	3165.83	1026.85	297.17	1104.44	288.88	693.3	497.51	803.45	297.3	481.46	693.3	956.5	552.07	1899.74	352.62	346.65	867.72	289.6	2583.31	777.31	531.97	350.08	956.5	347.31	348.11	956.5	346.65	346.65	1625.8	32763.1	640.52	351.46	706.14	346.65	346.65	346.65	173.33	1898.13
				207	1144.59	2347.34	-1202.75		466.15	231.76	863.85	347.38	1714.85	2393.72	374.17	501.45	497.51	288.88	346.65	351.46	290.33	346.65	706.14	293.81	297.17	693.3	291.06	231.1	4114.8	231.1	346.65	956.5	346.65	638.72	2393.72	374.17	644.99	346.65	1845.3	1625.8	348.11	291.06	867.72	346.65	640.84	1625.8	664.82	334.54	466.15
				208	1143.74	2522.94	-1379.2		291.35	408.07	297.3	520.38	209.28	803.45	406.61	346.65	1317.07	234.3	288.88	1115.79	297.3	1026.85	600.6	777.31	1898.13	346.65	288.88	346.65	863.85	347.38	347.38	2583.31	640.52	2231.21	638.44	1135.65	956.5	956.31	346.65	346.65	288.88	349.56	347.38	777.31	346.65	350.08	1565.98	291.06	600.6
				209	1335.23	1422.21	-86.979		2393.72	347.38	297.3	703.48	350.58	638.44	291.06	419.14	1565.98	466.15	664.82	289.6	355.51	638.44	293.81	11388.4	347.38	838.1	346.65	1032.35	297.17	915.2	1625.8	1032.35	597.8	346.65	660.05	288.88	488.04	231.76	975.21	638.72	1059.83	1823	209.28	290.33	173.33	288.88	481.46	718.98	346.65
				210	1589.76	1542.91	46.8475		374.17	504.36	297.3	289.53	288.88	600.6	346.65	552.07	751.08	231.1	352.62	1546.98	20814.6	2231.21	638.44	718.98	956.5	350.86	580.52	693.3	4114.8	348.11	297.17	2231.21	531.97	454.67	434.77	346.65	1899.74	288.88	1546.98	11388.4	838.1	664.82	565.95	683.75	288.88	406.61	347.38	346.65	580.52
				211	1445.98	1586.52	-140.543		231.76	346.65	3165.83	288.88	481.46	293.81	706.14	4129.76	347.38	481.46	1135.65	15643.7	346.65	349.12	481.46	693.3	346.65	660.05	231.1	640.52	15643.7	347.31	347.38	349.56	1520.61	703.48	531.97	346.65	481.46	297.17	11388.4	1625.8	289.6	346.65	32763.1	288.88	231.1	1520.61	1565.98	718.98	346.65
				212	994.807	2293.03	-1298.22		346.65	350.08	915.2	450.82	351.59	838.1	32763.1	488.04	664.82	288.88	351.46	288.88	346.65	288.88	488.04	571.33	346.65	413.63	1741.61	501.45	504.36	565.95	289.6	419.14	2393.72	289.6	638.72	349.12	1845.3	1041.41	956.31	1565.98	1520.61	531.97	288.88	346.65	540.69	289.6	963.58	291.06	2231.21
				213	1363.38	1516.65	-153.266		346.65	706.14	443.67	1625.8	290.33	32763.1	1104.44	290.33	693.3	349.12	693.3	1741.61	398.01	288.88	289.6	406.4	504.36	488.04	289.6	1041.41	289.6	350.86	289.6	291.35	176.52	5092.53	346.65	290.33	347.38	291.35	777.31	234.3	355.51	1115.79	346.65	347.38	838.1	812.49	289.6	501.45	918.8
				214	954.066	1561.46	-607.399		346.65	751.08	294.83	290.33	349.94	419.14	398.01	1845.3	288.88	350.86	1317.07	582.73	644.99	351.59	288.88	4129.76	291.06	600.6	963.58	915.2	488.04	289.53	539.96	2583.31	288.88	434.77	289.6	2181.07	346.65	597.8	288.88	346.65	10088.4	812.49	404.43	348.11	497.51	288.88	600.6	5092.53	3165.83
				215	773.448	1494.43	-720.983		1387.37	751.08	288.88	346.65	289.6	565.95	3165.83	290.33	346.65	348.84	683.75	1032.35	291.06	915.2	3165.83	350.29	1135.65	419.14	1823	1808.11	918.8	346.65	176.52	706.14	497.51	347.38	565.95	404.43	347.38	346.65	348.11	863.85	231.1	600.6	531.97	288.88	1625.8	350.58	176.52	290.33	288.88
				216	1893.24	1711.26	181.979		777.31	597.8	838.1	32763.1	290.33	915.2	2181.07	660.05	346.65	349.56	504.36	580.52	2181.07	349.12	419.14	4114.8	539.96	288.88	706.14	4129.76	751.08	32763.1	346.65	346.65	664.82	288.88	289.6	434.77	918.8	291.72	288.88	347.38	334.54	638.44	1714.85	718.98	501.45	481.46	349.56	346.65	346.65
				217	1052.81	1683.9	-631.091		347.38	577.75	294.83	1808.11	288.88	497.51	347.31	231.76	531.97	346.65	346.65	346.65	597.8	293.81	2181.07	2168.51	291.06	466.15	1115.79	288.88	288.88	346.65	346.65	1387.37	488.04	404.43	638.72	346.65	1565.98	334.54	2181.07	348.84	234.3	291.72	751.08	408.07	288.88	347.38	1808.11	350.29	4129.76
				218	1152.01	1533.12	-381.115		11388.4	288.88	289.6	346.65	520.38	434.77	481.46	915.2	1387.37	10088.4	963.58	346.65	11388.4	408.07	1104.44	288.88	15643.7	348.11	2583.31	1115.79	1032.35	2231.21	349.12	1387.37	347.38	297.3	350.58	956.5	209.28	346.65	364.42	398.01	289.6	838.1	346.65	374.17	349.94	1714.85	350.08	501.45	1026.85
				219	1012.3	1831.03	-818.731		600.6	176.52	348.11	349.12	288.88	693.3	1032.35	531.97	515.34	346.65	209.28	812.49	454.67	1135.65	718.98	288.88	20814.6	867.72	1520.61	346.65	575.19	580.52	346.65	1714.85	582.73	638.44	1041.41	398.01	347.38	812.49	664.82	346.65	346.65	347.38	803.45	540.69	5092.53	915.2	703.48	347.38	346.65
				220	1054.7	2241.12	-1186.41		231.1	413.63	288.88	288.88	481.03	693.3	660.05	1104.44	347.38	350.29	346.65	693.3	231.1	488.04	706.14	289.6	346.65	575.19	1016.32	349.94	289.6	1520.61	552.8	664.82	1387.37	349.56	346.65	1026.85	20814.6	289.6	600.6	346.65	346.65	1135.65	501.45	350.86	1317.07	173.33	231.1	520.38	350.08
				221	1294	1880.98	-586.983		346.65	1741.61	963.58	638.72	1625.8	290.33	351.59	481.46	918.8	454.67	597.8	406.61	398.01	347.31	1032.35	347.38	355.51	565.95	450.82	975.21	348.11	297.17	289.6	575.19	515.34	209.28	664.82	293.81	352.62	288.88	346.65	347.38	466.15	1898.13	288.88	918.8	5092.53	11388.4	289.6	2804.97	348.11
				222	1416.9	1465.67	-48.7655		706.14	297.3	289.6	481.03	347.31	575.19	706.14	364.42	571.33	32763.1	963.58	346.65	346.65	347.38	346.65	1135.65	481.46	1546.98	644.99	1387.37	288.88	803.45	1823	347.38	2804.97	406.61	660.05	297.3	231.1	408.07	539.96	346.65	288.88	288.88	580.52	582.73	693.3	751.08	289.6	348.11	1059.83
				223	939.83	2524.08	-1584.25		918.8	347.38	364.42	466.15	347.38	288.88	963.58	348.84	481.03	351.89	812.49	640.52	351.46	404.43	346.65	1135.65	288.88	488.04	404.43	291.06	288.88	348.84	454.67	918.8	346.65	346.65	571.33	644.99	346.65	291.06	450.82	571.33	288.88	289.6	347.38	347.38	352.62	751.08	288.88	288.88	1618.36
				224	1317.19	1440.85	-123.658		1741.61	1104.44	1387.37	346.65	488.04	348.11	1714.85	346.65	408.07	867.72	575.19	290.33	289.6	288.88	504.36	231.1	1016.32	291.35	288.88	1898.13	1115.79	347.38	1618.36	660.05	539.96	1618.36	1104.44	638.72	291.35	683.75	565.95	1135.65	963.58	209.28	15643.7	640.84	488.04	347.38	2231.21	347.38	644.99
				225	1324.22	2065.15	-740.936		297.3	346.65	346.65	515.34	640.84	4129.76	443.67	600.6	291.06	288.88	956.5	347.31	231.76	346.65	348.11	20814.6	288.88	683.75	288.88	346.65	288.88	963.58	291.72	346.65	20814.6	718.98	348.84	3165.83	348.11	1898.13	290.33	454.67	703.48	291.06	291.72	706.14	347.38	640.52	348.11	2804.97	638.44
				226	1223.07	1668.84	-445.774		419.14	346.65	346.65	706.14	918.8	289.53	6059.92	346.65	346.65	347.38	289.53	291.72	1317.07	348.11	552.8	488.04	347.38	351.89	346.65	398.01	963.58	703.48	520.38	838.1	289.53	597.8	2168.51	355.51	2231.21	1026.85	552.07	406.61	531.97	703.48	288.88	350.58	288.88	289.6	346.65	1104.44	355.51
				227	1725.93	2342.91	-616.978		346.65	347.38	4114.8	291.35	348.11	406.4	346.65	481.46	918.8	288.88	10088.4	291.06	1135.65	346.65	346.65	1317.07	32763.1	288.88	497.51	644.99	346.65	419.14	288.88	1115.79	348.11	638.72	346.65	3165.83	10088.4	2393.72	209.28	350.86	288.88	1026.85	2804.97	1714.85	346.65	956.5	600.6	1741.61	751.08
				228	1261.4	1465.69	-204.295		664.82	351.46	297.17	346.65	531.97	552.8	408.07	291.72	443.67	803.45	349.94	3165.83	351.46	334.54	404.43	1899.74	288.88	540.69	288.88	346.65	350.86	350.86	288.88	488.04	231.1	975.21	1387.37	346.65	1625.8	580.52	289.53	718.98	1041.41	2168.51	4129.76	289.6	1618.36	1387.37	346.65	352.62	1317.07
				229	1030.2	1526.85	-496.642		863.85	582.73	5092.53	1016.32	348.11	374.17	364.42	975.21	231.1	288.88	406.4	289.53	288.88	346.65	288.88	346.65	346.65	838.1	1041.41	1059.83	293.81	364.42	347.38	571.33	288.88	531.97	443.67	838.1	173.33	419.14	231.1	540.69	644.99	288.88	408.07	347.38	288.88	291.06	501.45	5092.53	515.34
				230	1433.46	2162.73	-729.272		975.21	346.65	443.67	434.77	413.63	350.29	597.8	1898.13	364.42	291.06	350.58	1520.61	350.29	346.65	231.1	644.99	288.88	289.6	443.67	600.6	32763.1	552.07	346.65	288.88	346.65	346.65	351.89	1104.44	398.01	575.19	812.49	346.65	777.31	346.65	582.73	3165.83	481.46	288.88	1317.07	349.94	10088.4
				231	1513.84	1557.98	-44.139		2181.07	2393.72	346.65	352.62	571.33	577.75	346.65	297.3	291.35	963.58	32763.1	350.86	582.73	1546.98	640.84	346.65	638.44	3165.83	664.82	1898.13	1898.13	1135.65	346.65	1714.85	346.65	1135.65	575.19	565.95	352.62	1115.79	1059.83	348.11	466.15	2181.07	288.88	963.58	693.3	2231.21	231.1	346.65	288.88
				232	1271.73	1465.14	-193.409		1135.65	288.88	1808.11	334.54	1565.98	234.3	975.21	2231.21	975.21	443.67	777.31	291.06	520.38	351.46	803.45	693.3	349.94	348.11	644.99	346.65	349.12	346.65	347.38	504.36	348.11	231.1	2583.31	288.88	683.75	454.67	289.6	288.88	346.65	1104.44	351.89	443.67	956.31	297.3	565.95	956.5	963.58
				233	1237.58	1266.7	-29.1224		1714.85	3165.83	346.65	466.15	347.38	346.65	349.56	1741.61	956.31	481.46	644.99	693.3	540.69	349.12	2583.31	348.11	288.88	863.85	638.44	231.76	346.65	346.65	2393.72	404.43	504.36	291.06	355.51	644.99	346.65	289.6	346.65	346.65	288.88	565.95	351.89	1059.83	351.46	552.07	349.12	346.65	289.53
				234	995.813	2390.31	-1394.5		1387.37	173.33	348.11	1546.98	1741.61	838.1	346.65	176.52	1625.8	2231.21	1026.85	289.6	1898.13	349.56	1808.11	346.65	291.06	4129.76	352.62	350.29	289.6	346.65	413.63	1520.61	693.3	289.6	915.2	575.19	3165.83	288.88	434.77	289.6	2393.72	10088.4	1808.11	334.54	408.07	288.88	348.11	531.97	288.88
				235	1082.76	2102.61	-1019.85		539.96	288.88	640.84	644.99	350.29	1317.07	406.4	346.65	347.38	288.88	838.1	838.1	552.07	346.65	289.6	288.88	374.17	291.06	580.52	350.58	751.08	812.49	867.72	2231.21	1059.83	565.95	288.88	640.84	288.88	1741.61	288.88	346.65	398.01	346.65	11388.4	419.14	1016.32	346.65	2583.31	231.1	693.3
				236	1290.05	2175.76	-885.702		1898.13	1714.85	6059.92	231.76	291.06	501.45	640.84	297.3	291.72	347.38	346.65	346.65	288.88	2168.51	863.85	803.45	346.65	289.6	288.88	963.58	289.6	346.65	1041.41	1032.35	1625.8	288.88	660.05	413.63	443.67	288.88	515.34	290.33	963.58	347.31	1032.35	751.08	406.61	293.81	398.01	11388.4	346.65
				237	983.349	2259.89	-1276.55		291.35	231.1	803.45	346.65	540.69	918.8	2583.31	346.65	2181.07	571.33	352.62	231.1	1135.65	1387.37	288.88	1317.07	703.48	290.33	288.88	289.6	346.65	289.53	580.52	577.75	406.61	2804.97	288.88	15643.7	1625.8	703.48	350.58	406.4	289.6	6059.92	4129.76	1317.07	443.67	346.65	346.65	234.3	1026.85
				238	1331.18	1456.77	-125.588		351.46	644.99	640.52	346.65	347.38	346.65	718.98	1041.41	408.07	1016.32	466.15	6059.92	693.3	481.03	288.88	597.8	398.01	575.19	334.54	575.19	346.65	1808.11	540.69	501.45	1387.37	706.14	334.54	355.51	231.1	346.65	1741.61	364.42	577.75	288.88	346.65	297.17	867.72	975.21	346.65	351.59	346.65
				239	1400.18	1317.56	82.6186		956.5	5092.53	234.3	812.49	1032.35	3165.83	289.6	176.52	3165.83	288.88	706.14	640.84	288.88	350.29	10088.4	1546.98	1741.61	1625.8	466.15	413.63	706.14	1625.8	346.65	454.67	718.98	956.31	2231.21	398.01	289.6	693.3	20814.6	291.06	867.72	863.85	582.73	1546.98	291.06	2804.97	2583.31	838.1	291.35
				240	1446.25	1286.22	160.037		347.38	290.33	288.88	351.59	1032.35	963.58	488.04	488.04	346.65	718.98	346.65	693.3	347.38	290.33	956.5	6059.92	352.62	11388.4	812.49	1317.07	346.65	291.06	334.54	488.04	346.65	1059.83	644.99	374.17	346.65	638.44	20814.6	1032.35	1115.79	404.43	288.88	334.54	32763.1	497.51	406.61	209.28	406.4
				241	1123.04	1755.8	-632.759		176.52	355.51	11388.4	571.33	520.38	5092.53	406.61	231.76	346.65	289.6	683.75	1016.32	289.6	347.38	346.65	660.05	481.46	466.15	1625.8	289.6	10088.4	349.12	209.28	346.65	294.83	347.38	466.15	349.94	352.62	867.72	288.88	291.06	289.6	347.38	346.65	577.75	346.65	956.31	346.65	2181.07	288.88
				242	1169.12	1332.97	-163.857		20814.6	777.31	346.65	231.1	347.38	346.65	1898.13	1317.07	1714.85	346.65	351.46	346.65	600.6	531.97	334.54	173.33	288.88	374.17	450.82	346.65	2181.07	347.38	347.38	963.58	751.08	346.65	3165.83	288.88	1899.74	288.88	355.51	577.75	374.17	580.52	450.82	693.3	597.8	1565.98	1026.85	288.88	231.1
				243	1133.12	1366.28	-233.161		404.43	1026.85	1823	565.95	1032.35	350.29	346.65	580.52	374.17	1898.13	413.63	350.58	349.12	346.65	288.88	706.14	501.45	466.15	975.21	1565.98	956.31	703.48	1898.13	349.94	291.72	290.33	552.07	552.07	364.42	346.65	638.72	349.12	347.31	291.06	751.08	1115.79	350.08	454.67	173.33	288.88	6059.92
				244	1135.07	2188.19	-1053.11		1317.07	2804.97	539.96	918.8	348.84	231.1	347.31	963.58	355.51	347.31	812.49	531.97	350.86	290.33	346.65	334.54	350.86	289.6	1565.98	1899.74	504.36	1898.13	346.65	288.88	638.44	346.65	346.65	706.14	597.8	348.11	297.3	552.8	1135.65	1032.35	289.53	419.14	504.36	231.76	289.6	497.51	706.14
				245	1223.5	2192.13	-968.625		288.88	288.88	346.65	346.65	32763.1	346.65	406.4	6059.92	398.01	374.17	346.65	706.14	501.45	497.51	294.83	288.88	481.46	2168.51	488.04	348.84	434.77	288.88	291.72	4114.8	231.1	1016.32	297.17	408.07	347.38	515.34	1317.07	288.88	346.65	11388.4	288.88	406.4	540.69	346.65	289.6	1741.61	288.88
				246	1106.97	2242.41	-1135.44		346.65	234.3	918.8	640.84	1115.79	963.58	571.33	600.6	404.43	1618.36	863.85	638.72	963.58	346.65	291.06	374.17	347.38	552.8	346.65	288.88	347.31	683.75	1618.36	443.67	867.72	404.43	552.8	346.65	346.65	488.04	346.65	231.1	6059.92	297.17	706.14	346.65	291.35	640.52	290.33	1016.32	234.3
				247	1419.63	2397.2	-977.572		346.65	664.82	346.65	346.65	32763.1	20814.6	350.86	540.69	11388.4	1625.8	346.65	539.96	288.88	597.8	288.88	289.6	4129.76	288.88	956.31	355.51	683.75	640.52	346.65	288.88	11388.4	348.84	346.65	1625.8	450.82	348.11	347.38	2804.97	777.31	231.1	1618.36	2168.51	1026.85	288.88	1387.37	350.86	1041.41
				248	1142.6	2185.17	-1042.57		504.36	346.65	346.65	1741.61	481.46	580.52	15643.7	352.62	347.31	346.65	406.61	838.1	4129.76	2393.72	406.4	1845.3	1899.74	693.3	346.65	4114.8	231.1	664.82	231.1	683.75	963.58	718.98	351.59	350.29	1845.3	334.54	1808.11	531.97	297.3	173.33	5092.53	294.83	10088.4	580.52	291.35	1041.41	288.88
				249	1249.27	1638.31	-389.044		660.05	349.12	481.03	867.72	975.21	575.19	346.65	1714.85	450.82	706.14	4114.8	297.17	812.49	346.65	173.33	290.33	355.51	1546.98	2393.72	664.82	288.88	15643.7	582.73	481.46	956.5	234.3	1899.74	838.1	346.65	454.67	288.88	291.72	703.48	346.65	539.96	1026.85	231.1	349.56	346.65	347.38	6059.92
				250	858.759	1580.81	-722.051		291.72	291.72	443.67	346.65	348.11	350.08	347.38	751.08	346.65	638.44	1565.98	346.65	289.6	350.29	638.72	346.65	351.89	297.17	349.56	291.06	348.11	2168.51	683.75	349.12	466.15	289.6	231.1	346.65	1317.07	497.51	398.01	355.51	406.61	297.3	291.06	288.88	1387.37	289.6	751.08	638.72	706.14
				251	1590.48	1710.81	-120.334		2168.51	351.59	20814.6	1059.83	520.38	497.51	350.58	1741.61	294.83	288.88	1032.35	173.33	351.59	20814.6	289.53	291.35	290.33	291.35	1808.11	6059.92	552.8	346.65	231.1	2393.72	346.65	346.65	406.4	348.11	1899.74	10088.4	348.11	348.84	956.5	413.63	288.88	346.65	2168.51	346.65	288.88	364.42	450.82
				252	1593.23	2408.89	-815.656		582.73	1845.3	346.65	5092.53	348.84	346.65	683.75	347.38	346.65	638.44	348.11	975.21	1625.8	15643.7	348.84	580.52	291.06	290.33	2804.97	597.8	288.88	346.65	1041.41	1565.98	1135.65	497.51	454.67	1714.85	644.99	644.99	580.52	466.15	291.72	355.51	347.38	231.76	349.94	2804.97	347.31	803.45	406.4
				253	1177.38	1749.17	-571.786		348.11	288.88	349.12	288.88	348.84	450.82	552.8	346.65	718.98	454.67	693.3	346.65	346.65	1618.36	346.65	1714.85	515.34	291.06	398.01	565.95	1714.85	867.72	346.65	640.84	346.65	288.88	1808.11	374.17	346.65	963.58	346.65	5092.53	1618.36	918.8	346.65	1317.07	1041.41	346.65	346.65	346.65	346.65
				254	1114.82	2490.52	-1375.7		346.65	638.72	297.17	346.65	406.4	1041.41	10088.4	956.5	1741.61	565.95	404.43	346.65	346.65	812.49	1520.61	1016.32	497.51	288.88	481.46	1115.79	640.84	231.1	6059.92	1026.85	347.38	351.46	1808.11	1059.83	466.15	539.96	838.1	346.65	346.65	346.65	443.67	288.88	2231.21	288.88	540.69	867.72	347.38
				255	1002.67	2188.14	-1185.47		481.03	683.75	706.14	1899.74	297.17	2804.97	693.3	1059.83	288.88	838.1	350.08	348.84	289.53	11388.4	975.21	3165.83	406.61	289.53	176.52	501.45	640.84	290.33	346.65	288.88	346.65	777.31	288.88	346.65	291.06	406.61	1808.11	346.65	582.73	288.88	15643.7	497.51	293.81	355.51	288.88	346.65	1032.35
				256	865.647	2161.22	-1295.57		173.33	1059.83	290.33	1032.35	404.43	288.88	293.81	1032.35	975.21	683.75	209.28	346.65	291.06	1898.13	1899.74	346.65	291.06	346.65	1618.36	173.33	288.88	664.82	288.88	347.38	803.45	718.98	290.33	297.3	1823	1808.11	290.33	349.94	1115.79	288.88	374.17	348.11	355.51	288.88	346.65	565.95	288.88
				257	1466.81	1348.42	118.391		1026.85	10088.4	288.88	408.07	660.05	703.48	434.77	660.05	539.96	1546.98	2168.51	718.98	1845.3	488.04	288.88	2393.72	348.11	346.65	346.65	349.94	288.88	1899.74	347.38	404.43	346.65	346.65	20814.6	288.88	176.52	693.3	1823	803.45	346.65	234.3	751.08	454.67	355.51	231.1	32763.1	347.38	347.38
				258	1260.13	2061.83	-801.703		288.88	231.1	346.65	346.65	434.77	520.38	346.65	1625.8	291.06	600.6	1317.07	1714.85	1618.36	289.6	443.67	347.38	963.58	289.6	582.73	1520.61	1115.79	364.42	15643.7	348.84	288.88	348.11	351.59	751.08	863.85	1520.61	355.51	351.59	4129.76	15643.7	346.65	1115.79	347.31	291.06	346.65	406.4	288.88
				259	936.038	1102.86	-166.819		2231.21	975.21	975.21	1317.07	2804.97	408.07	1899.74	580.52	1714.85	703.48	291.72	466.15	349.56	291.06	406.61	683.75	488.04	1714.85	347.38	291.35	288.88	346.65	1899.74	693.3	434.77	355.51	419.14	552.8	571.33	706.14	1026.85	346.65	481.46	540.69	173.33	346.65	1115.79	346.65	638.44	406.61	231.1
				260	1186.23	2290.48	-1104.25		501.45	349.94	347.31	297.3	231.1	552.07	2231.21	231.1	450.82	334.54	348.11	577.75	703.48	346.65	334.54	803.45	975.21	288.88	638.72	1546.98	346.65	703.48	450.82	346.65	288.88	291.35	1041.41	6059.92	288.88	291.72	347.38	6059.92	481.03	291.06	918.8	291.06	597.8	597.8	288.88	582.73	20814.6
				261	1015.38	1702.21	-686.832		718.98	347.38	640.84	803.45	209.28	660.05	863.85	291.06	352.62	289.53	413.63	1899.74	718.98	434.77	1520.61	2231.21	915.2	1115.79	347.38	406.4	355.51	803.45	346.65	346.65	640.52	346.65	297.3	288.88	597.8	5092.53	352.62	2168.51	660.05	209.28	1016.32	443.67	975.21	293.81	288.88	346.65	706.14
				262	1114.06	2374.15	-1260.09		2583.31	1041.41	406.61	404.43	351.89	565.95	351.46	288.88	660.05	346.65	288.88	290.33	346.65	288.88	863.85	374.17	1041.41	1104.44	297.17	408.07	918.8	2804.97	539.96	355.51	956.5	347.38	803.45	231.76	838.1	450.82	963.58	413.63	481.46	347.31	349.12	348.11	812.49	347.38	346.65	552.07	346.65
				263	1136.37	1998.88	-862.514		918.8	351.89	347.31	644.99	434.77	2181.07	173.33	501.45	288.88	289.6	351.59	348.11	231.1	346.65	346.65	406.4	1546.98	289.6	481.46	288.88	515.34	552.8	346.65	2393.72	288.88	1317.07	2804.97	291.72	1565.98	348.11	350.08	450.82	291.06	956.31	552.07	867.72	577.75	346.65	289.53	349.56	552.8
				264	782.457	1602.69	-820.229		531.97	290.33	4114.8	540.69	660.05	297.17	434.77	580.52	346.65	346.65	346.65	466.15	347.38	346.65	173.33	803.45	1317.07	863.85	349.12	350.58	501.45	346.65	1899.74	419.14	408.07	348.84	450.82	539.96	552.8	346.65	289.53	347.38	454.67	481.03	1808.11	288.88	419.14	291.06	640.84	334.54	291.06
				265	1931.3	2063.93	-132.63		777.31	346.65	355.51	288.88	1016.32	539.96	348.84	297.3	693.3	803.45	2168.51	11388.4	10088.4	777.31	10088.4	350.08	350.29	450.82	454.67	501.45	11388.4	4129.76	398.01	289.6	173.33	10088.4	348.11	349.12	1823	1387.37	1625.8	812.49	347.38	1898.13	812.49	488.04	3165.83	20814.6	346.65	346.65	294.83
				266	1514.16	1877.52	-363.36		597.8	956.5	450.82	1041.41	751.08	956.31	3165.83	406.61	1115.79	234.3	1741.61	346.65	348.84	347.38	346.65	288.88	288.88	288.88	751.08	10088.4	812.49	347.38	352.62	638.72	355.51	718.98	10088.4	350.29	352.62	355.51	20814.6	552.8	346.65	580.52	349.56	1104.44	1714.85	706.14	481.46	443.67	501.45
				267	1034.33	2641.33	-1607		501.45	600.6	640.84	290.33	520.38	419.14	1059.83	346.65	539.96	693.3	348.11	289.6	497.51	406.61	1104.44	1546.98	346.65	346.65	406.4	351.89	956.5	1808.11	580.52	956.31	4114.8	289.6	504.36	540.69	443.67	32763.1	481.46	406.4	1823	2231.21	413.63	540.69	1317.07	347.38	577.75	348.11	231.1
				268	1088.04	1924.27	-836.227		289.6	408.07	231.1	289.6	575.19	1317.07	706.14	351.89	293.81	347.31	297.17	347.38	501.45	1387.37	346.65	346.65	288.88	348.11	1898.13	347.38	565.95	803.45	1135.65	351.89	1032.35	915.2	351.59	349.56	703.48	231.1	956.31	693.3	348.11	803.45	297.17	638.72	520.38	334.54	867.72	497.51	351.89
				269	1162.65	1655.05	-492.399		718.98	1845.3	413.63	346.65	1016.32	291.06	644.99	644.99	1016.32	347.31	349.56	346.65	660.05	488.04	346.65	640.84	751.08	346.65	693.3	413.63	352.62	838.1	4129.76	297.17	597.8	501.45	575.19	347.38	291.06	1016.32	718.98	640.84	346.65	347.31	346.65	20814.6	291.72	290.33	364.42	597.8	706.14
				270	1185.61	1870.79	-685.182		963.58	290.33	2231.21	346.65	812.49	706.14	346.65	346.65	176.52	346.65	1546.98	751.08	956.5	1898.13	350.29	346.65	571.33	347.38	963.58	348.11	2168.51	347.38	288.88	575.19	173.33	346.65	3165.83	350.29	1845.3	1546.98	349.12	346.65	291.06	288.88	812.49	346.65	346.65	288.88	289.53	1115.79	20814.6
				271	1123.57	2666.68	-1543.11		231.1	350.58	2393.72	1041.41	288.88	346.65	348.11	481.46	291.35	346.65	863.85	364.42	703.48	346.65	15643.7	346.65	552.8	963.58	501.45	597.8	1026.85	351.46	408.07	540.69	350.58	539.96	520.38	1041.41	398.01	1059.83	346.65	347.38	963.58	706.14	346.65	347.38	1899.74	481.46	1808.11	812.49	374.17
				272	1246.47	2009.86	-763.391		1565.98	346.65	289.6	288.88	2393.72	4114.8	777.31	501.45	600.6	346.65	3165.83	231.76	234.3	346.65	15643.7	1104.44	638.72	1618.36	231.76	11388.4	350.08	419.14	683.75	454.67	1317.07	288.88	2583.31	515.34	346.65	173.33	347.38	291.06	288.88	539.96	348.11	575.19	2168.51	706.14	552.07	1104.44	231.1
				273	1099.91	2090.69	-990.778		10088.4	515.34	406.61	915.2	288.88	571.33	346.65	347.38	290.33	565.95	346.65	644.99	1026.85	15643.7	915.2	349.94	294.83	413.63	520.38	1387.37	863.85	777.31	346.65	364.42	347.38	231.1	454.67	1135.65	2393.72	803.45	364.42	863.85	355.51	346.65	404.43	346.65	1899.74	803.45	693.3	1520.61	347.38
				274	1611.46	2127.94	-516.475		571.33	347.38	638.44	347.38	2181.07	1625.8	5092.53	346.65	348.11	352.62	1115.79	1808.11	349.94	644.99	515.34	481.46	289.53	1059.83	1032.35	347.31	346.65	481.46	515.34	347.38	1032.35	419.14	346.65	347.38	1032.35	577.75	1016.32	867.72	297.17	288.88	347.38	288.88	706.14	1845.3	289.53	355.51	520.38
				275	1787.96	2447.38	-659.424		2393.72	347.38	209.28	703.48	2168.51	289.53	346.65	3165.83	1059.83	231.76	349.56	347.38	346.65	706.14	552.07	406.61	1135.65	355.51	2168.51	1032.35	552.8	289.6	231.76	234.3	364.42	531.97	963.58	706.14	1899.74	404.43	349.56	288.88	289.6	32763.1	1016.32	348.11	398.01	1115.79	706.14	346.65	1823
				276	1644.49	1526.75	117.737		1032.35	288.88	1741.61	6059.92	346.65	1625.8	346.65	348.11	520.38	346.65	346.65	580.52	346.65	231.76	3165.83	443.67	288.88	660.05	346.65	531.97	638.44	374.17	10088.4	290.33	1823	346.65	346.65	346.65	706.14	20814.6	294.83	176.52	956.31	1565.98	1026.85	350.58	2583.31	777.31	575.19	1059.83	349.94
				277	1147.01	2617.2	-1470.19		915.2	1899.74	288.88	288.88	450.82	288.88	355.51	956.5	812.49	466.15	347.38	355.51	838.1	718.98	571.33	355.51	404.43	288.88	575.19	231.1	1026.85	231.76	20814.6	466.15	346.65	1899.74	552.07	346.65	867.72	1808.11	231.76	956.31	231.1	406.4	683.75	288.88	693.3	718.98	350.08	351.59	706.14
				278	1258.83	1466.28	-207.45		10088.4	4114.8	351.46	956.31	577.75	1625.8	346.65	346.65	346.65	346.65	290.33	291.06	488.04	520.38	173.33	803.45	346.65	450.82	288.88	1898.13	956.31	231.76	20814.6	2231.21	1546.98	1898.13	347.31	288.88	209.28	1741.61	638.72	346.65	515.34	346.65	288.88	419.14	450.82	915.2	419.14	3165.83	346.65
				279	1326.77	1305.29	21.4813		1845.3	350.58	838.1	346.65	2181.07	580.52	1625.8	355.51	289.6	231.1	290.33	349.94	346.65	351.89	915.2	1135.65	288.88	956.5	231.1	176.52	351.59	406.4	346.65	2804.97	777.31	638.44	565.95	1808.11	231.1	20814.6	349.12	975.21	350.08	1041.41	10088.4	640.84	963.58	1823	956.5	348.11	1032.35
				280	1071.85	1964.44	-892.585		288.88	349.12	1016.32	231.1	289.53	638.72	5092.53	288.88	644.99	1059.83	1546.98	15643.7	2583.31	288.88	504.36	1845.3	297.3	231.1	294.83	1032.35	539.96	1898.13	289.53	289.53	346.65	364.42	346.65	289.6	349.56	531.97	4129.76	398.01	347.38	5092.53	349.12	231.76	290.33	1016.32	2181.07	1808.11	348.84
				281	1240.55	1985.12	-744.576		640.52	660.05	347.38	288.88	408.07	346.65	289.6	173.33	291.72	288.88	346.65	956.31	466.15	288.88	956.31	347.31	346.65	6059.92	404.43	350.29	867.72	294.83	413.63	291.35	2181.07	918.8	288.88	346.65	346.65	5092.53	288.88	346.65	408.07	288.88	288.88	346.65	398.01	291.06	1741.61	404.43	346.65
				282	1751.35	1519.07	232.285		355.51	289.6	540.69	288.88	777.31	803.45	176.52	1845.3	346.65	706.14	1808.11	2168.51	1317.07	346.65	10088.4	209.28	349.12	466.15	406.4	706.14	956.5	348.11	706.14	454.67	2393.72	346.65	348.11	291.06	1898.13	209.28	355.51	443.67	956.5	346.65	346.65	2181.07	348.11	2181.07	777.31	466.15	291.06
				283	1052.25	1809.26	-757.011		1041.41	1898.13	575.19	346.65	1546.98	350.86	347.31	288.88	575.19	346.65	288.88	288.88	644.99	751.08	488.04	346.65	349.12	504.36	288.88	577.75	454.67	364.42	4114.8	803.45	355.51	1016.32	347.38	1387.37	288.88	406.4	346.65	288.88	291.06	580.52	571.33	693.3	289.6	408.07	346.65	290.33	638.44
				284	1325.7	1452.48	-126.783		963.58	4129.76	346.65	346.65	231.1	11388.4	10088.4	347.31	348.11	956.5	346.65	660.05	351.46	751.08	176.52	419.14	294.83	15643.7	346.65	291.35	290.33	346.65	644.99	488.04	349.12	231.1	20814.6	349.12	20814.6	812.49	1115.79	918.8	1714.85	1520.61	289.6	443.67	347.38	703.48	347.38	2393.72	918.8
				285	1064.37	1589.16	-524.792		963.58	1026.85	1026.85	552.8	867.72	660.05	406.4	915.2	552.07	355.51	288.88	867.72	348.11	552.07	2583.31	346.65	289.6	812.49	209.28	398.01	644.99	488.04	348.84	291.72	918.8	408.07	2181.07	289.53	2181.07	297.17	346.65	1546.98	918.8	838.1	231.1	347.38	20814.6	515.34	582.73	406.61	291.06
				286	1491.68	1826.91	-335.23		351.46	1808.11	10088.4	10088.4	350.29	2393.72	434.77	520.38	638.72	638.44	288.88	374.17	1041.41	349.94	348.11	956.5	481.03	348.11	288.88	346.65	346.65	751.08	1016.32	4114.8	209.28	404.43	348.11	515.34	638.72	346.65	4129.76	289.6	1104.44	346.65	15643.7	703.48	346.65	346.65	1898.13	1104.44	290.33
				287	1288.65	2677.51	-1388.85		4129.76	346.65	346.65	2393.72	640.52	289.6	963.58	454.67	346.65	1565.98	4114.8	173.33	975.21	291.06	812.49	234.3	466.15	706.14	600.6	350.58	346.65	5092.53	963.58	288.88	1059.83	552.07	346.65	349.12	334.54	346.65	350.86	706.14	176.52	1899.74	288.88	1026.85	346.65	398.01	374.17	575.19	812.49
				288	1198.73	1371.83	-173.099		346.65	515.34	5092.53	288.88	488.04	347.38	1026.85	975.21	346.65	289.6	297.17	349.56	374.17	552.07	571.33	347.38	364.42	664.82	10088.4	352.62	1317.07	291.35	351.46	347.38	1898.13	706.14	288.88	351.59	481.03	291.06	289.6	288.88	683.75	347.38	638.44	838.1	1016.32	231.1	2583.31	531.97	346.65
				289	1191.01	2478.27	-1287.25		288.88	638.72	351.46	1899.74	1026.85	838.1	289.53	963.58	346.65	346.65	454.67	288.88	374.17	577.75	288.88	374.17	706.14	289.6	443.67	706.14	1520.61	234.3	406.61	346.65	552.07	349.56	346.65	355.51	1714.85	231.1	703.48	15643.7	488.04	1317.07	1317.07	577.75	176.52	346.65	838.1	1059.83	863.85
				290	1387.78	1320.06	67.7229		231.1	693.3	346.65	640.52	297.17	751.08	1565.98	1625.8	231.1	346.65	346.65	231.1	408.07	812.49	565.95	355.51	812.49	289.6	565.95	6059.92	231.1	346.65	346.65	640.52	291.06	963.58	597.8	1387.37	683.75	408.07	346.65	2181.07	963.58	915.2	352.62	1104.44	346.65	1625.8	348.11	582.73	963.58
				291	1375.4	2006.4	-631.002		1016.32	575.19	571.33	1845.3	1104.44	347.38	346.65	404.43	20814.6	531.97	374.17	2583.31	346.65	580.52	466.15	644.99	288.88	398.01	346.65	355.51	413.63	577.75	347.38	1714.85	640.52	406.61	956.31	956.31	346.65	2583.31	291.06	1714.85	346.65	234.3	1016.32	346.65	290.33	1845.3	351.59	515.34	1387.37
				292	831.762	2328.82	-1497.06		334.54	1808.11	706.14	918.8	497.51	291.06	4129.76	350.86	10088.4	582.73	346.65	1317.07	398.01	863.85	1104.44	838.1	1899.74	1808.11	1104.44	693.3	346.65	1808.11	291.06	413.63	683.75	597.8	582.73	638.72	406.4	1714.85	348.11	597.8	597.8	290.33	1387.37	346.65	291.06	347.38	374.17	1059.83	640.84
				293	1613.58	2069.38	-455.8		540.69	552.07	1714.85	454.67	348.11	664.82	577.75	346.65	571.33	706.14	173.33	419.14	1823	640.52	413.63	706.14	291.72	288.88	355.51	346.65	718.98	956.5	565.95	6059.92	20814.6	209.28	288.88	1115.79	1032.35	580.52	419.14	346.65	289.6	352.62	1135.65	1625.8	288.88	640.52	346.65	346.65	346.65
				294	1031.08	1645.96	-614.873		956.31	466.15	6059.92	664.82	552.8	10088.4	693.3	346.65	346.65	660.05	346.65	693.3	351.46	956.5	346.65	346.65	231.1	346.65	346.65	706.14	4114.8	176.52	466.15	1741.61	531.97	346.65	349.94	406.4	1565.98	297.17	2804.97	4114.8	1546.98	334.54	346.65	346.65	597.8	291.06	1016.32	11388.4	1898.13
				295	1129.82	1657.82	-527.996		718.98	346.65	347.31	1104.44	10088.4	638.44	4129.76	346.65	334.54	751.08	481.03	346.65	450.82	1104.44	975.21	863.85	347.31	346.65	289.6	32763.1	288.88	347.38	231.1	289.6	975.21	867.72	454.67	552.8	351.89	454.67	234.3	693.3	290.33	346.65	291.35	597.8	812.49	350.58	1808.11	348.11	288.88
				296	1345.94	2677.32	-1331.37		398.01	406.61	346.65	918.8	406.61	531.97	288.88	1808.11	520.38	346.65	408.07	346.65	291.35	10088.4	351.89	347.38	346.65	346.65	571.33	1741.61	234.3	346.65	1808.11	350.86	1618.36	350.29	346.65	288.88	288.88	638.72	294.83	352.62	288.88	1741.61	580.52	1618.36	1016.32	350.58	1618.36	1104.44	501.45
				297	1434	1044.14	389.852		1565.98	346.65	466.15	346.65	1618.36	1546.98	406.61	466.15	364.42	15643.7	693.3	346.65	346.65	346.65	348.11	1135.65	956.5	1808.11	597.8	334.54	501.45	15643.7	640.52	10088.4	1625.8	288.88	291.06	288.88	497.51	706.14	565.95	454.67	600.6	348.11	346.65	32763.1	288.88	1898.13	539.96	1625.8	347.38
				298	1715.27	1614.53	100.747		346.65	1041.41	1898.13	1899.74	364.42	406.4	11388.4	231.76	413.63	346.65	2231.21	4129.76	288.88	1520.61	577.75	413.63	3165.83	6059.92	777.31	350.29	351.59	975.21	355.51	346.65	4129.76	291.06	1898.13	718.98	1135.65	349.56	718.98	838.1	20814.6	346.65	640.84	706.14	1808.11	1059.83	6059.92	408.07	347.38
				299	876.977	1915.06	-1038.09		777.31	234.3	540.69	288.88	288.88	234.3	812.49	2168.51	1625.8	497.51	288.88	4129.76	293.81	288.88	706.14	1741.61	1618.36	297.17	751.08	347.38	1625.8	1714.85	2231.21	6059.92	812.49	693.3	481.46	6059.92	3165.83	288.88	290.33	504.36	443.67	291.06	812.49	288.88	290.33	504.36	288.88	777.31	352.62
				300	1162.26	2445.88	-1283.61		349.12	4114.8	291.06	2181.07	351.59	346.65	703.48	777.31	398.01	450.82	454.67	640.84	408.07	234.3	347.31	481.03	1625.8	4114.8	1026.85	1741.61	638.44	231.1	294.83	404.43	347.31	15643.7	346.65	1387.37	294.83	539.96	408.07	812.49	683.75	346.65	571.33	347.38	812.49	346.65	347.38	640.84	408.07
				301	1088.58	2245.06	-1156.48		540.69	660.05	4129.76	1808.11	291.06	443.67	289.53	956.5	15643.7	413.63	334.54	2181.07	346.65	539.96	406.61	575.19	291.06	501.45	288.88	575.19	1546.98	398.01	289.6	600.6	1032.35	1135.65	346.65	867.72	347.38	288.88	600.6	231.1	443.67	481.46	346.65	1546.98	350.29	288.88	2804.97	703.48	638.72
				302	1322.83	2656.14	-1333.31		291.06	1135.65	703.48	504.36	803.45	2804.97	350.08	863.85	288.88	640.84	501.45	488.04	231.1	346.65	176.52	915.2	4129.76	751.08	419.14	348.11	288.88	294.83	2393.72	289.6	288.88	347.38	346.65	575.19	1565.98	751.08	346.65	1565.98	1823	231.1	640.84	231.1	289.6	540.69	703.48	1104.44	350.08
				303	1165.16	2116.81	-951.659		660.05	349.94	346.65	1387.37	288.88	404.43	2393.72	346.65	346.65	351.46	2181.07	1520.61	346.65	348.11	346.65	963.58	404.43	289.6	4114.8	293.81	450.82	348.11	398.01	703.48	350.29	347.38	515.34	32763.1	350.58	349.94	346.65	176.52	297.17	597.8	683.75	638.44	351.59	1808.11	683.75	346.65	751.08
				304	1016.54	1346.25	-329.711		347.38	406.4	1625.8	289.6	351.59	289.6	291.72	450.82	1898.13	347.31	803.45	288.88	290.33	1808.11	173.33	918.8	346.65	11388.4	803.45	406.61	4129.76	231.1	288.88	1059.83	346.65	504.36	346.65	347.38	867.72	355.51	406.61	956.5	289.6	289.53	346.65	552.07	1317.07	1032.35	540.69	638.72	1016.32
				305	1428.7	2059.04	-630.337		450.82	404.43	777.31	1808.11	288.88	466.15	346.65	1823	956.5	577.75	1032.35	4114.8	956.5	1041.41	683.75	347.31	351.59	956.31	346.65	956.5	1808.11	289.6	347.31	915.2	404.43	346.65	209.28	600.6	231.76	450.82	350.86	812.49	209.28	664.82	346.65	346.65	288.88	2393.72	1059.83	346.65	288.88
				306	1100.03	1884.14	-784.113		348.11	291.72	350.08	597.8	515.34	838.1	466.15	751.08	443.67	644.99	346.65	352.62	351.46	293.81	346.65	2393.72	1618.36	404.43	443.67	351.89	638.72	6059.92	975.21	2168.51	956.5	693.3	454.67	2181.07	751.08	288.88	1618.36	334.54	346.65	2393.72	231.76	288.88	349.94	1546.98	419.14	346.65	638.44
				307	710.067	1628.06	-917.995		351.59	915.2	1387.37	291.06	347.31	501.45	346.65	406.61	1741.61	364.42	364.42	597.8	347.38	597.8	291.06	346.65	706.14	706.14	664.82	346.65	1059.83	346.65	346.65	347.31	346.65	1041.41	406.61	1625.8	364.42	288.88	664.82	751.08	348.11	2583.31	231.1	975.21	288.88	2181.07	293.81	1104.44	454.67
				308	1287.05	1944.28	-657.223		288.88	1565.98	291.06	346.65	565.95	706.14	693.3	1845.3	660.05	1032.35	434.77	346.65	291.06	346.65	408.07	346.65	291.35	2393.72	347.38	597.8	803.45	863.85	5092.53	1059.83	706.14	11388.4	173.33	346.65	32763.1	288.88	6059.92	346.65	288.88	1135.65	346.65	975.21	291.35	176.52	963.58	638.72	288.88
				309	1206.55	2218.79	-1012.24		1104.44	291.72	346.65	347.38	291.72	408.07	288.88	2231.21	703.48	600.6	355.51	660.05	350.29	231.1	466.15	812.49	355.51	2181.07	552.8	838.1	294.83	364.42	531.97	481.03	297.17	288.88	347.38	693.3	348.11	683.75	291.06	582.73	419.14	1808.11	565.95	580.52	1032.35	552.8	355.51	348.11	231.1
				310	1221.84	1373.25	-151.412		2393.72	1625.8	2181.07	413.63	565.95	231.76	520.38	351.89	540.69	294.83	1546.98	288.88	408.07	1714.85	531.97	349.12	231.1	347.31	290.33	777.31	450.82	288.88	2231.21	209.28	349.12	539.96	297.17	580.52	539.96	1546.98	334.54	552.07	231.1	346.65	346.65	1899.74	234.3	5092.53	1823	231.1	481.46
				311	1207.38	1785.38	-578.002		234.3	1041.41	540.69	351.89	346.65	1016.32	288.88	683.75	346.65	350.08	347.31	352.62	803.45	347.38	289.6	176.52	1899.74	2583.31	575.19	346.65	531.97	348.11	173.33	288.88	520.38	408.07	718.98	552.07	1845.3	481.03	575.19	176.52	1520.61	1026.85	234.3	364.42	406.4	531.97	297.3	355.51	565.95
				312	1016.89	2414.2	-1397.3		346.65	413.63	703.48	404.43	1115.79	288.88	963.58	346.65	1387.37	481.03	288.88	346.65	347.31	15643.7	481.46	289.6	812.49	693.3	334.54	582.73	812.49	1115.79	812.49	348.11	501.45	346.65	291.72	346.65	1899.74	291.06	351.89	488.04	3165.83	346.65	291.06	4129.76	1898.13	293.81	291.06	664.82	346.65
				313	1148.46	1891.46	-742.995		347.31	346.65	346.65	683.75	288.88	291.72	2181.07	640.52	288.88	352.62	346.65	234.3	1016.32	565.95	4114.8	718.98	288.88	552.07	552.8	348.11	288.88	297.3	501.45	693.3	351.89	346.65	1317.07	288.88	2181.07	406.4	293.81	481.03	347.38	600.6	497.51	565.95	288.88	2168.51	638.72	347.38	346.65
				314	895.269	1765.84	-870.567		4129.76	838.1	1520.61	565.95	288.88	539.96	975.21	346.65	348.11	640.84	346.65	346.65	288.88	454.67	288.88	1714.85	289.6	867.72	497.51	408.07	413.63	334.54	918.8	347.38	231.1	3165.83	2393.72	571.33	812.49	481.03	434.77	355.51	638.44	351.46	347.31	288.88	571.33	351.59	571.33	346.65	693.3
				315	1020.3	2719.95	-1699.65		915.2	346.65	231.1	346.65	288.88	1135.65	571.33	963.58	347.38	1026.85	209.28	289.53	346.65	289.6	346.65	288.88	1618.36	351.89	520.38	571.33	2231.21	293.81	803.45	1618.36	582.73	289.6	346.65	346.65	664.82	1845.3	404.43	481.03	4114.8	349.94	640.84	777.31	346.65	664.82	364.42	975.21	348.84
				316	1019.88	1236.4	-216.523		347.31	346.65	291.06	504.36	2804.97	1899.74	577.75	289.6	364.42	466.15	1845.3	706.14	346.65	289.53	1041.41	374.17	575.19	552.8	1041.41	347.38	346.65	10088.4	347.31	10088.4	812.49	565.95	346.65	803.45	346.65	398.01	3165.83	1565.98	348.11	374.17	515.34	289.6	575.19	2804.97	288.88	347.38	288.88
				317	837.781	2502.63	-1664.85		1618.36	481.46	291.72	294.83	231.1	638.72	1317.07	1115.79	346.65	288.88	638.44	351.89	540.69	350.58	531.97	289.6	346.65	291.72	2393.72	346.65	540.69	346.65	288.88	488.04	413.63	355.51	291.06	349.12	350.86	288.88	1520.61	346.65	288.88	1714.85	291.35	693.3	531.97	1625.8	2231.21	288.88	1823
				318	1529.94	1505.16	24.7786		234.3	640.84	291.06	751.08	349.94	2583.31	20814.6	231.1	1741.61	288.88	540.69	289.6	481.46	350.29	348.84	571.33	347.38	346.65	290.33	6059.92	11388.4	289.53	346.65	2231.21	1898.13	1625.8	289.6	693.3	11388.4	504.36	15643.7	1059.83	297.17	290.33	552.07	488.04	290.33	350.86	351.59	6059.92	2804.97
				319	1243.25	1845.3	-602.049		863.85	1520.61	348.11	915.2	346.65	1714.85	777.31	450.82	348.11	520.38	1026.85	1546.98	406.4	664.82	597.8	434.77	1041.41	288.88	349.12	1845.3	288.88	915.2	291.06	406.61	5092.53	288.88	346.65	347.38	2583.31	408.07	374.17	288.88	364.42	1823	956.5	346.65	347.38	918.8	355.51	540.69	348.11
				320	1065.95	2562.53	-1496.57		290.33	347.38	348.11	4129.76	288.88	288.88	540.69	291.06	349.94	638.44	347.31	355.51	4114.8	918.8	413.63	288.88	346.65	1546.98	10088.4	531.97	355.51	293.81	288.88	297.3	288.88	351.89	1317.07	347.38	1898.13	288.88	350.29	1032.35	231.1	693.3	347.38	577.75	956.5	347.38	346.65	1845.3	6059.92
				321	1693.61	2199.07	-505.457		454.67	291.06	10088.4	346.65	1898.13	1520.61	290.33	20814.6	706.14	664.82	297.3	644.99	347.38	660.05	347.38	4129.76	413.63	1899.74	347.38	173.33	288.88	1387.37	15643.7	346.65	346.65	364.42	2393.72	867.72	3165.83	600.6	290.33	346.65	1041.41	863.85	1016.32	571.33	290.33	582.73	419.14	540.69	2231.21
				322	1359.45	1544.38	-184.921		812.49	349.12	288.88	346.65	956.31	600.6	231.1	466.15	600.6	2804.97	406.61	374.17	346.65	234.3	346.65	288.88	703.48	580.52	288.88	346.65	234.3	352.62	290.33	288.88	6059.92	288.88	347.31	20814.6	347.38	1808.11	346.65	838.1	520.38	347.31	703.48	2231.21	501.45	288.88	918.8	288.88	488.04
				323	1054.65	1946.94	-892.286		1317.07	481.03	289.6	348.11	571.33	291.06	288.88	10088.4	644.99	703.48	1104.44	347.38	289.53	347.31	580.52	348.11	347.31	863.85	346.65	803.45	346.65	406.4	346.65	1115.79	638.44	297.17	638.44	2393.72	288.88	406.61	488.04	289.6	346.65	1059.83	693.3	660.05	347.38	565.95	466.15	10088.4	454.67
				324	1422.82	1995.13	-572.311		838.1	349.12	1387.37	4129.76	364.42	1845.3	398.01	406.61	349.56	297.17	289.6	351.89	32763.1	838.1	288.88	346.65	571.33	956.5	348.11	481.46	346.65	347.38	501.45	349.94	346.65	20814.6	838.1	454.67	1115.79	288.88	346.65	3165.83	288.88	777.31	348.11	288.88	346.65	2393.72	540.69	346.65	20814.6
				325	1370	2254.74	-884.742		1823	4114.8	600.6	346.65	1317.07	346.65	640.84	1317.07	404.43	565.95	575.19	1520.61	2393.72	291.06	443.67	351.89	288.88	4129.76	1741.61	404.43	374.17	289.6	1741.61	346.65	515.34	582.73	288.88	348.11	346.65	288.88	644.99	288.88	350.29	289.6	706.14	350.29	348.11	347.31	346.65	291.06	349.94
				326	1464.63	2459.46	-994.83		565.95	346.65	838.1	1041.41	15643.7	297.3	693.3	297.3	1026.85	348.11	2168.51	571.33	347.31	406.4	956.5	289.53	289.6	539.96	956.31	347.31	434.77	1520.61	346.65	32763.1	838.1	346.65	288.88	1520.61	346.65	1714.85	481.03	289.6	539.96	349.94	348.84	289.6	640.84	1317.07	540.69	4114.8	350.08
				327	1390.34	2520.53	-1130.19		4129.76	1546.98	1741.61	1135.65	231.1	291.35	406.61	481.03	351.59	520.38	346.65	346.65	1104.44	718.98	488.04	288.88	838.1	334.54	346.65	1823	803.45	346.65	520.38	346.65	289.53	531.97	350.29	346.65	291.06	683.75	1565.98	231.76	644.99	346.65	349.12	297.3	346.65	4129.76	5092.53	288.88	291.06
				328	1088.45	1620.65	-532.204		1032.35	915.2	838.1	777.31	915.2	288.88	4129.76	297.17	803.45	481.03	918.8	297.17	32763.1	351.59	288.88	364.42	1741.61	346.65	288.88	347.31	520.38	2168.51	693.3	374.17	290.33	347.31	346.65	413.63	481.46	6059.92	288.88	176.52	288.88	450.82	1016.32	683.75	6059.92	777.31	346.65	1625.8	434.77
				329	1000.71	1877.34	-876.632		11388.4	291.72	1016.32	1741.61	1135.65	504.36	294.83	956.5	2181.07	406.4	703.48	346.65	406.4	209.28	346.65	454.67	600.6	288.88	582.73	288.88	1823	3165.83	288.88	812.49	347.38	577.75	1104.44	346.65	975.21	638.72	664.82	571.33	838.1	291.72	288.88	3165.83	812.49	176.52	346.65	347.38	173.33
				330	1284.98	1481.73	-196.753		289.6	1625.8	20814.6	565.95	450.82	20814.6	454.67	347.38	1898.13	1041.41	406.4	406.4	346.65	349.94	346.65	600.6	956.5	346.65	289.6	291.06	346.65	350.29	1823	644.99	683.75	571.33	2168.51	346.65	706.14	348.11	1618.36	515.34	640.52	1899.74	413.63	346.65	571.33	664.82	288.88	2393.72	640.52
				331	861.037	2038.03	-1176.99		1625.8	963.58	346.65	434.77	291.06	351.46	289.53	351.89	434.77	346.65	956.5	346.65	291.72	1026.85	1618.36	683.75	352.62	3165.83	1625.8	20814.6	234.3	346.65	413.63	346.65	2393.72	297.3	351.59	288.88	290.33	349.12	434.77	346.65	413.63	346.65	350.86	565.95	1032.35	777.31	540.69	346.65	488.04
				332	1204.74	1624.1	-419.354		640.52	351.89	348.11	867.72	346.65	450.82	352.62	515.34	706.14	540.69	504.36	346.65	812.49	349.12	867.72	234.3	577.75	4129.76	577.75	346.65	638.44	288.88	1520.61	501.45	1032.35	664.82	2231.21	347.38	915.2	575.19	640.52	683.75	918.8	975.21	288.88	419.14	1898.13	346.65	552.07	1546.98	294.83
				333	1444.74	1668.92	-224.173		1618.36	349.12	838.1	291.06	347.38	346.65	288.88	501.45	351.89	1808.11	406.4	664.82	706.14	32763.1	419.14	209.28	10088.4	1032.35	1032.35	346.65	1317.07	577.75	289.6	706.14	408.07	706.14	540.69	32763.1	867.72	350.08	565.95	638.72	803.45	352.62	10088.4	349.94	288.88	291.06	539.96	577.75	3165.83
				334	1135.82	2016.54	-880.724		638.72	552.07	1041.41	10088.4	289.6	355.51	209.28	398.01	290.33	718.98	706.14	346.65	347.31	1026.85	404.43	644.99	1016.32	346.65	640.84	1714.85	346.65	347.31	234.3	1115.79	640.84	597.8	1898.13	706.14	348.11	664.82	346.65	504.36	350.86	1823	346.65	176.52	350.29	1387.37	706.14	1625.8	803.45
				335	1473.87	1889.11	-415.238		347.38	346.65	1565.98	582.73	10088.4	231.76	1625.8	600.6	1565.98	351.89	956.31	600.6	351.59	351.46	349.94	348.11	209.28	398.01	289.6	1026.85	346.65	640.84	288.88	350.08	2181.07	6059.92	867.72	291.06	481.46	1546.98	956.31	600.6	352.62	1845.3	290.33	289.6	838.1	346.65	290.33	539.96	346.65
				336	1486.98	1934.74	-447.757		434.77	351.59	234.3	351.59	294.83	706.14	777.31	347.31	413.63	706.14	406.61	2393.72	347.31	1016.32	515.34	1845.3	2168.51	918.8	565.95	355.51	1387.37	398.01	863.85	288.88	293.81	288.88	640.52	450.82	346.65	231.1	289.6	640.84	597.8	1741.61	2804.97	231.1	346.65	443.67	291.06	552.07	288.88
				337	1029.2	2041.97	-1012.77		346.65	1317.07	413.63	812.49	288.88	346.65	540.69	2804.97	288.88	346.65	346.65	644.99	288.88	346.65	349.12	350.08	956.31	346.65	1032.35	600.6	1823	290.33	1059.83	231.1	1741.61	288.88	406.61	288.88	706.14	580.52	231.1	176.52	350.58	346.65	346.65	660.05	638.44	501.45	289.6	355.51	2393.72
				338	1267.51	1299.4	-31.8949		501.45	515.34	1059.83	350.58	173.33	644.99	374.17	348.11	565.95	406.61	346.65	2231.21	1808.11	288.88	291.06	11388.4	1823	1714.85	347.38	288.88	346.65	347.38	571.33	450.82	347.38	346.65	867.72	408.07	289.6	348.11	374.17	600.6	1026.85	288.88	956.5	289.6	291.06	434.77	15643.7	838.1	1823
				339	810.56	2172.28	-1361.72		664.82	289.6	349.94	515.34	291.72	1059.83	577.75	2393.72	234.3	481.46	346.65	718.98	1032.35	288.88	347.31	1618.36	693.3	346.65	1317.07	577.75	347.31	580.52	347.38	552.07	520.38	693.3	1565.98	346.65	406.4	803.45	346.65	406.61	565.95	288.88	347.38	352.62	638.44	501.45	346.65	640.84	1714.85
				340	1085.77	1731.12	-645.346		347.38	640.84	450.82	1115.79	350.08	1016.32	349.56	346.65	706.14	539.96	349.12	348.11	1808.11	2393.72	5092.53	803.45	351.59	515.34	289.6	347.38	1041.41	346.65	580.52	374.17	751.08	346.65	346.65	231.76	413.63	481.46	1618.36	347.31	346.65	346.65	515.34	346.65	2181.07	346.65	1059.83	552.07	346.65
				341	1669.64	1824.86	-155.215		346.65	1618.36	501.45	346.65	481.03	289.6	1565.98	2231.21	1059.83	297.3	346.65	289.6	2181.07	352.62	419.14	640.84	20814.6	1387.37	1618.36	1115.79	1899.74	2168.51	660.05	577.75	348.11	664.82	515.34	349.12	348.11	351.46	294.83	288.88	294.83	289.6	350.86	863.85	231.76	1032.35	288.88	347.31	419.14
				342	1580.41	1946.86	-366.45		2804.97	350.29	531.97	347.38	346.65	1026.85	1823	351.59	346.65	346.65	706.14	346.65	288.88	20814.6	751.08	1059.83	231.1	346.65	288.88	918.8	1741.61	346.65	975.21	346.65	288.88	1104.44	347.38	1845.3	1898.13	4129.76	638.72	571.33	288.88	346.65	693.3	1059.83	346.65	350.08	664.82	706.14	297.17
				343	1066.74	1793.77	-727.028		348.84	1115.79	683.75	600.6	346.65	350.08	5092.53	364.42	404.43	956.5	6059.92	1387.37	347.38	297.17	963.58	173.33	956.5	812.49	346.65	419.14	1808.11	346.65	706.14	504.36	497.51	1898.13	956.5	466.15	346.65	838.1	289.6	703.48	718.98	812.49	597.8	293.81	1115.79	575.19	539.96	346.65	706.14
				344	1220.75	1853.37	-632.615		1041.41	2231.21	347.38	349.94	664.82	293.81	398.01	346.65	515.34	291.06	348.84	288.88	351.89	1546.98	575.19	577.75	231.1	288.88	288.88	963.58	289.6	419.14	404.43	531.97	348.11	413.63	956.5	350.08	660.05	10088.4	347.31	20814.6	552.8	812.49	640.84	289.6	552.07	289.6	349.94	481.03	419.14
				345	834.185	2069.32	-1235.13		580.52	349.94	1026.85	348.84	351.46	351.59	288.88	347.38	501.45	176.52	1135.65	1032.35	644.99	288.88	2168.51	693.3	291.72	350.58	346.65	334.54	288.88	346.65	346.65	346.65	1115.79	349.56	1823	288.88	288.88	347.31	288.88	347.38	350.08	291.06	693.3	347.38	956.31	348.11	1899.74	288.88	297.3
				346	1066.07	2008.48	-942.415		497.51	288.88	347.31	404.43	351.59	346.65	1741.61	1032.35	291.06	346.65	706.14	349.12	1565.98	209.28	294.83	640.52	706.14	15643.7	351.59	640.84	288.88	863.85	348.84	288.88	288.88	348.11	2231.21	1026.85	294.83	777.31	406.61	347.38	288.88	347.38	580.52	231.1	234.3	288.88	351.59	1032.35	15643.7
				347	1120.6	2171.28	-1050.68		1520.61	350.08	4114.8	346.65	539.96	812.49	1898.13	290.33	644.99	1565.98	1104.44	346.65	288.88	703.48	289.53	288.88	346.65	466.15	288.88	443.67	812.49	1546.98	346.65	2804.97	346.65	1104.44	346.65	346.65	289.6	288.88	348.84	693.3	867.72	291.72	288.88	1625.8	288.88	552.8	1115.79	348.84	4114.8
				348	1006.6	1387.82	-381.219		539.96	346.65	454.67	488.04	2393.72	5092.53	408.07	640.52	346.65	347.31	640.84	288.88	294.83	290.33	291.06	11388.4	915.2	2168.51	288.88	1618.36	1618.36	288.88	5092.53	2231.21	838.1	1625.8	963.58	346.65	751.08	1032.35	2804.97	351.59	406.4	644.99	346.65	1899.74	597.8	552.8	531.97	1387.37	552.8
				349	1103.47	1697.4	-593.928		32763.1	867.72	347.38	863.85	349.56	434.77	597.8	349.12	450.82	406.61	291.06	1041.41	2181.07	1898.13	867.72	346.65	638.72	419.14	346.65	1041.41	803.45	176.52	1714.85	231.1	346.65	751.08	1135.65	288.88	346.65	334.54	346.65	293.81	294.83	2168.51	288.88	231.1	398.01	915.2	1059.83	1808.11	351.89
				350	996.624	2384.31	-1387.69		347.31	290.33	803.45	289.6	1041.41	347.38	346.65	575.19	1741.61	173.33	297.17	297.3	552.07	5092.53	454.67	640.52	289.6	638.44	1899.74	231.1	290.33	350.29	638.44	751.08	1104.44	580.52	351.46	346.65	777.31	4129.76	346.65	349.94	975.21	640.84	289.6	346.65	571.33	288.88	1565.98	575.19	374.17
				351	1252.74	1246.75	5.99652		231.1	346.65	706.14	1016.32	1741.61	289.6	291.06	288.88	1032.35	575.19	291.35	346.65	867.72	638.44	346.65	718.98	406.61	291.35	1899.74	346.65	481.46	291.06	288.88	346.65	288.88	1026.85	346.65	348.84	291.72	346.65	1135.65	504.36	346.65	520.38	2168.51	10088.4	297.3	777.31	2393.72	540.69	351.59
				352	1218.88	3127.46	-1908.58		434.77	231.1	1041.41	290.33	346.65	346.65	288.88	1115.79	32763.1	1104.44	350.08	963.58	347.38	350.08	294.83	346.65	346.65	501.45	349.94	4114.8	288.88	2804.97	1016.32	552.8	346.65	664.82	956.31	288.88	355.51	2583.31	751.08	346.65	346.65	289.6	374.17	434.77	488.04	706.14	1104.44	288.88	4129.76
				353	1080.49	2336.63	-1256.14		288.88	346.65	346.65	419.14	597.8	355.51	347.31	346.65	1115.79	597.8	1387.37	1823	466.15	291.06	413.63	450.82	348.11	355.51	346.65	231.1	406.4	1059.83	413.63	291.72	231.1	289.6	575.19	350.29	173.33	346.65	918.8	291.72	288.88	346.65	3165.83	552.8	406.4	1741.61	291.35	297.3	575.19
				354	1404.81	2106.56	-701.746		346.65	443.67	2583.31	777.31	693.3	291.06	963.58	660.05	32763.1	2181.07	683.75	355.51	349.94	552.8	289.6	288.88	552.8	291.35	209.28	346.65	1032.35	349.94	2231.21	406.61	347.31	289.6	350.08	501.45	644.99	540.69	350.86	347.38	664.82	1520.61	398.01	352.62	346.65	288.88	571.33	644.99	349.94
				355	900.844	1774.56	-873.72		347.38	454.67	640.84	347.38	3165.83	1387.37	290.33	288.88	231.1	346.65	347.31	600.6	644.99	348.11	406.61	351.59	975.21	956.31	963.58	355.51	577.75	346.65	346.65	2168.51	1618.36	2583.31	443.67	443.67	346.65	289.6	350.08	348.84	434.77	540.69	288.88	231.1	975.21	580.52	956.5	288.88	406.4
				356	1034.56	1471.31	-436.753		751.08	600.6	346.65	350.29	288.88	2583.31	350.86	975.21	347.31	1115.79	346.65	209.28	374.17	11388.4	419.14	1016.32	289.6	347.31	288.88	15643.7	803.45	231.76	346.65	1016.32	693.3	2181.07	398.01	571.33	450.82	812.49	350.58	582.73	347.38	346.65	504.36	334.54	288.88	349.12	1741.61	975.21	4129.76
				357	1222.96	2104.88	-881.917		520.38	1317.07	289.53	351.46	571.33	466.15	552.8	504.36	2231.21	289.53	349.94	291.72	346.65	347.38	288.88	706.14	693.3	355.51	346.65	575.19	1135.65	1625.8	488.04	539.96	209.28	291.06	352.62	293.81	346.65	346.65	350.86	349.12	173.33	288.88	294.83	347.38	683.75	291.06	288.88	346.65	693.3
				358	1197.29	1315.92	-118.622		706.14	2181.07	408.07	404.43	863.85	706.14	288.88	975.21	1808.11	347.38	5092.53	1898.13	552.8	838.1	1387.37	693.3	693.3	176.52	406.61	288.88	350.86	1387.37	664.82	173.33	334.54	346.65	580.52	975.21	231.1	2231.21	718.98	346.65	355.51	867.72	291.35	454.67	703.48	346.65	466.15	288.88	1741.61
				359	937.371	1896.63	-959.257		398.01	347.31	346.65	349.12	565.95	488.04	347.38	406.4	209.28	231.1	291.06	288.88	347.38	11388.4	552.07	956.31	347.38	346.65	718.98	346.65	346.65	291.06	231.1	718.98	291.72	638.72	6059.92	291.06	2168.51	290.33	346.65	293.81	1026.85	1808.11	297.17	346.65	450.82	4114.8	1546.98	288.88	334.54
				360	861.202	1273.43	-412.229		867.72	1135.65	173.33	6059.92	1618.36	231.1	597.8	706.14	867.72	289.6	346.65	450.82	488.04	520.38	347.38	706.14	1104.44	443.67	289.53	346.65	638.72	466.15	349.12	334.54	347.38	350.08	408.07	231.1	867.72	346.65	346.65	346.65	288.88	600.6	290.33	582.73	481.46	1625.8	504.36	288.88	1317.07
				361	1313.93	1802.77	-488.845		751.08	350.86	348.84	803.45	355.51	346.65	4114.8	1104.44	346.65	297.17	349.94	288.88	231.1	231.1	1026.85	288.88	777.31	481.03	346.65	803.45	351.46	231.1	2168.51	291.06	346.65	1016.32	1808.11	1104.44	294.83	956.5	291.06	582.73	288.88	290.33	346.65	1016.32	350.86	867.72	346.65	703.48	1618.36
				362	1358.3	1906.37	-548.067		351.46	209.28	2583.31	419.14	11388.4	231.76	346.65	347.38	531.97	956.31	352.62	4129.76	348.11	347.31	597.8	291.06	552.07	706.14	15643.7	347.31	1899.74	348.11	1618.36	347.38	347.38	346.65	351.89	1714.85	1520.61	350.86	918.8	15643.7	346.65	515.34	348.11	693.3	565.95	565.95	346.65	1520.61	638.72
				363	1947.63	1523.61	424.022		2393.72	289.53	693.3	289.6	600.6	346.65	288.88	346.65	288.88	346.65	288.88	597.8	443.67	347.31	600.6	291.06	520.38	346.65	234.3	443.67	1823	867.72	346.65	3165.83	347.31	289.53	348.11	355.51	580.52	10088.4	11388.4	915.2	288.88	481.46	539.96	346.65	838.1	404.43	434.77	5092.53	346.65
				364	989.577	1686.14	-696.565		1546.98	346.65	350.58	231.1	812.49	346.65	863.85	346.65	347.38	1059.83	803.45	1899.74	577.75	289.6	481.03	346.65	347.38	289.6	290.33	2168.51	504.36	703.48	2583.31	777.31	173.33	349.56	2393.72	1026.85	346.65	640.52	347.31	348.84	640.52	288.88	803.45	289.6	1546.98	289.6	1104.44	1898.13	291.72
				365	1266.73	1792.33	-525.603		346.65	501.45	231.1	355.51	660.05	777.31	15643.7	351.89	297.3	1618.36	406.61	703.48	355.51	706.14	4114.8	683.75	975.21	346.65	349.94	294.83	346.65	355.51	812.49	15643.7	347.38	703.48	501.45	346.65	915.2	2393.72	501.45	703.48	288.88	580.52	289.6	346.65	552.07	481.46	1618.36	703.48	481.03
				366	1381.73	1186.14	195.59		348.11	640.84	1741.61	364.42	4114.8	660.05	346.65	975.21	1845.3	20814.6	1618.36	288.88	1625.8	350.29	334.54	4129.76	693.3	347.38	346.65	504.36	640.52	718.98	348.11	580.52	404.43	351.46	288.88	454.67	346.65	173.33	706.14	346.65	209.28	374.17	288.88	288.88	348.84	288.88	347.38	660.05	231.1
				367	1133.77	2135.68	-1001.9		288.88	346.65	2231.21	1032.35	693.3	346.65	346.65	1741.61	355.51	600.6	1714.85	413.63	481.46	288.88	10088.4	1104.44	291.06	346.65	413.63	693.3	497.51	552.8	565.95	1845.3	348.11	234.3	718.98	1032.35	520.38	1387.37	718.98	2168.51	1565.98	413.63	1898.13	683.75	346.65	348.84	565.95	346.65	288.88
				368	1057.09	2256.5	-1199.4		552.8	231.1	1135.65	450.82	565.95	346.65	2393.72	349.12	600.6	346.65	291.06	443.67	346.65	374.17	355.51	348.11	347.38	291.35	703.48	6059.92	291.06	346.65	706.14	419.14	638.72	577.75	288.88	580.52	347.38	346.65	638.44	288.88	355.51	838.1	434.77	501.45	291.06	346.65	3165.83	346.65	693.3
				369	1018.52	2013.72	-995.2		638.72	1741.61	346.65	777.31	347.38	346.65	1387.37	350.86	176.52	291.35	234.3	497.51	288.88	2804.97	693.3	777.31	2804.97	575.19	640.52	346.65	1565.98	289.6	1741.61	5092.53	346.65	693.3	289.6	638.44	693.3	638.72	867.72	291.35	6059.92	346.65	1565.98	294.83	350.86	347.31	531.97	777.31	1899.74
				370	1501.7	1780.45	-278.756		291.06	347.38	1032.35	288.88	291.06	454.67	600.6	531.97	956.5	419.14	346.65	408.07	290.33	644.99	1016.32	638.72	351.46	683.75	350.86	660.05	539.96	867.72	501.45	1317.07	346.65	956.31	364.42	20814.6	706.14	577.75	638.72	582.73	289.6	350.58	6059.92	32763.1	291.35	803.45	597.8	346.65	1032.35
				371	1001.87	1115.21	-113.339		466.15	497.51	683.75	289.6	1115.79	209.28	346.65	346.65	231.1	693.3	515.34	406.4	693.3	1808.11	350.58	1032.35	1808.11	1032.35	406.61	1714.85	481.46	288.88	1625.8	10088.4	346.65	450.82	434.77	288.88	1899.74	408.07	349.12	488.04	231.1	288.88	1135.65	2231.21	406.4	956.31	1565.98	350.58	346.65
				372	929.308	2005.54	-1076.23		1104.44	413.63	288.88	2181.07	867.72	571.33	288.88	1546.98	347.38	488.04	404.43	349.94	289.6	552.07	291.06	346.65	347.38	350.58	347.38	346.65	348.11	288.88	347.38	4114.8	346.65	351.89	497.51	289.6	288.88	1135.65	231.1	488.04	347.38	638.44	531.97	347.31	867.72	638.72	638.72	915.2	1845.3
				373	787.099	1800.09	-1012.99		2168.51	1618.36	351.59	349.12	640.84	1032.35	640.52	294.83	346.65	290.33	347.38	693.3	234.3	718.98	539.96	231.76	1104.44	209.28	352.62	1899.74	347.38	288.88	1520.61	349.56	350.58	1135.65	288.88	1625.8	404.43	660.05	347.38	520.38	693.3	571.33	867.72	355.51	289.53	540.69	406.4	1115.79	956.31
				374	1141.08	2146.4	-1005.32		289.6	347.38	289.6	288.88	1059.83	291.06	20814.6	231.1	346.65	289.6	231.1	582.73	11388.4	450.82	288.88	288.88	975.21	575.19	565.95	404.43	2393.72	515.34	1135.65	406.4	346.65	398.01	290.33	575.19	1546.98	1135.65	355.51	2393.72	644.99	352.62	1104.44	289.6	346.65	289.6	355.51	1808.11	351.46
				375	1262.65	1955.39	-692.745		577.75	297.17	350.86	956.5	289.6	231.76	349.56	638.44	10088.4	1714.85	288.88	2181.07	571.33	173.33	291.06	347.38	1041.41	1823	481.46	406.4	2168.51	348.84	565.95	956.31	32763.1	288.88	288.88	1041.41	1618.36	1041.41	350.86	346.65	291.06	1565.98	346.65	838.1	350.29	297.17	918.8	454.67	346.65
				376	1116.34	1596.87	-480.522		1898.13	1041.41	288.88	956.5	1899.74	398.01	413.63	1032.35	355.51	1714.85	346.65	434.77	291.06	10088.4	347.38	1714.85	552.8	346.65	1317.07	664.82	1898.13	552.8	575.19	231.1	419.14	488.04	660.05	347.31	640.52	1059.83	450.82	348.11	2168.51	664.82	2181.07	15643.7	1625.8	351.59	497.51	1115.79	346.65
				377	935.958	1682.73	-746.767		231.1	347.31	2181.07	1317.07	346.65	350.08	294.83	803.45	2393.72	290.33	2804.97	963.58	288.88	703.48	580.52	1845.3	552.8	398.01	4114.8	597.8	348.11	346.65	350.58	539.96	289.6	1565.98	2168.51	963.58	398.01	349.56	291.06	355.51	289.6	231.1	297.3	355.51	288.88	1625.8	863.85	291.06	288.88
				378	1035.37	1603.41	-568.039		571.33	351.46	346.65	32763.1	3165.83	291.06	3165.83	209.28	1823	15643.7	291.35	347.38	289.6	1741.61	660.05	2181.07	290.33	346.65	293.81	352.62	777.31	918.8	1546.98	398.01	231.76	565.95	406.4	288.88	288.88	347.38	349.94	2393.72	582.73	349.12	4114.8	408.07	481.46	350.08	683.75	582.73	347.38
				379	1016.5	1711.52	-695.025		348.11	481.03	291.35	915.2	346.65	348.11	231.1	481.46	346.65	350.86	1317.07	347.31	600.6	350.86	346.65	1387.37	580.52	1032.35	209.28	571.33	355.51	6059.92	346.65	346.65	288.88	1032.35	644.99	777.31	1317.07	350.29	349.56	349.94	291.06	297.17	1741.61	347.38	347.38	293.81	4129.76	290.33	515.34
				380	838.814	1744.51	-905.697		466.15	956.31	209.28	351.46	355.51	288.88	1823	297.17	1618.36	539.96	347.31	1546.98	297.3	364.42	346.65	497.51	2583.31	1714.85	347.31	350.86	863.85	348.84	450.82	571.33	346.65	863.85	291.06	540.69	443.67	803.45	231.1	348.84	351.46	288.88	2181.07	571.33	520.38	346.65	408.07	777.31	288.88
				381	1194.73	1917.82	-723.091		398.01	577.75	348.11	638.44	718.98	346.65	173.33	289.6	706.14	288.88	349.12	644.99	406.4	351.89	349.94	918.8	803.45	346.65	346.65	419.14	348.11	501.45	291.06	1520.61	6059.92	351.59	2583.31	346.65	2181.07	683.75	565.95	777.31	350.58	289.53	540.69	571.33	288.88	1520.61	346.65	1714.85	703.48
				382	1631.54	1660.44	-28.9034		288.88	1026.85	1104.44	751.08	288.88	10088.4	346.65	2583.31	334.54	443.67	346.65	466.15	346.65	504.36	347.38	294.83	231.1	231.1	1059.83	347.31	288.88	466.15	346.65	4114.8	1115.79	291.06	1898.13	664.82	349.94	288.88	348.11	20814.6	956.5	597.8	350.58	355.51	540.69	346.65	565.95	347.38	288.88
				383	1288.27	1866.86	-578.592		294.83	531.97	350.08	349.12	288.88	346.65	346.65	600.6	348.84	350.86	351.46	1845.3	348.11	289.53	355.51	231.76	1625.8	291.06	288.88	1625.8	406.4	351.89	867.72	347.38	346.65	600.6	660.05	1618.36	1520.61	288.88	406.61	1059.83	291.06	348.11	703.48	915.2	450.82	288.88	346.65	443.67	288.88
				384	1110.86	1793.4	-682.535		291.06	1899.74	288.88	288.88	406.4	501.45	5092.53	1898.13	552.07	288.88	291.06	288.88	404.43	349.12	497.51	406.4	288.88	575.19	1016.32	515.34	6059.92	918.8	454.67	346.65	1059.83	1520.61	466.15	777.31	1823	640.52	863.85	289.53	288.88	348.11	2231.21	288.88	347.38	355.51	1565.98	289.6	347.38
				385	1093.1	1562.69	-469.59		1546.98	600.6	289.6	1041.41	176.52	2181.07	346.65	2181.07	2804.97	10088.4	4114.8	364.42	664.82	374.17	406.61	408.07	638.72	288.88	683.75	10088.4	350.08	640.84	408.07	481.46	288.88	348.11	1520.61	10088.4	1016.32	289.6	640.84	454.67	466.15	481.03	1714.85	597.8	291.06	288.88	173.33	346.65	1625.8
				386	1234.02	1818.83	-584.816		915.2	1546.98	975.21	4114.8	355.51	364.42	2804.97	346.65	575.19	346.65	565.95	288.88	660.05	956.5	350.58	466.15	346.65	706.14	718.98	346.65	293.81	346.65	32763.1	2393.72	956.31	347.38	2231.21	346.65	718.98	346.65	176.52	288.88	644.99	346.65	288.88	289.6	346.65	2804.97	683.75	176.52	374.17
				387	1507.2	2069.2	-561.999		346.65	297.3	571.33	346.65	20814.6	291.72	1135.65	289.6	290.33	706.14	552.8	419.14	531.97	346.65	1808.11	347.38	350.08	346.65	777.31	5092.53	638.44	434.77	539.96	288.88	346.65	355.51	347.31	346.65	347.38	347.31	1546.98	1625.8	683.75	481.46	289.53	863.85	644.99	660.05	289.53	1104.44	288.88
				388	1095.35	1989.15	-893.798		294.83	751.08	497.51	334.54	209.28	1520.61	660.05	231.76	231.76	288.88	638.44	350.58	539.96	288.88	288.88	350.08	346.65	231.1	290.33	288.88	777.31	497.51	963.58	638.44	348.11	660.05	398.01	706.14	288.88	346.65	350.58	2583.31	1741.61	346.65	481.03	597.8	346.65	803.45	346.65	11388.4	288.88
				389	1157.49	1460.28	-302.789		11388.4	346.65	683.75	346.65	346.65	488.04	703.48	419.14	1618.36	291.06	575.19	1625.8	350.29	1016.32	231.1	347.38	1059.83	291.35	571.33	466.15	481.03	374.17	4129.76	348.11	693.3	1899.74	4114.8	355.51	349.12	6059.92	291.35	288.88	2804.97	540.69	231.76	638.72	349.56	812.49	347.38	291.06	1387.37
				390	1354.93	1668.23	-313.294		956.31	288.88	334.54	346.65	2393.72	297.3	290.33	288.88	5092.53	5092.53	693.3	582.73	288.88	350.58	20814.6	466.15	497.51	288.88	288.88	1026.85	2804.97	347.38	291.35	288.88	346.65	289.53	288.88	351.46	209.28	1135.65	288.88	346.65	297.3	288.88	1387.37	364.42	288.88	346.65	346.65	4114.8	443.67
				391	1445.45	1996.16	-550.707		348.11	481.46	1714.85	918.8	580.52	346.65	1032.35	963.58	347.38	11388.4	291.06	4114.8	289.6	347.38	597.8	565.95	346.65	15643.7	408.07	350.29	863.85	289.6	346.65	351.46	346.65	1808.11	288.88	1317.07	504.36	288.88	10088.4	1845.3	915.2	288.88	1387.37	346.65	346.65	488.04	20814.6	289.6	346.65
				392	1133.27	2273.93	-1140.65		346.65	2804.97	693.3	346.65	288.88	693.3	346.65	1808.11	956.5	364.42	289.6	291.06	346.65	234.3	751.08	956.31	288.88	231.76	575.19	374.17	348.11	812.49	288.88	956.5	1714.85	434.77	289.6	4114.8	454.67	349.12	580.52	297.3	349.94	346.65	346.65	288.88	231.1	552.8	288.88	577.75	346.65
				393	1527.46	2483.33	-955.875		552.8	2393.72	291.72	582.73	1520.61	346.65	364.42	638.44	231.1	176.52	350.08	349.12	347.38	290.33	10088.4	419.14	173.33	288.88	419.14	406.61	1546.98	289.6	406.4	398.01	1041.41	288.88	291.06	975.21	346.65	4129.76	803.45	693.3	2168.51	5092.53	346.65	915.2	346.65	1714.85	2583.31	531.97	398.01
				394	1637.24	1714.28	-77.0347		288.88	1546.98	5092.53	20814.6	777.31	975.21	419.14	374.17	289.6	294.83	350.08	481.46	346.65	638.72	552.8	346.65	531.97	2583.31	693.3	956.31	1625.8	398.01	2181.07	291.06	565.95	2393.72	531.97	231.1	288.88	346.65	347.31	297.17	406.61	349.94	297.17	1520.61	348.11	346.65	348.11	348.11	2583.31
				395	836.157	1939.26	-1103.1		552.8	1899.74	434.77	234.3	640.52	346.65	838.1	693.3	231.76	297.17	346.65	419.14	348.11	520.38	838.1	600.6	231.1	6059.92	350.86	2168.51	481.46	1135.65	481.03	683.75	289.6	346.65	291.35	4114.8	355.51	638.44	291.06	582.73	777.31	288.88	352.62	348.11	288.88	1546.98	355.51	350.08	346.65
				396	1404.97	1925.88	-520.913		291.06	288.88	176.52	290.33	351.46	488.04	209.28	291.06	350.08	1387.37	32763.1	346.65	346.65	346.65	348.84	2181.07	664.82	660.05	297.3	751.08	291.06	1565.98	1135.65	20814.6	288.88	552.8	288.88	291.06	693.3	347.31	346.65	348.11	297.3	351.59	501.45	683.75	434.77	288.88	347.38	288.88	346.65
				397	1253.87	2264.9	-1011.03		640.52	1823	10088.4	1618.36	693.3	348.11	419.14	346.65	638.44	398.01	1618.36	173.33	915.2	364.42	706.14	6059.92	288.88	577.75	288.88	346.65	640.84	15643.7	346.65	291.72	346.65	351.59	488.04	288.88	718.98	398.01	288.88	706.14	291.72	209.28	289.6	481.46	288.88	288.88	812.49	346.65	288.88
				398	858.243	1523.94	-665.699		346.65	289.6	956.31	4129.76	481.03	346.65	540.69	297.17	288.88	1899.74	597.8	20814.6	346.65	703.48	334.54	419.14	863.85	2231.21	1845.3	288.88	290.33	1041.41	351.46	863.85	515.34	963.58	1823	289.6	4114.8	1387.37	346.65	443.67	346.65	1808.11	346.65	350.58	349.56	289.53	450.82	350.86	664.82
				399	1286.81	1889.35	-602.541		956.5	231.1	638.72	288.88	288.88	1823	2168.51	10088.4	355.51	347.38	288.88	6059.92	443.67	4114.8	408.07	289.53	350.29	293.81	351.59	575.19	364.42	289.6	349.94	718.98	1618.36	346.65	234.3	288.88	515.34	1059.83	349.94	1546.98	419.14	718.98	443.67	575.19	291.35	2804.97	1032.35	346.65	231.1
				400	1300.72	1862.34	-561.62		364.42	291.35	406.61	398.01	1387.37	347.38	374.17	346.65	291.35	481.03	956.31	293.81	346.65	718.98	347.31	1565.98	289.6	349.12	15643.7	348.11	406.61	364.42	577.75	347.38	374.17	398.01	1823	231.1	288.88	289.6	1845.3	334.54	351.59	288.88	20814.6	350.08	15643.7	6059.92	2393.72	347.38	1520.61
				401	1403.54	1701.23	-297.691		1808.11	404.43	1898.13	3165.83	288.88	10088.4	580.52	443.67	660.05	1520.61	294.83	812.49	1026.85	481.03	288.88	346.65	481.03	346.65	355.51	812.49	466.15	346.65	1104.44	374.17	290.33	346.65	963.58	293.81	288.88	575.19	346.65	497.51	1714.85	288.88	481.46	597.8	565.95	1845.3	1899.74	1625.8	956.5
				402	1408.04	2234.24	-826.198		918.8	346.65	350.29	398.01	349.12	497.51	347.31	693.3	346.65	291.72	501.45	346.65	347.38	5092.53	2181.07	10088.4	751.08	346.65	539.96	297.17	1565.98	777.31	1741.61	289.6	1899.74	348.11	334.54	11388.4	355.51	346.65	956.31	552.8	2231.21	351.89	2231.21	15643.7	348.11	347.38	289.6	565.95	231.76
				403	1549.27	2183.24	-633.967		349.94	20814.6	4129.76	1016.32	918.8	289.53	346.65	1899.74	450.82	481.03	20814.6	1520.61	346.65	346.65	289.6	350.58	355.51	347.38	347.38	1899.74	531.97	10088.4	644.99	1104.44	693.3	346.65	289.6	289.6	289.6	956.5	291.06	294.83	231.1	11388.4	706.14	1317.07	497.51	334.54	1387.37	1387.37	434.77
				404	1564.66	2679.5	-1114.84		693.3	1041.41	11388.4	291.06	915.2	289.6	350.29	291.06	346.65	1565.98	867.72	520.38	706.14	350.08	364.42	346.65	1317.07	346.65	777.31	571.33	346.65	346.65	1741.61	1823	1565.98	289.53	346.65	346.65	571.33	334.54	2168.51	346.65	915.2	290.33	1899.74	346.65	1032.35	867.72	504.36	290.33	346.65
				405	1529.48	1915.93	-386.451		466.15	288.88	540.69	11388.4	1041.41	565.95	1741.61	531.97	413.63	1618.36	1808.11	1618.36	706.14	15643.7	173.33	408.07	350.08	350.58	290.33	640.84	297.17	288.88	288.88	346.65	501.45	1041.41	288.88	15643.7	288.88	348.11	346.65	346.65	1899.74	497.51	297.17	664.82	346.65	915.2	693.3	3165.83	288.88
				406	2099.19	2207.45	-108.262		346.65	346.65	577.75	347.31	347.38	406.4	539.96	552.07	288.88	348.84	956.31	963.58	291.35	32763.1	32763.1	1026.85	32763.1	450.82	1898.13	2231.21	803.45	1115.79	346.65	346.65	346.65	348.11	638.44	408.07	350.58	956.5	1059.83	346.65	488.04	1898.13	398.01	291.72	231.1	2583.31	580.52	348.11	406.4
				407	1132.85	2149.33	-1016.48		443.67	580.52	975.21	348.11	288.88	209.28	290.33	346.65	540.69	346.65	374.17	289.6	1808.11	348.11	956.5	419.14	288.88	346.65	803.45	398.01	1115.79	660.05	288.88	346.65	350.58	355.51	288.88	693.3	32763.1	4129.76	1808.11	346.65	413.63	693.3	1899.74	718.98	346.65	347.38	693.3	803.45	346.65
				408	1041.79	2058.09	-1016.3		348.11	638.72	597.8	443.67	1625.8	413.63	364.42	176.52	419.14	288.88	706.14	352.62	1625.8	349.12	347.31	350.58	501.45	347.38	515.34	501.45	346.65	231.1	2168.51	289.6	291.35	231.1	1546.98	975.21	291.06	374.17	176.52	348.11	351.46	234.3	1898.13	520.38	297.3	346.65	346.65	346.65	6059.92
				409	1144.01	2105.73	-961.715		2231.21	346.65	640.52	346.65	575.19	683.75	777.31	346.65	288.88	975.21	956.31	1899.74	350.08	346.65	812.49	481.03	32763.1	5092.53	915.2	364.42	346.65	346.65	288.88	1026.85	597.8	347.38	288.88	346.65	334.54	291.06	346.65	10088.4	288.88	351.46	290.33	1026.85	1520.61	660.05	419.14	289.6	812.49
				410	1333.08	1949.63	-616.557		355.51	963.58	1059.83	288.88	346.65	346.65	289.53	2168.51	346.65	346.65	297.17	294.83	297.17	693.3	2393.72	838.1	718.98	291.06	10088.4	501.45	803.45	346.65	1845.3	1135.65	6059.92	644.99	288.88	347.38	501.45	1041.41	963.58	963.58	346.65	1823	15643.7	231.76	6059.92	20814.6	1115.79	406.61	975.21
				411	1337.36	2045.96	-708.606		539.96	520.38	481.46	406.61	660.05	352.62	348.11	291.06	777.31	346.65	352.62	346.65	660.05	838.1	288.88	580.52	466.15	2583.31	706.14	231.76	1115.79	706.14	963.58	290.33	1618.36	355.51	1135.65	288.88	2168.51	349.12	1032.35	718.98	288.88	347.38	288.88	4129.76	1625.8	231.1	10088.4	1387.37	640.84
				412	1082.16	2139.14	-1056.98		364.42	751.08	565.95	406.61	346.65	1823	231.1	4114.8	1059.83	349.12	975.21	751.08	644.99	290.33	288.88	683.75	346.65	5092.53	1741.61	1059.83	374.17	1026.85	346.65	2804.97	346.65	364.42	346.65	289.6	346.65	346.65	552.8	231.1	291.06	1016.32	297.17	346.65	406.4	352.62	351.46	1714.85	176.52
				413	971.091	2440.4	-1469.31		346.65	364.42	4114.8	297.17	288.88	290.33	660.05	346.65	497.51	918.8	703.48	209.28	346.65	334.54	288.88	351.89	565.95	288.88	346.65	346.65	918.8	481.03	703.48	501.45	398.01	294.83	346.65	293.81	176.52	352.62	1520.61	347.38	1899.74	408.07	374.17	664.82	466.15	683.75	346.65	346.65	350.08
				414	1175.1	1319.16	-144.061		351.59	346.65	291.72	288.88	346.65	289.53	288.88	346.65	1520.61	638.72	1135.65	346.65	1823	350.08	346.65	364.42	1565.98	419.14	1823	231.1	288.88	288.88	638.44	481.03	346.65	1026.85	350.58	350.29	374.17	346.65	349.56	638.72	4129.76	347.38	346.65	540.69	2181.07	406.61	364.42	504.36	351.46
				415	1100.83	3026.93	-1926.1		349.12	504.36	1115.79	288.88	419.14	347.38	1823	347.38	1059.83	580.52	346.65	488.04	413.63	288.88	348.11	288.88	481.03	346.65	297.3	664.82	290.33	10088.4	664.82	364.42	975.21	347.38	504.36	2393.72	346.65	706.14	346.65	347.31	288.88	346.65	346.65	346.65	640.52	347.31	918.8	975.21	346.65
				416	1487.49	1768.15	-280.661		32763.1	575.19	32763.1	290.33	1026.85	1546.98	347.38	683.75	289.53	288.88	291.06	289.6	1387.37	597.8	504.36	288.88	288.88	406.4	347.38	349.56	10088.4	812.49	288.88	297.17	1387.37	297.17	347.38	355.51	288.88	597.8	803.45	351.46	434.77	1016.32	346.65	374.17	600.6	956.31	288.88	552.07	346.65
				417	982.817	1641.81	-658.989		234.3	11388.4	350.58	975.21	515.34	346.65	450.82	350.08	408.07	288.88	176.52	289.6	288.88	348.84	289.53	10088.4	288.88	644.99	288.88	346.65	173.33	956.31	2168.51	173.33	1520.61	539.96	640.84	575.19	351.89	351.59	347.38	293.81	10088.4	3165.83	288.88	1317.07	918.8	347.31	352.62	288.88	565.95
				418	1317.24	1639.57	-322.326		664.82	838.1	703.48	348.11	398.01	351.89	288.88	1387.37	297.3	664.82	1032.35	288.88	2181.07	398.01	408.07	346.65	347.31	346.65	450.82	1041.41	571.33	718.98	346.65	231.76	349.94	404.43	1565.98	288.88	350.58	348.84	4129.76	291.06	10088.4	2181.07	346.65	346.65	288.88	664.82	346.65	289.6	346.65
				419	1064.76	1816.55	-751.782		346.65	863.85	1823	346.65	803.45	347.31	1845.3	683.75	552.8	231.76	352.62	693.3	346.65	4114.8	408.07	2804.97	575.19	863.85	539.96	374.17	351.46	291.06	289.6	539.96	1317.07	350.08	346.65	291.06	346.65	346.65	351.46	1618.36	1115.79	1317.07	501.45	288.88	664.82	364.42	419.14	364.42	706.14
				420	1331.8	1731.36	-399.562		15643.7	374.17	640.84	231.76	350.58	10088.4	693.3	1059.83	406.4	347.31	347.38	481.03	347.38	571.33	347.38	346.65	32763.1	398.01	466.15	289.53	350.58	346.65	501.45	347.38	803.45	956.31	346.65	288.88	347.38	777.31	15643.7	406.4	1059.83	975.21	600.6	488.04	918.8	346.65	703.48	812.49	351.59
				421	1181.98	1301.15	-119.167		288.88	347.38	644.99	1032.35	706.14	288.88	1741.61	706.14	1625.8	863.85	347.38	481.03	1618.36	1741.61	660.05	364.42	481.46	288.88	1823	297.17	231.1	288.88	706.14	346.65	364.42	350.58	1898.13	408.07	347.38	347.38	2393.72	2181.07	348.11	1104.44	11388.4	347.31	638.44	347.38	466.15	347.38	347.38
				422	1879.47	2417.18	-537.715		552.8	351.59	176.52	703.48	408.07	638.72	289.6	644.99	640.84	346.65	580.52	176.52	289.6	706.14	11388.4	406.61	346.65	4114.8	347.38	2168.51	350.29	32763.1	176.52	10088.4	349.12	1741.61	434.77	638.72	6059.92	289.53	288.88	1565.98	231.1	398.01	413.63	176.52	2393.72	582.73	288.88	466.15	2231.21
				423	1267.19	1787.91	-520.721		348.84	334.54	488.04	288.88	1059.83	481.46	351.59	867.72	1115.79	288.88	20814.6	350.29	288.88	777.31	1104.44	1714.85	288.88	706.14	288.88	531.97	347.38	346.65	294.83	640.52	349.56	777.31	10088.4	291.35	4114.8	4114.8	466.15	488.04	1823	351.46	346.65	297.17	540.69	580.52	531.97	1845.3	290.33
				424	1975.09	1648.35	326.743		644.99	346.65	706.14	406.4	15643.7	1808.11	346.65	288.88	288.88	1026.85	289.6	1032.35	497.51	644.99	346.65	288.88	5092.53	288.88	351.46	540.69	346.65	346.65	173.33	347.31	15643.7	577.75	346.65	347.38	11388.4	350.86	488.04	466.15	664.82	234.3	350.29	346.65	288.88	751.08	571.33	346.65	346.65
				425	862.544	2010.65	-1148.11		346.65	812.49	15643.7	540.69	288.88	346.65	289.6	408.07	374.17	644.99	443.67	638.72	454.67	346.65	540.69	751.08	1714.85	176.52	364.42	3165.83	352.62	346.65	288.88	288.88	291.06	176.52	540.69	346.65	5092.53	6059.92	176.52	1823	975.21	290.33	291.06	297.17	355.51	348.11	1317.07	288.88	288.88
				426	989.388	1674.51	-685.121		289.6	2231.21	1546.98	346.65	293.81	638.72	863.85	347.31	531.97	346.65	1317.07	289.6	346.65	443.67	863.85	571.33	404.43	297.17	10088.4	956.31	346.65	348.84	577.75	565.95	1520.61	706.14	347.31	347.38	293.81	1032.35	288.88	1059.83	1520.61	346.65	346.65	350.08	346.65	288.88	863.85	347.38	540.69
				427	1147.4	1826.82	-679.421		450.82	291.06	231.1	288.88	664.82	209.28	5092.53	660.05	718.98	346.65	777.31	347.38	293.81	600.6	956.31	346.65	1059.83	347.38	531.97	413.63	703.48	664.82	1808.11	552.8	349.56	290.33	1898.13	640.84	693.3	520.38	481.03	1625.8	975.21	173.33	504.36	290.33	580.52	347.38	683.75	406.4	1317.07
				428	1282.84	1679.98	-397.145		1714.85	294.83	504.36	466.15	350.86	2168.51	1618.36	1618.36	1618.36	346.65	1823	291.06	963.58	350.29	374.17	288.88	291.06	288.88	1823	290.33	4129.76	644.99	408.07	231.1	1714.85	1387.37	1898.13	334.54	454.67	346.65	347.31	812.49	288.88	10088.4	290.33	348.84	434.77	289.6	364.42	364.42	751.08
				429	1185.99	2325.57	-1139.58		975.21	1026.85	290.33	1546.98	454.67	504.36	291.35	291.06	289.6	176.52	718.98	2393.72	571.33	703.48	297.3	11388.4	347.38	288.88	209.28	209.28	1845.3	1026.85	346.65	975.21	350.08	289.6	364.42	2804.97	10088.4	346.65	346.65	351.46	297.3	231.1	638.72	348.11	288.88	288.88	346.65	1618.36	231.1
				430	1043.53	1299.48	-255.947		540.69	565.95	364.42	293.81	2181.07	5092.53	640.52	346.65	540.69	346.65	1565.98	1741.61	1565.98	2393.72	398.01	288.88	466.15	346.65	644.99	293.81	531.97	497.51	718.98	2231.21	346.65	2231.21	352.62	803.45	355.51	552.8	2231.21	364.42	838.1	288.88	481.46	349.12	600.6	552.8	963.58	288.88	346.65
				431	1041.63	2115.21	-1073.58		346.65	481.03	640.52	552.8	504.36	956.5	638.72	803.45	288.88	289.6	347.31	3165.83	290.33	975.21	351.46	288.88	346.65	15643.7	693.3	664.82	347.38	481.03	291.35	288.88	664.82	571.33	290.33	1520.61	32763.1	1026.85	454.67	293.81	575.19	1845.3	5092.53	355.51	346.65	2231.21	504.36	20814.6	565.95
				432	1390.23	2672.35	-1282.13		1032.35	173.33	288.88	838.1	552.8	867.72	5092.53	288.88	956.31	497.51	1546.98	231.1	294.83	346.65	565.95	334.54	520.38	349.12	346.65	346.65	1387.37	683.75	481.46	582.73	288.88	346.65	918.8	347.38	1387.37	1520.61	539.96	346.65	347.38	231.1	289.6	288.88	515.34	355.51	1625.8	1115.79	351.89
				433	1192.83	1579.88	-387.056		346.65	1618.36	11388.4	346.65	346.65	346.65	209.28	867.72	552.07	398.01	1520.61	346.65	1115.79	2168.51	481.03	481.46	1845.3	291.35	718.98	348.11	838.1	867.72	350.08	571.33	346.65	812.49	346.65	6059.92	351.59	577.75	751.08	1059.83	231.1	640.52	288.88	350.08	2583.31	504.36	1032.35	350.29	466.15
				434	1726.18	1274.17	452.007		1823	520.38	454.67	2583.31	413.63	348.84	1898.13	812.49	291.06	565.95	290.33	419.14	4114.8	346.65	539.96	1059.83	1625.8	577.75	812.49	10088.4	863.85	404.43	349.56	398.01	346.65	346.65	348.11	346.65	1387.37	706.14	347.38	406.61	413.63	2804.97	346.65	346.65	291.72	347.38	406.61	413.63	355.51
				435	1334.42	2608.4	-1273.98		346.65	956.5	288.88	346.65	364.42	1565.98	419.14	2583.31	231.76	347.38	288.88	346.65	683.75	297.3	1135.65	6059.92	289.6	975.21	963.58	1899.74	6059.92	355.51	346.65	454.67	703.48	706.14	413.63	350.08	693.3	350.29	450.82	297.3	1808.11	234.3	346.65	289.6	398.01	1899.74	540.69	1625.8	346.65
				436	799.383	1964.77	-1165.38		497.51	706.14	350.58	660.05	346.65	297.3	1104.44	419.14	346.65	638.72	289.6	718.98	288.88	1898.13	2181.07	1016.32	347.31	1845.3	347.38	3165.83	347.31	346.65	231.1	231.76	294.83	918.8	1115.79	348.84	867.72	350.86	640.84	291.35	975.21	289.53	289.53	288.88	289.53	288.88	346.65	520.38	644.99
				437	1191.24	1821.92	-630.684		1808.11	408.07	347.38	351.59	660.05	346.65	1317.07	209.28	347.38	1026.85	1565.98	351.59	1104.44	644.99	346.65	4114.8	1618.36	346.65	346.65	4129.76	346.65	355.51	297.3	10088.4	346.65	346.65	346.65	348.11	288.88	297.17	288.88	334.54	234.3	288.88	2168.51	1059.83	350.86	515.34	351.89	374.17	11388.4
				438	1055.02	1968.08	-913.061		406.61	346.65	231.1	288.88	963.58	504.36	975.21	346.65	1135.65	347.38	173.33	297.3	1041.41	434.77	355.51	173.33	803.45	540.69	2168.51	348.11	1845.3	352.62	349.12	288.88	597.8	346.65	347.31	565.95	600.6	10088.4	11388.4	346.65	4129.76	346.65	349.94	1032.35	918.8	351.46	488.04	288.88	289.6
				439	981.868	1580.82	-598.952		693.3	718.98	352.62	15643.7	1059.83	501.45	346.65	346.65	2393.72	1808.11	1565.98	497.51	231.1	408.07	481.46	347.38	975.21	291.06	404.43	288.88	2231.21	288.88	640.52	1741.61	350.86	347.38	346.65	580.52	350.29	582.73	355.51	347.38	450.82	539.96	443.67	1026.85	346.65	956.31	1520.61	812.49	231.1
				440	1590.51	2744.56	-1154.05		346.65	4114.8	364.42	867.72	664.82	640.52	355.51	288.88	481.46	346.65	1032.35	288.88	348.11	565.95	1317.07	1899.74	863.85	956.5	291.72	1808.11	838.1	2804.97	1387.37	234.3	348.11	1317.07	32763.1	4129.76	291.06	706.14	4114.8	640.84	234.3	288.88	351.89	291.06	297.3	289.53	540.69	419.14	2168.51
				441	1101.55	1580.28	-478.73		956.31	289.6	231.1	374.17	539.96	1032.35	347.38	355.51	838.1	346.65	1823	918.8	288.88	515.34	703.48	956.5	288.88	355.51	293.81	291.06	231.76	751.08	346.65	539.96	346.65	2583.31	351.89	1808.11	346.65	288.88	349.56	531.97	347.38	346.65	1387.37	351.46	289.6	231.76	466.15	346.65	575.19
				442	1080.44	2382.5	-1302.06		552.8	664.82	450.82	288.88	334.54	346.65	963.58	346.65	290.33	450.82	413.63	346.65	11388.4	346.65	956.5	4114.8	963.58	347.38	346.65	234.3	346.65	348.84	963.58	346.65	838.1	1115.79	364.42	413.63	346.65	2393.72	1104.44	346.65	234.3	552.07	1823	504.36	575.19	1899.74	956.5	488.04	10088.4
				443	954.701	2170.79	-1216.08		288.88	346.65	2393.72	1115.79	1059.83	346.65	297.3	20814.6	290.33	1546.98	664.82	664.82	571.33	346.65	571.33	577.75	288.88	351.59	454.67	288.88	4114.8	450.82	347.38	374.17	2393.72	346.65	1546.98	288.88	346.65	348.11	348.11	450.82	346.65	346.65	290.33	918.8	289.6	350.58	398.01	803.45	231.76
				444	912.745	1280.99	-368.241		351.46	600.6	288.88	1520.61	956.31	956.31	2393.72	540.69	288.88	540.69	434.77	176.52	838.1	718.98	575.19	10088.4	644.99	11388.4	231.1	346.65	350.58	288.88	1898.13	288.88	406.61	350.86	398.01	347.31	355.51	15643.7	2231.21	1546.98	347.38	450.82	703.48	408.07	803.45	406.4	863.85	1041.41	289.6
				445	1678.18	2520.7	-842.521		289.6	1041.41	348.11	565.95	2583.31	348.11	289.6	346.65	355.51	693.3	346.65	297.17	231.76	1808.11	291.06	1026.85	347.38	347.31	10088.4	350.86	777.31	1520.61	346.65	915.2	231.76	231.1	434.77	351.59	571.33	291.35	488.04	351.59	32763.1	290.33	289.53	1041.41	918.8	347.38	1714.85	1104.44	294.83
				446	1331.33	1348.73	-17.4006		351.89	288.88	289.53	1059.83	288.88	374.17	540.69	346.65	406.61	289.6	565.95	289.6	352.62	638.72	600.6	288.88	454.67	288.88	15643.7	1016.32	1741.61	867.72	288.88	580.52	289.6	1546.98	288.88	419.14	346.65	346.65	683.75	6059.92	347.38	346.65	334.54	346.65	644.99	466.15	638.72	419.14	638.44
				447	1015.76	2348.52	-1332.76		434.77	288.88	346.65	293.81	289.6	346.65	956.5	644.99	334.54	504.36	2168.51	706.14	466.15	1546.98	290.33	638.44	419.14	346.65	975.21	374.17	291.06	352.62	640.52	20814.6	683.75	346.65	291.06	497.51	1041.41	501.45	1618.36	288.88	2393.72	1104.44	347.38	539.96	406.4	540.69	1625.8	346.65	408.07
				448	1265.35	1778.53	-513.178		450.82	290.33	1520.61	349.56	289.53	812.49	32763.1	693.3	597.8	10088.4	346.65	289.53	346.65	600.6	404.43	3165.83	288.88	718.98	1016.32	346.65	346.65	640.84	350.86	291.72	20814.6	346.65	347.31	374.17	406.4	1546.98	348.11	803.45	231.1	347.31	352.62	346.65	288.88	347.38	1104.44	291.72	334.54
				449	1504.74	1579.45	-74.7098		231.1	334.54	32763.1	347.38	350.58	288.88	288.88	1741.61	351.89	406.4	288.88	355.51	346.65	348.11	288.88	481.46	348.11	347.38	1899.74	355.51	915.2	2393.72	488.04	577.75	597.8	32763.1	4129.76	450.82	346.65	660.05	351.46	288.88	956.5	1618.36	346.65	231.1	288.88	347.38	501.45	501.45	346.65
				450	1219.48	1549.28	-329.8		288.88	346.65	1565.98	1104.44	297.17	355.51	346.65	404.43	350.08	288.88	454.67	1898.13	334.54	434.77	540.69	289.53	501.45	1059.83	346.65	1115.79	450.82	288.88	600.6	288.88	515.34	347.38	346.65	660.05	718.98	571.33	173.33	288.88	346.65	863.85	706.14	20814.6	504.36	346.65	571.33	350.29	347.38
				451	1121.45	1814.66	-693.205		963.58	346.65	580.52	349.94	1565.98	1026.85	346.65	297.3	348.11	288.88	346.65	288.88	580.52	1059.83	15643.7	297.17	346.65	703.48	1845.3	918.8	1032.35	297.17	863.85	404.43	10088.4	638.72	975.21	1898.13	434.77	346.65	644.99	288.88	1741.61	1104.44	683.75	540.69	346.65	2168.51	1026.85	683.75	346.65
				452	934.655	1808.81	-874.151		374.17	481.03	693.3	350.08	2181.07	1016.32	288.88	644.99	334.54	346.65	640.84	288.88	577.75	288.88	413.63	334.54	346.65	346.65	288.88	291.06	346.65	349.56	349.94	404.43	350.58	2231.21	346.65	231.76	10088.4	289.6	3165.83	1135.65	346.65	346.65	1899.74	1625.8	289.6	1104.44	346.65	515.34	288.88
				453	1403.53	1788.98	-385.455		349.12	1741.61	351.46	1026.85	664.82	346.65	348.11	289.6	501.45	497.51	346.65	501.45	291.06	693.3	231.1	347.38	288.88	406.4	351.59	346.65	1032.35	347.38	32763.1	289.6	597.8	404.43	346.65	683.75	600.6	1823	1898.13	346.65	2168.51	539.96	347.31	20814.6	481.46	803.45	406.4	718.98	963.58
				454	1301.79	1715.63	-413.84		288.88	571.33	777.31	346.65	963.58	289.6	1520.61	571.33	488.04	297.3	454.67	346.65	289.6	434.77	443.67	1823	582.73	520.38	355.51	450.82	288.88	346.65	450.82	443.67	413.63	288.88	351.59	348.11	540.69	1016.32	1387.37	288.88	348.84	288.88	1565.98	289.6	540.69	1898.13	419.14	288.88	350.58
				455	1590.77	1603.55	-12.7782		288.88	552.07	540.69	638.44	347.38	956.31	334.54	466.15	290.33	1823	638.72	346.65	347.38	347.31	346.65	1899.74	640.84	406.4	404.43	346.65	32763.1	565.95	293.81	291.06	351.46	346.65	346.65	288.88	571.33	918.8	291.06	346.65	32763.1	504.36	408.07	347.38	454.67	1714.85	2168.51	812.49	349.56
				456	1608.43	1925.82	-317.382		2583.31	346.65	863.85	10088.4	346.65	297.3	11388.4	348.84	638.72	404.43	297.17	349.12	289.53	956.5	289.6	350.58	347.38	454.67	406.61	2168.51	347.38	289.6	2181.07	346.65	293.81	501.45	334.54	231.1	640.84	1104.44	297.3	15643.7	5092.53	1104.44	863.85	350.08	575.19	706.14	348.11	290.33	231.76
				457	1565.32	1516.03	49.2906		580.52	838.1	346.65	3165.83	683.75	346.65	289.6	347.38	2181.07	346.65	293.81	347.38	565.95	1565.98	640.84	520.38	291.72	580.52	443.67	1115.79	288.88	398.01	347.38	231.1	351.46	288.88	565.95	288.88	1741.61	11388.4	582.73	348.84	291.06	291.72	364.42	293.81	504.36	294.83	290.33	501.45	288.88
				458	1364.52	1777	-412.482		289.53	351.46	10088.4	706.14	6059.92	597.8	3165.83	597.8	350.58	346.65	466.15	350.08	288.88	693.3	600.6	288.88	348.11	2231.21	346.65	580.52	20814.6	1115.79	4129.76	349.12	346.65	2583.31	515.34	963.58	346.65	209.28	398.01	5092.53	346.65	346.65	443.67	443.67	466.15	1059.83	291.06	347.38	481.46
				459	1331.81	2205.54	-873.732		348.11	975.21	1714.85	693.3	918.8	349.12	1565.98	231.1	346.65	838.1	501.45	346.65	231.1	347.38	297.17	481.03	288.88	1520.61	640.84	863.85	777.31	2393.72	293.81	347.31	577.75	234.3	1898.13	443.67	552.8	209.28	209.28	289.53	231.76	347.38	718.98	346.65	580.52	434.77	346.65	777.31	346.65
				460	1486.25	1991.53	-505.286		580.52	10088.4	291.06	398.01	350.58	838.1	443.67	577.75	777.31	288.88	288.88	288.88	291.06	638.72	1387.37	552.8	915.2	346.65	289.6	408.07	644.99	289.6	466.15	466.15	347.31	288.88	352.62	346.65	348.11	346.65	291.06	347.31	751.08	406.4	346.65	497.51	644.99	963.58	1026.85	638.44	2393.72
				461	1233.43	2036.1	-802.675		4129.76	918.8	288.88	638.44	718.98	1845.3	346.65	575.19	293.81	288.88	575.19	289.53	706.14	288.88	1808.11	32763.1	413.63	580.52	706.14	434.77	4129.76	2181.07	2583.31	347.38	497.51	4114.8	2181.07	350.29	443.67	348.11	346.65	346.65	1741.61	347.38	297.17	288.88	346.65	231.76	638.72	288.88	1387.37
				462	983.425	1327.97	-344.55		291.06	293.81	540.69	291.06	288.88	351.46	346.65	481.46	565.95	355.51	355.51	231.1	291.06	346.65	346.65	1808.11	297.3	346.65	290.33	693.3	346.65	290.33	176.52	350.58	289.6	231.1	288.88	660.05	751.08	956.31	288.88	346.65	351.46	173.33	3165.83	419.14	1115.79	2583.31	346.65	1135.65	288.88
				463	1110.9	1518.88	-407.982		504.36	288.88	173.33	504.36	346.65	577.75	1565.98	1625.8	231.1	346.65	693.3	348.11	693.3	209.28	434.77	1059.83	1714.85	334.54	346.65	231.1	481.46	1899.74	346.65	176.52	580.52	346.65	956.5	1565.98	1565.98	288.88	812.49	346.65	803.45	351.46	234.3	1845.3	346.65	297.17	346.65	346.65	867.72
				464	1191.99	1573.19	-381.194		347.38	346.65	497.51	346.65	638.44	1135.65	466.15	504.36	718.98	346.65	346.65	803.45	351.59	915.2	6059.92	346.65	289.53	346.65	289.6	497.51	349.56	975.21	349.12	234.3	683.75	364.42	638.44	288.88	364.42	346.65	2168.51	963.58	575.19	580.52	413.63	1115.79	288.88	347.38	350.29	288.88	1115.79
				465	1380.57	1762.29	-381.719		706.14	348.11	11388.4	288.88	1625.8	349.94	481.03	346.65	408.07	803.45	582.73	346.65	347.31	288.88	1387.37	334.54	1059.83	443.67	481.46	915.2	334.54	515.34	434.77	11388.4	1041.41	2393.72	408.07	346.65	6059.92	4114.8	346.65	231.1	1625.8	289.53	347.38	706.14	289.6	355.51	2393.72	515.34	638.44
				466	1133.52	1682.56	-549.048		346.65	355.51	288.88	346.65	346.65	1714.85	231.1	346.65	349.12	638.44	454.67	1741.61	706.14	803.45	638.44	288.88	2168.51	454.67	176.52	348.84	3165.83	660.05	552.8	1104.44	297.3	231.1	355.51	347.38	1387.37	346.65	552.8	231.1	348.84	288.88	398.01	1059.83	706.14	289.53	1625.8	413.63	975.21
				467	1815.72	1452.36	363.359		289.6	11388.4	434.77	1625.8	693.3	706.14	347.38	1618.36	481.46	349.56	288.88	1845.3	32763.1	32763.1	10088.4	4114.8	351.59	552.8	231.76	209.28	289.53	703.48	497.51	289.6	577.75	450.82	408.07	347.31	1041.41	374.17	346.65	1059.83	346.65	32763.1	288.88	293.81	571.33	297.3	1823	350.58	334.54
				468	1142.52	1587.4	-444.873		3165.83	346.65	838.1	1741.61	346.65	863.85	346.65	346.65	289.6	291.06	231.1	706.14	291.06	291.72	2168.51	1135.65	297.17	346.65	1026.85	348.11	346.65	297.3	413.63	918.8	552.07	347.38	915.2	288.88	349.12	718.98	497.51	1714.85	346.65	291.06	408.07	660.05	349.12	638.72	1387.37	347.31	346.65
				469	843.882	1339.45	-495.569		209.28	347.38	413.63	334.54	355.51	347.31	209.28	640.52	347.38	346.65	347.38	406.61	231.1	706.14	1041.41	571.33	1520.61	812.49	497.51	297.3	364.42	1823	346.65	347.31	520.38	956.31	289.6	288.88	4129.76	347.31	4129.76	501.45	1808.11	346.65	374.17	571.33	577.75	703.48	660.05	638.44	346.65
				470	960.414	1525.05	-564.633		1104.44	838.1	347.38	450.82	2804.97	346.65	347.38	718.98	347.31	915.2	288.88	575.19	751.08	812.49	481.03	347.38	288.88	349.12	346.65	520.38	803.45	347.38	352.62	497.51	406.61	288.88	346.65	803.45	504.36	693.3	347.31	351.46	350.58	290.33	348.11	2168.51	364.42	5092.53	1741.61	660.05	812.49
				471	1367.53	2255.32	-887.788		350.29	346.65	434.77	1059.83	347.38	582.73	231.1	346.65	867.72	406.4	294.83	288.88	497.51	582.73	288.88	1104.44	1135.65	638.72	406.4	706.14	803.45	2181.07	288.88	2168.51	346.65	575.19	597.8	683.75	347.38	346.65	3165.83	288.88	1546.98	575.19	347.31	288.88	1845.3	664.82	481.46	577.75	693.3
				472	1133.11	1685.38	-552.271		565.95	504.36	346.65	334.54	11388.4	4129.76	481.03	1041.41	1741.61	1808.11	497.51	640.52	1026.85	209.28	600.6	288.88	20814.6	346.65	706.14	454.67	350.29	346.65	664.82	288.88	346.65	288.88	515.34	1387.37	346.65	419.14	577.75	346.65	355.51	638.72	209.28	838.1	443.67	963.58	348.11	867.72	450.82
				473	1509.63	2050.93	-541.304		4129.76	520.38	1016.32	718.98	1317.07	1115.79	288.88	803.45	1059.83	231.1	2393.72	289.6	450.82	346.65	404.43	552.8	346.65	812.49	364.42	1845.3	1565.98	346.65	915.2	11388.4	350.58	1898.13	289.6	288.88	288.88	349.94	5092.53	176.52	531.97	289.6	956.5	956.31	290.33	863.85	351.59	2181.07	231.1
				474	1107.86	1908.27	-800.413		347.38	515.34	1823	350.08	413.63	297.17	346.65	515.34	777.31	1625.8	2804.97	751.08	351.59	346.65	234.3	346.65	638.72	3165.83	231.1	291.06	531.97	4114.8	638.72	374.17	291.06	488.04	640.84	355.51	289.6	347.38	349.12	1104.44	348.84	531.97	349.56	347.38	918.8	1618.36	288.88	289.6	552.8
				475	1148.57	1766.51	-617.944		346.65	352.62	413.63	644.99	293.81	644.99	515.34	347.31	288.88	346.65	173.33	291.06	1016.32	1741.61	4129.76	520.38	288.88	683.75	1317.07	5092.53	1104.44	638.44	289.53	975.21	289.6	481.46	346.65	1625.8	231.1	350.08	1741.61	209.28	1387.37	288.88	291.06	288.88	291.06	515.34	1059.83	398.01	918.8
				476	932.381	2120.74	-1188.36		288.88	408.07	346.65	1041.41	346.65	664.82	291.06	289.6	347.38	693.3	963.58	838.1	552.07	346.65	1026.85	777.31	288.88	515.34	297.3	693.3	355.51	347.38	1026.85	1714.85	466.15	351.89	751.08	577.75	1823	2393.72	404.43	346.65	975.21	531.97	638.44	351.89	355.51	346.65	1032.35	346.65	346.65
				477	728.717	1937.26	-1208.54		173.33	288.88	347.38	350.86	355.51	346.65	915.2	346.65	347.38	520.38	350.08	408.07	346.65	346.65	718.98	288.88	349.12	580.52	539.96	348.11	3165.83	355.51	3165.83	349.56	374.17	346.65	288.88	347.38	350.08	540.69	580.52	2181.07	466.15	347.38	515.34	963.58	3165.83	351.89	406.4	346.65	347.38
				478	868.647	1768.15	-899.507		640.84	348.84	963.58	580.52	294.83	1032.35	355.51	351.59	348.11	209.28	350.86	347.31	346.65	413.63	520.38	404.43	1317.07	209.28	597.8	347.31	291.06	288.88	346.65	289.6	231.76	540.69	450.82	408.07	1845.3	577.75	346.65	288.88	334.54	693.3	450.82	234.3	1618.36	1135.65	956.31	289.6	1135.65
				479	1264.2	2777.34	-1513.14		346.65	346.65	450.82	346.65	15643.7	346.65	398.01	346.65	660.05	346.65	963.58	956.5	640.84	1899.74	288.88	1026.85	1032.35	297.17	1115.79	349.94	288.88	288.88	956.5	290.33	481.46	347.31	1899.74	346.65	466.15	346.65	10088.4	520.38	640.84	693.3	1898.13	346.65	481.03	290.33	288.88	404.43	706.14
				480	1140.48	1174.64	-34.1593		2583.31	1317.07	2804.97	346.65	706.14	355.51	346.65	2804.97	450.82	497.51	350.58	565.95	577.75	915.2	1520.61	291.06	501.45	718.98	288.88	288.88	863.85	209.28	294.83	288.88	812.49	515.34	406.4	504.36	1041.41	777.31	20814.6	346.65	173.33	291.06	640.52	3165.83	364.42	288.88	288.88	288.88	294.83
				481	1647.66	1832.02	-184.357		347.31	1016.32	515.34	347.38	231.1	1618.36	2181.07	173.33	346.65	406.4	347.38	515.34	443.67	515.34	351.46	2393.72	419.14	867.72	209.28	1898.13	5092.53	406.61	580.52	454.67	346.65	346.65	346.65	346.65	346.65	364.42	644.99	693.3	2393.72	406.4	289.6	15643.7	346.65	347.38	231.1	291.35	803.45
				482	1457.27	1530.63	-73.3668		466.15	346.65	693.3	1625.8	293.81	777.31	1808.11	481.46	1898.13	419.14	803.45	1032.35	346.65	289.6	638.44	2583.31	288.88	231.1	288.88	918.8	565.95	1808.11	293.81	1823	347.38	575.19	32763.1	644.99	956.31	777.31	288.88	2181.07	347.38	234.3	408.07	288.88	346.65	334.54	1845.3	334.54	703.48
				483	1468.79	2250.89	-782.099		346.65	454.67	488.04	288.88	346.65	683.75	1032.35	288.88	290.33	434.77	1520.61	348.11	4129.76	575.19	640.52	350.08	289.6	419.14	349.94	1135.65	355.51	638.72	349.56	718.98	355.51	803.45	539.96	975.21	1845.3	565.95	346.65	346.65	683.75	4129.76	346.65	209.28	1032.35	466.15	346.65	297.17	346.65
				484	932.928	1538.86	-605.933		638.72	209.28	289.6	231.76	3165.83	288.88	297.3	398.01	346.65	582.73	515.34	777.31	349.56	577.75	2583.31	644.99	706.14	288.88	346.65	346.65	288.88	1041.41	347.38	454.67	346.65	664.82	706.14	1104.44	404.43	350.29	346.65	297.17	176.52	406.4	355.51	2181.07	346.65	660.05	347.31	838.1	352.62
				485	1011.15	1581.44	-570.285		488.04	351.59	4129.76	231.76	915.2	288.88	346.65	347.38	466.15	413.63	347.38	347.38	597.8	290.33	956.5	346.65	294.83	600.6	352.62	693.3	488.04	706.14	2168.51	346.65	346.65	915.2	706.14	2583.31	346.65	346.65	297.17	580.52	289.6	293.81	571.33	413.63	288.88	231.1	288.88	347.38	346.65
				486	1208.73	2432.67	-1223.94		290.33	347.38	497.51	346.65	346.65	1565.98	575.19	346.65	515.34	706.14	577.75	350.58	346.65	963.58	355.51	290.33	915.2	346.65	1135.65	346.65	347.38	4129.76	4114.8	346.65	350.58	346.65	350.29	520.38	294.83	5092.53	288.88	346.65	288.88	288.88	346.65	582.73	577.75	466.15	288.88	349.56	297.3
				487	1433.98	1913.35	-479.373		582.73	346.65	291.06	346.65	348.84	540.69	2181.07	1714.85	346.65	3165.83	706.14	2583.31	364.42	346.65	531.97	718.98	683.75	346.65	575.19	1845.3	5092.53	355.51	1041.41	291.06	290.33	291.35	838.1	346.65	346.65	11388.4	443.67	346.65	32763.1	664.82	347.31	582.73	1104.44	351.89	540.69	640.84	706.14
				488	1703.37	1909.28	-205.904		346.65	351.59	1565.98	2168.51	443.67	867.72	1041.41	349.56	364.42	638.44	231.76	347.38	664.82	638.44	703.48	1741.61	349.94	288.88	552.07	419.14	915.2	288.88	231.76	346.65	1387.37	812.49	288.88	539.96	501.45	6059.92	1026.85	355.51	577.75	803.45	638.72	291.35	346.65	867.72	347.38	3165.83	346.65
				489	1909.36	2311.54	-402.186		346.65	434.77	288.88	349.56	290.33	346.65	706.14	3165.83	2231.21	488.04	349.56	355.51	863.85	683.75	346.65	520.38	349.56	703.48	1059.83	32763.1	294.83	1808.11	638.72	406.61	288.88	234.3	289.6	346.65	289.53	1714.85	531.97	408.07	288.88	504.36	288.88	481.46	450.82	346.65	347.38	288.88	355.51
				490	1322.03	2648.2	-1326.16		803.45	683.75	349.56	20814.6	443.67	454.67	349.12	531.97	291.72	348.11	571.33	10088.4	640.84	1546.98	4129.76	1823	1625.8	349.56	706.14	334.54	406.4	838.1	347.38	597.8	32763.1	288.88	580.52	294.83	777.31	2231.21	577.75	481.03	406.4	552.07	350.58	565.95	1032.35	501.45	515.34	346.65	481.03
				491	1540.15	1745.16	-205.01		347.38	1135.65	291.35	1520.61	644.99	231.1	413.63	346.65	443.67	501.45	348.84	1741.61	434.77	4129.76	404.43	1618.36	291.06	488.04	289.6	348.11	706.14	1898.13	2804.97	349.94	346.65	297.3	351.89	4114.8	346.65	1898.13	346.65	660.05	1520.61	346.65	346.65	289.6	504.36	552.07	1135.65	346.65	350.08
				492	815.344	1951.73	-1136.38		288.88	346.65	290.33	1016.32	3165.83	450.82	355.51	638.44	346.65	497.51	347.38	497.51	1565.98	231.76	706.14	173.33	288.88	2804.97	520.38	289.6	600.6	289.6	347.38	683.75	501.45	334.54	488.04	552.8	1546.98	552.07	404.43	346.65	297.17	346.65	413.63	349.12	290.33	288.88	288.88	346.65	346.65
				493	1281.25	1558.77	-277.52		288.88	355.51	288.88	1898.13	347.38	1317.07	374.17	350.08	346.65	346.65	454.67	1714.85	5092.53	346.65	11388.4	640.84	234.3	975.21	348.84	640.52	173.33	11388.4	1041.41	348.11	539.96	289.53	20814.6	777.31	1546.98	1520.61	209.28	915.2	1026.85	350.58	443.67	1808.11	346.65	346.65	640.84	2583.31	288.88
				494	1056.54	1986.18	-929.639		540.69	2583.31	683.75	2583.31	577.75	1898.13	346.65	4114.8	351.46	915.2	1041.41	406.4	915.2	443.67	1625.8	571.33	231.1	575.19	346.65	346.65	660.05	351.59	664.82	481.46	582.73	571.33	5092.53	288.88	956.31	355.51	1387.37	32763.1	963.58	347.38	580.52	406.61	346.65	349.56	577.75	404.43	1714.85
				495	1730.87	2168.03	-437.158		1565.98	1115.79	346.65	346.65	867.72	1625.8	540.69	640.52	346.65	1026.85	580.52	466.15	693.3	450.82	289.53	1898.13	288.88	291.72	20814.6	443.67	963.58	1565.98	956.31	288.88	863.85	347.38	346.65	706.14	334.54	398.01	32763.1	1135.65	355.51	718.98	1898.13	346.65	406.4	1546.98	577.75	706.14	348.11
				496	1498.83	1949.3	-450.465		348.11	288.88	413.63	531.97	293.81	346.65	346.65	349.12	2804.97	1104.44	1104.44	346.65	640.52	288.88	346.65	1899.74	231.76	347.31	32763.1	1317.07	1618.36	597.8	1898.13	963.58	346.65	454.67	294.83	288.88	419.14	288.88	638.72	501.45	288.88	956.31	355.51	638.44	288.88	1520.61	660.05	294.83	660.05
				497	1307.82	2122.87	-815.055		15643.7	577.75	838.1	364.42	289.53	297.17	352.62	355.51	552.07	1387.37	443.67	6059.92	703.48	504.36	404.43	346.65	812.49	693.3	288.88	552.07	347.31	288.88	291.72	288.88	1625.8	540.69	531.97	347.38	10088.4	297.3	2393.72	374.17	481.46	406.61	349.56	419.14	231.1	234.3	346.65	1823	1808.11
				498	1462.92	1598.77	-135.841		349.94	176.52	975.21	288.88	349.94	176.52	552.07	289.6	289.6	350.86	575.19	350.86	231.1	346.65	1026.85	1899.74	552.8	565.95	1899.74	501.45	231.76	575.19	580.52	231.1	597.8	288.88	297.17	1625.8	693.3	288.88	640.52	348.11	288.88	577.75	209.28	1032.35	346.65	1546.98	346.65	288.88	552.8
				499	1209.31	2111.34	-902.03		443.67	1317.07	956.5	863.85	803.45	693.3	4129.76	693.3	408.07	352.62	580.52	597.8	408.07	777.31	346.65	1317.07	540.69	346.65	289.6	288.88	2231.21	374.17	288.88	1546.98	404.43	346.65	504.36	364.42	346.65	231.1	408.07	450.82	291.35	1520.61	347.38	640.84	20814.6	706.14	1387.37	640.52	406.4
				500	1395.01	1434.63	-39.6162		718.98	1845.3	638.72	838.1	346.65	374.17	348.11	718.98	290.33	351.59	600.6	481.03	288.88	288.88	718.98	454.67	346.65	291.06	346.65	231.1	2181.07	348.84	288.88	3165.83	777.31	1808.11	347.38	346.65	915.2	346.65	349.12	346.65	351.89	398.01	1059.83	443.67	364.42	334.54	3165.83	531.97	4129.76
				501	1782.05	1706.94	75.1145		297.3	975.21	288.88	1714.85	347.38	364.42	863.85	346.65	443.67	290.33	2393.72	234.3	346.65	209.28	15643.7	812.49	347.31	288.88	289.6	504.36	2804.97	488.04	346.65	346.65	288.88	488.04	450.82	293.81	693.3	347.31	347.38	291.72	291.06	291.72	1104.44	289.6	348.11	291.06	348.11	350.58	2168.51
				502	1362.38	2092.74	-730.36		1032.35	580.52	2393.72	3165.83	346.65	915.2	347.38	406.61	346.65	1520.61	173.33	1032.35	3165.83	539.96	1032.35	346.65	406.61	346.65	32763.1	231.1	956.5	288.88	2583.31	355.51	346.65	975.21	481.46	504.36	575.19	346.65	288.88	32763.1	1026.85	1714.85	2804.97	351.59	290.33	552.07	443.67	481.03	1104.44
				503	1260.11	1181.38	78.7346		288.88	812.49	288.88	231.1	956.5	1059.83	1546.98	350.08	290.33	346.65	419.14	443.67	346.65	404.43	398.01	294.83	1625.8	5092.53	565.95	703.48	552.07	355.51	481.03	638.72	450.82	3165.83	683.75	288.88	231.1	4129.76	406.61	350.08	751.08	1714.85	346.65	1387.37	346.65	346.65	1625.8	1032.35	346.65
				504	1163.92	1697.2	-533.28		1520.61	693.3	288.88	640.84	346.65	1059.83	531.97	209.28	577.75	2181.07	600.6	863.85	346.65	777.31	346.65	1032.35	1618.36	531.97	346.65	10088.4	777.31	297.17	231.1	963.58	348.11	346.65	1016.32	481.46	5092.53	291.06	398.01	838.1	289.6	4114.8	703.48	346.65	374.17	334.54	350.08	231.1	693.3
				505	1396.17	2085.1	-688.929		515.34	351.59	346.65	6059.92	291.06	346.65	443.67	11388.4	351.59	346.65	297.3	2393.72	454.67	231.1	32763.1	348.11	346.65	297.17	398.01	349.94	347.38	751.08	718.98	664.82	293.81	1317.07	351.46	406.4	693.3	297.3	290.33	288.88	351.46	347.38	600.6	352.62	571.33	838.1	540.69	346.65	777.31
				506	1429.9	1212.85	217.046		288.88	176.52	231.1	350.29	1317.07	1845.3	571.33	1618.36	1565.98	231.1	291.72	334.54	571.33	1899.74	1546.98	1741.61	350.86	355.51	293.81	20814.6	956.5	288.88	2393.72	289.6	577.75	350.86	346.65	173.33	1520.61	288.88	408.07	552.8	406.4	867.72	552.07	1387.37	640.84	488.04	350.58	347.38	364.42
				507	1551	1998.39	-447.386		288.88	350.58	413.63	408.07	348.84	2181.07	1041.41	1546.98	351.59	718.98	580.52	706.14	497.51	347.31	32763.1	2583.31	1520.61	347.38	638.72	348.11	408.07	349.12	644.99	703.48	1317.07	291.06	1714.85	288.88	334.54	638.72	209.28	1059.83	288.88	703.48	289.6	2231.21	347.31	346.65	291.35	351.46	346.65
				508	1082.21	1728.98	-646.774		346.65	4129.76	638.44	374.17	350.29	1823	1845.3	693.3	291.35	2168.51	812.49	289.53	348.11	597.8	552.07	289.6	351.59	350.58	20814.6	291.06	1546.98	515.34	231.76	176.52	600.6	347.38	1898.13	956.5	693.3	693.3	346.65	6059.92	552.07	3165.83	297.17	10088.4	863.85	504.36	288.88	640.52	350.29
				509	1239.51	1323.95	-84.441		419.14	683.75	291.06	346.65	347.38	348.11	231.1	915.2	347.38	2181.07	349.94	288.88	290.33	231.1	963.58	2393.72	288.88	838.1	481.46	288.88	11388.4	347.38	1808.11	349.94	1898.13	346.65	552.8	718.98	1026.85	777.31	1387.37	867.72	1104.44	234.3	352.62	419.14	349.12	552.8	288.88	288.88	2393.72
				510	1259.63	2145.15	-885.525		346.65	660.05	346.65	346.65	580.52	291.06	350.58	552.07	346.65	1565.98	488.04	346.65	1845.3	291.06	288.88	334.54	346.65	351.59	349.94	5092.53	346.65	288.88	231.1	347.38	1714.85	231.76	348.11	293.81	683.75	173.33	355.51	346.65	406.61	481.03	918.8	291.06	2231.21	4129.76	288.88	334.54	346.65
				511	872.145	1979.95	-1107.81		348.11	751.08	2583.31	289.6	346.65	443.67	683.75	346.65	4114.8	349.56	291.06	11388.4	718.98	351.89	956.5	374.17	231.1	1026.85	350.29	408.07	350.08	346.65	346.65	434.77	350.08	1823	346.65	347.38	683.75	1104.44	552.8	504.36	443.67	450.82	640.52	347.38	803.45	288.88	1546.98	552.07	288.88
				512	1268.7	2210.63	-941.936		406.61	520.38	812.49	349.12	552.8	2804.97	176.52	481.03	352.62	346.65	234.3	552.07	32763.1	346.65	350.86	1808.11	346.65	582.73	346.65	291.06	346.65	294.83	347.31	290.33	1016.32	346.65	346.65	597.8	288.88	1135.65	290.33	348.11	288.88	20814.6	398.01	4114.8	638.44	1059.83	597.8	812.49	347.31
				513	1312.39	1280.78	31.6062		289.6	231.1	956.5	348.11	660.05	1741.61	290.33	291.06	297.3	6059.92	863.85	231.76	288.88	346.65	346.65	231.1	334.54	209.28	575.19	349.94	346.65	364.42	644.99	600.6	294.83	481.46	288.88	812.49	408.07	664.82	1714.85	504.36	1115.79	531.97	346.65	501.45	466.15	552.8	290.33	346.65	3165.83
				514	906.031	1684.03	-777.996		364.42	288.88	346.65	346.65	1741.61	346.65	1899.74	918.8	751.08	346.65	346.65	288.88	2583.31	347.38	443.67	288.88	539.96	1845.3	812.49	346.65	2231.21	1899.74	956.31	2231.21	640.84	289.53	2231.21	481.03	288.88	347.38	288.88	346.65	706.14	2393.72	1546.98	347.38	706.14	1741.61	290.33	346.65	571.33
				515	1346.36	1056.21	290.151		5092.53	347.38	348.84	751.08	1565.98	582.73	346.65	355.51	291.72	1520.61	346.65	1741.61	640.84	540.69	565.95	348.11	288.88	231.1	234.3	290.33	346.65	2804.97	348.11	777.31	293.81	10088.4	289.6	347.38	577.75	838.1	349.56	346.65	231.1	644.99	346.65	565.95	838.1	288.88	956.31	1618.36	488.04
				516	1312.93	1545.91	-232.975		348.11	664.82	1741.61	454.67	638.72	1520.61	956.5	575.19	348.84	288.88	350.29	540.69	600.6	660.05	1135.65	176.52	2583.31	6059.92	2168.51	32763.1	288.88	231.1	4114.8	481.03	355.51	350.58	352.62	347.31	355.51	406.61	575.19	812.49	1016.32	552.8	1625.8	398.01	347.38	348.11	290.33	963.58	352.62
				517	1134.37	1134.59	-0.221724		346.65	290.33	1387.37	481.03	408.07	350.58	1899.74	4129.76	291.35	1520.61	660.05	346.65	515.34	347.38	347.31	520.38	347.38	294.83	1823	1387.37	408.07	571.33	1899.74	289.6	291.35	5092.53	577.75	751.08	488.04	693.3	347.38	600.6	347.38	693.3	289.6	289.6	1059.83	956.5	644.99	347.31	1565.98
				518	1129.24	1806.56	-677.322		693.3	640.84	552.07	1520.61	349.94	288.88	289.6	693.3	334.54	1104.44	346.65	346.65	1387.37	347.31	346.65	289.6	552.07	351.59	347.38	638.44	406.61	288.88	2231.21	291.72	288.88	346.65	350.08	638.72	349.56	349.56	552.07	352.62	231.1	347.38	398.01	291.06	288.88	289.53	4129.76	290.33	349.94
				519	1460.49	2425.81	-965.321		346.65	1317.07	2393.72	347.38	1059.83	1520.61	231.1	346.65	404.43	1016.32	347.38	231.1	346.65	15643.7	434.77	351.46	1741.61	1520.61	347.31	351.89	5092.53	2231.21	1104.44	15643.7	346.65	288.88	504.36	915.2	288.88	406.4	3165.83	956.31	291.72	571.33	1714.85	348.11	577.75	350.29	1387.37	1387.37	351.46
				520	1469.35	2349.32	-879.971		346.65	1625.8	209.28	1032.35	348.11	640.52	346.65	693.3	347.38	346.65	346.65	597.8	288.88	539.96	3165.83	289.6	288.88	288.88	209.28	2393.72	349.12	398.01	288.88	176.52	32763.1	346.65	289.6	540.69	664.82	582.73	347.38	539.96	863.85	346.65	350.86	289.53	703.48	693.3	351.59	1565.98	289.6
				521	1563.68	1398.89	164.788		291.06	466.15	289.6	20814.6	640.52	2181.07	291.06	355.51	288.88	956.31	664.82	2393.72	346.65	1387.37	291.06	956.5	346.65	600.6	289.6	346.65	1625.8	346.65	351.46	350.29	347.31	352.62	346.65	638.44	2181.07	408.07	582.73	577.75	404.43	552.8	297.17	1135.65	291.06	777.31	288.88	346.65	351.59
				522	1021.87	1180.68	-158.819		355.51	10088.4	349.12	293.81	350.29	693.3	346.65	703.48	346.65	288.88	288.88	234.3	867.72	1845.3	2181.07	173.33	289.6	351.59	364.42	209.28	346.65	346.65	346.65	346.65	355.51	644.99	346.65	638.44	664.82	1845.3	863.85	571.33	812.49	597.8	1625.8	346.65	297.17	290.33	539.96	348.11	349.94
				523	1434.26	1231.83	202.424		291.35	346.65	349.12	565.95	481.46	413.63	1026.85	398.01	173.33	32763.1	289.6	350.58	577.75	297.17	565.95	1898.13	346.65	291.06	11388.4	640.52	349.94	10088.4	1520.61	346.65	346.65	644.99	291.06	488.04	209.28	348.11	4129.76	918.8	291.06	288.88	288.88	520.38	11388.4	288.88	346.65	867.72	454.67
				524	1649.52	2235.82	-586.296		434.77	640.52	288.88	644.99	1823	288.88	488.04	351.59	291.06	288.88	406.61	644.99	346.65	575.19	355.51	515.34	975.21	350.86	346.65	374.17	664.82	2393.72	346.65	406.4	32763.1	501.45	234.3	706.14	1565.98	664.82	346.65	693.3	443.67	1016.32	398.01	291.06	294.83	6059.92	346.65	660.05	565.95
				525	1043.78	1632.94	-589.152		290.33	552.8	346.65	1714.85	703.48	1115.79	867.72	346.65	297.3	504.36	2168.51	289.6	1741.61	693.3	520.38	638.44	209.28	346.65	1618.36	2393.72	838.1	346.65	2583.31	4114.8	552.8	2231.21	867.72	231.76	348.11	577.75	351.89	481.46	346.65	1845.3	291.06	1898.13	975.21	803.45	2231.21	956.5	4114.8
				526	1165.86	2018.12	-852.257		297.17	346.65	347.31	347.38	350.29	348.11	1026.85	289.6	288.88	288.88	288.88	348.11	1059.83	347.31	346.65	1059.83	520.38	481.46	351.89	346.65	290.33	346.65	683.75	173.33	1520.61	2393.72	346.65	231.76	346.65	1565.98	600.6	1026.85	2181.07	706.14	1565.98	5092.53	350.86	346.65	552.07	481.03	288.88
				527	1299.17	2280.83	-981.659		291.35	346.65	346.65	1565.98	289.53	664.82	346.65	488.04	346.65	838.1	289.53	539.96	419.14	552.8	347.38	664.82	288.88	863.85	975.21	2231.21	404.43	1520.61	640.84	406.4	348.11	346.65	2804.97	347.38	5092.53	346.65	348.11	290.33	1115.79	289.6	660.05	600.6	597.8	346.65	434.77	1714.85	349.94
				528	1156.25	1597.76	-441.506		1387.37	288.88	346.65	413.63	350.58	346.65	348.11	434.77	481.03	346.65	644.99	1546.98	638.72	1845.3	349.94	803.45	1026.85	291.06	15643.7	297.3	644.99	481.46	419.14	638.44	348.11	2231.21	351.89	349.56	349.12	406.4	481.46	346.65	706.14	234.3	349.12	571.33	1520.61	20814.6	349.12	582.73	963.58
				529	1043.42	1867.06	-823.639		693.3	347.31	347.31	693.3	419.14	2231.21	288.88	20814.6	552.07	693.3	346.65	288.88	288.88	413.63	1741.61	406.4	374.17	1115.79	288.88	1059.83	346.65	1618.36	956.5	346.65	209.28	374.17	497.51	347.38	348.11	15643.7	355.51	288.88	497.51	577.75	347.38	288.88	2168.51	812.49	347.31	1135.65	288.88
				530	1410.64	1208.93	201.706		640.84	6059.92	291.06	350.86	346.65	408.07	290.33	32763.1	231.76	552.07	1823	289.6	346.65	1032.35	975.21	288.88	2168.51	600.6	288.88	346.65	11388.4	288.88	346.65	915.2	346.65	450.82	348.11	288.88	552.8	350.08	406.4	575.19	1520.61	347.38	481.03	352.62	173.33	540.69	234.3	347.31	364.42
				531	715.148	1820.5	-1105.35		577.75	352.62	289.6	640.52	288.88	288.88	288.88	1059.83	347.31	231.1	346.65	640.52	520.38	413.63	466.15	1041.41	291.72	1104.44	352.62	398.01	346.65	915.2	291.35	350.86	481.46	351.59	434.77	450.82	597.8	291.06	1618.36	1059.83	718.98	1625.8	481.03	289.6	351.46	10088.4	291.06	454.67	404.43
				532	1467.61	1655.98	-188.368		956.31	419.14	346.65	638.44	20814.6	288.88	956.31	1115.79	231.1	347.38	364.42	346.65	346.65	777.31	1387.37	350.58	288.88	1317.07	288.88	1032.35	288.88	1104.44	346.65	1387.37	20814.6	297.17	288.88	346.65	231.1	234.3	2804.97	346.65	481.03	351.46	2231.21	291.06	349.12	2804.97	288.88	956.5	1115.79
				533	1280.33	1631.59	-351.263		346.65	348.11	2804.97	501.45	351.46	481.46	1104.44	3165.83	488.04	346.65	4129.76	231.1	540.69	777.31	288.88	346.65	1898.13	406.4	1520.61	297.3	1808.11	291.06	644.99	1899.74	350.29	693.3	408.07	347.31	346.65	434.77	540.69	350.29	291.06	350.29	288.88	1059.83	32763.1	209.28	915.2	640.84	346.65
				534	1146.01	1625.54	-479.529		346.65	348.11	289.6	2393.72	348.11	347.38	2231.21	404.43	751.08	640.84	231.1	347.38	289.6	346.65	531.97	565.95	231.76	575.19	289.53	231.1	291.06	812.49	348.11	1387.37	346.65	2168.51	291.06	1899.74	288.88	347.38	347.31	291.35	644.99	291.35	346.65	956.5	803.45	288.88	346.65	350.58	289.6
				535	1302.84	1790.32	-487.472		963.58	1520.61	346.65	664.82	552.8	231.1	1115.79	346.65	349.94	288.88	640.52	350.08	20814.6	504.36	350.29	600.6	577.75	1565.98	346.65	406.61	20814.6	4114.8	1823	347.31	693.3	408.07	683.75	351.59	644.99	660.05	1899.74	751.08	481.46	3165.83	291.06	346.65	297.17	918.8	751.08	597.8	450.82
				536	1214.41	2801.35	-1586.94		481.03	173.33	1565.98	915.2	355.51	291.06	2583.31	346.65	1845.3	1135.65	1026.85	346.65	1546.98	351.46	288.88	450.82	703.48	1032.35	291.06	346.65	288.88	349.94	288.88	644.99	1898.13	434.77	347.38	812.49	348.11	867.72	288.88	234.3	291.35	1104.44	291.06	419.14	466.15	346.65	404.43	346.65	454.67
				537	999.054	1619.34	-620.287		600.6	597.8	364.42	520.38	231.1	706.14	288.88	346.65	346.65	481.46	552.07	288.88	963.58	351.89	660.05	443.67	291.06	515.34	291.06	552.07	346.65	351.89	231.1	703.48	1618.36	347.38	2168.51	364.42	346.65	565.95	346.65	288.88	404.43	706.14	664.82	346.65	863.85	515.34	351.89	364.42	20814.6
				538	948.49	2425.98	-1477.49		209.28	346.65	347.38	683.75	540.69	497.51	918.8	504.36	297.17	348.11	597.8	346.65	291.06	2231.21	1026.85	4129.76	291.06	349.12	351.59	918.8	1808.11	176.52	173.33	347.38	2583.31	1387.37	288.88	288.88	346.65	552.8	176.52	497.51	349.94	580.52	348.11	565.95	351.89	355.51	346.65	349.12	640.84
				539	1308.07	1862.57	-554.503		4129.76	288.88	718.98	346.65	918.8	288.88	346.65	293.81	580.52	1115.79	288.88	501.45	348.11	334.54	289.6	6059.92	1317.07	346.65	289.53	540.69	334.54	355.51	293.81	374.17	288.88	718.98	501.45	3165.83	1026.85	288.88	346.65	346.65	406.61	1618.36	297.3	355.51	32763.1	291.06	1618.36	580.52	2168.51
				540	1311.11	1616.88	-305.779		520.38	346.65	575.19	2804.97	346.65	577.75	434.77	231.1	867.72	497.51	718.98	956.31	539.96	2393.72	597.8	660.05	288.88	531.97	406.4	347.38	346.65	346.65	497.51	346.65	15643.7	863.85	915.2	812.49	289.6	291.72	15643.7	291.35	347.31	234.3	291.72	644.99	349.56	683.75	915.2	355.51	234.3
				541	1212.03	1943.68	-731.651		693.3	1104.44	1041.41	350.29	294.83	2231.21	346.65	4129.76	481.46	552.07	644.99	291.06	2804.97	1041.41	693.3	863.85	346.65	346.65	520.38	32763.1	293.81	346.65	1741.61	565.95	288.88	406.61	231.1	488.04	1041.41	351.59	346.65	2181.07	347.38	638.44	288.88	347.38	346.65	408.07	347.38	552.07	918.8
				542	856.307	2330.06	-1473.75		374.17	2231.21	812.49	289.6	2168.51	501.45	288.88	1041.41	3165.83	347.31	1387.37	347.31	600.6	349.94	1625.8	683.75	597.8	867.72	288.88	290.33	291.06	10088.4	350.29	290.33	347.31	1115.79	352.62	644.99	706.14	1135.65	346.65	2583.31	963.58	1823	597.8	288.88	346.65	289.6	231.1	348.11	346.65
				543	1746.78	1779.63	-32.8579		406.4	434.77	3165.83	355.51	501.45	291.35	488.04	706.14	1387.37	346.65	565.95	1387.37	10088.4	419.14	346.65	289.6	288.88	231.1	5092.53	346.65	347.38	15643.7	1546.98	346.65	4114.8	350.86	404.43	406.61	288.88	1520.61	231.76	11388.4	288.88	32763.1	352.62	1026.85	351.89	346.65	956.31	1520.61	231.1
				544	1523.99	1715.2	-191.208		2804.97	1317.07	751.08	1135.65	290.33	406.4	348.11	1026.85	2393.72	481.46	289.6	408.07	1546.98	349.94	531.97	956.5	346.65	3165.83	638.72	348.84	346.65	812.49	288.88	577.75	481.03	288.88	294.83	812.49	346.65	291.72	488.04	288.88	497.51	539.96	290.33	297.3	288.88	350.08	1823	350.58	644.99
				545	1003.13	2377.91	-1374.78		4129.76	288.88	803.45	346.65	234.3	863.85	531.97	20814.6	501.45	751.08	346.65	706.14	963.58	638.72	288.88	2168.51	348.11	289.6	413.63	956.5	364.42	346.65	350.58	1823	291.06	408.07	1845.3	1898.13	231.76	867.72	531.97	867.72	347.38	346.65	1714.85	374.17	176.52	346.65	520.38	1135.65	347.38
				546	1870.53	1835.29	35.2407		1016.32	4129.76	346.65	565.95	346.65	349.94	1546.98	351.59	751.08	413.63	176.52	2393.72	288.88	346.65	751.08	664.82	346.65	4114.8	234.3	346.65	419.14	640.84	288.88	351.59	520.38	539.96	348.84	600.6	20814.6	580.52	1016.32	777.31	346.65	289.6	693.3	4129.76	2393.72	347.38	291.06	1317.07	812.49
				547	1209.36	2205.08	-995.724		660.05	350.08	346.65	15643.7	291.06	346.65	346.65	346.65	406.61	364.42	288.88	346.65	288.88	348.11	288.88	209.28	355.51	4114.8	552.8	2231.21	349.56	488.04	4129.76	488.04	863.85	346.65	289.53	346.65	504.36	347.31	288.88	2804.97	293.81	347.31	577.75	349.12	963.58	703.48	1546.98	1618.36	231.1
				548	1284.09	2029.47	-745.379		540.69	1016.32	288.88	1845.3	515.34	346.65	288.88	539.96	2231.21	346.65	348.84	346.65	2804.97	349.56	288.88	290.33	434.77	346.65	718.98	291.72	481.03	346.65	11388.4	1115.79	2804.97	350.29	531.97	751.08	351.89	4129.76	297.17	288.88	571.33	1520.61	32763.1	706.14	350.08	346.65	803.45	803.45	497.51
				549	1606.43	2257.56	-651.138		481.46	288.88	348.84	706.14	1387.37	346.65	1898.13	290.33	582.73	803.45	520.38	5092.53	640.52	347.38	751.08	374.17	20814.6	11388.4	288.88	346.65	838.1	1041.41	349.94	481.03	1898.13	346.65	288.88	812.49	1823	552.07	291.06	291.06	347.38	346.65	351.59	1845.3	348.11	434.77	346.65	1808.11	348.11
				550	2005.38	1754.96	250.416		374.17	413.63	291.06	812.49	582.73	346.65	600.6	718.98	351.46	638.72	3165.83	751.08	346.65	577.75	288.88	349.12	1387.37	4129.76	231.76	209.28	1618.36	351.46	290.33	1808.11	346.65	288.88	450.82	347.31	1823	419.14	289.6	364.42	297.17	288.88	466.15	640.52	20814.6	2231.21	346.65	956.31	1104.44
				551	1487.78	1822.93	-335.152		347.38	2393.72	1317.07	515.34	1520.61	346.65	346.65	706.14	1565.98	32763.1	346.65	348.84	565.95	290.33	346.65	1741.61	600.6	348.11	580.52	504.36	582.73	520.38	434.77	355.51	4129.76	348.11	1317.07	531.97	664.82	812.49	346.65	2583.31	751.08	291.35	664.82	1387.37	294.83	346.65	346.65	15643.7	288.88
				552	791.884	1297.95	-506.061		293.81	346.65	346.65	600.6	488.04	346.65	2393.72	1026.85	2804.97	293.81	351.59	1823	291.35	364.42	398.01	288.88	346.65	552.8	297.17	346.65	346.65	600.6	1565.98	346.65	288.88	975.21	450.82	1115.79	406.4	288.88	288.88	291.06	1041.41	11388.4	231.76	234.3	374.17	290.33	289.6	350.08	288.88
				553	998.934	1870.42	-871.488		346.65	1104.44	350.86	1823	1387.37	234.3	497.51	348.84	11388.4	406.4	288.88	915.2	348.84	349.94	346.65	289.6	348.84	364.42	290.33	975.21	288.88	640.52	956.31	1520.61	1387.37	915.2	1104.44	346.65	4114.8	1625.8	346.65	347.38	290.33	552.07	1714.85	540.69	2168.51	346.65	348.11	2393.72	347.38
				554	980.948	2483.44	-1502.49		1546.98	1041.41	231.1	582.73	289.6	349.56	2583.31	231.76	351.46	706.14	1808.11	693.3	346.65	638.72	1016.32	1016.32	640.52	231.1	693.3	571.33	364.42	1898.13	582.73	600.6	297.3	531.97	803.45	1741.61	289.6	660.05	2231.21	466.15	348.11	450.82	349.94	290.33	664.82	351.89	4129.76	291.06	291.72
				555	1242.21	1676.4	-434.186		288.88	398.01	346.65	2583.31	346.65	600.6	209.28	346.65	1565.98	956.31	1115.79	1618.36	1135.65	348.11	640.84	664.82	975.21	777.31	288.88	346.65	347.38	231.1	419.14	644.99	2393.72	580.52	582.73	640.84	4114.8	346.65	571.33	803.45	565.95	1808.11	351.89	346.65	466.15	520.38	348.11	1041.41	348.11
				556	1327.35	1869.57	-542.226		408.07	693.3	1026.85	346.65	638.72	290.33	1026.85	2181.07	20814.6	288.88	4114.8	289.6	398.01	355.51	3165.83	863.85	434.77	1546.98	1546.98	346.65	20814.6	956.31	297.3	580.52	11388.4	288.88	288.88	347.38	355.51	481.46	2231.21	1520.61	15643.7	501.45	293.81	234.3	346.65	1808.11	975.21	346.65	1520.61
				557	1524.16	1590.59	-66.4245		173.33	419.14	1059.83	571.33	346.65	352.62	706.14	597.8	32763.1	571.33	288.88	346.65	915.2	963.58	346.65	6059.92	867.72	289.6	289.53	408.07	571.33	683.75	582.73	346.65	350.86	293.81	718.98	488.04	450.82	2804.97	349.56	577.75	288.88	454.67	640.84	597.8	288.88	173.33	1899.74	288.88	552.8
				558	1152.94	1966.58	-813.635		347.38	1565.98	288.88	812.49	497.51	6059.92	838.1	565.95	683.75	638.72	289.53	351.89	350.58	565.95	346.65	565.95	288.88	2231.21	413.63	291.35	963.58	346.65	346.65	515.34	346.65	334.54	288.88	3165.83	231.1	2583.31	346.65	289.53	346.65	552.07	209.28	352.62	289.6	540.69	346.65	288.88	350.86
				559	1258.23	2080.64	-822.408		15643.7	15643.7	963.58	364.42	2181.07	288.88	552.8	1823	351.46	288.88	346.65	1041.41	497.51	346.65	209.28	346.65	867.72	348.11	1317.07	404.43	454.67	291.06	777.31	1625.8	20814.6	209.28	1104.44	350.08	956.31	6059.92	293.81	288.88	289.53	575.19	346.65	640.84	963.58	349.12	1618.36	644.99	11388.4
				560	1725.78	3261.28	-1535.5		5092.53	838.1	288.88	346.65	348.84	466.15	638.72	346.65	1845.3	351.59	497.51	2393.72	291.06	11388.4	1741.61	20814.6	352.62	838.1	408.07	346.65	539.96	404.43	488.04	350.86	346.65	289.6	597.8	838.1	350.58	644.99	693.3	975.21	419.14	350.29	288.88	454.67	288.88	703.48	347.38	355.51	291.72
				561	844.042	1222.29	-378.245		956.5	1741.61	1899.74	504.36	552.8	347.38	497.51	349.94	6059.92	466.15	346.65	350.29	693.3	291.06	450.82	289.6	346.65	209.28	1899.74	398.01	515.34	346.65	288.88	1115.79	1823	1016.32	1714.85	10088.4	2804.97	915.2	777.31	290.33	1016.32	15643.7	346.65	863.85	4129.76	346.65	346.65	349.12	915.2
				562	884.519	1511.25	-626.731		346.65	348.11	348.84	288.88	1041.41	812.49	176.52	408.07	346.65	565.95	288.88	350.29	350.08	520.38	488.04	838.1	638.72	288.88	346.65	1026.85	1115.79	234.3	347.38	346.65	6059.92	683.75	1823	1714.85	350.86	348.11	5092.53	660.05	2168.51	346.65	450.82	297.17	347.38	346.65	664.82	348.11	288.88
				563	1004.76	3004.39	-1999.64		552.07	1845.3	290.33	1032.35	1135.65	347.38	582.73	32763.1	346.65	1032.35	351.46	2583.31	231.76	2804.97	288.88	580.52	2181.07	1317.07	706.14	347.38	777.31	351.59	640.84	1135.65	918.8	582.73	290.33	349.56	956.5	531.97	234.3	406.61	408.07	4129.76	497.51	346.65	347.38	351.59	1808.11	450.82	575.19
				564	1265.72	1807.54	-541.825		1317.07	347.38	289.6	346.65	291.06	289.6	288.88	552.07	706.14	1317.07	838.1	501.45	346.65	1016.32	350.86	291.06	346.65	683.75	346.65	231.1	501.45	289.6	346.65	231.1	1135.65	290.33	355.51	956.31	5092.53	346.65	346.65	297.3	1115.79	6059.92	349.12	3165.83	1899.74	346.65	346.65	419.14	351.59
				565	1376.43	2387.16	-1010.73		288.88	531.97	231.76	703.48	209.28	374.17	10088.4	349.12	346.65	10088.4	346.65	346.65	231.76	334.54	718.98	348.11	349.56	349.56	288.88	408.07	346.65	290.33	351.59	288.88	288.88	176.52	346.65	582.73	404.43	640.52	575.19	355.51	346.65	293.81	1898.13	683.75	4114.8	539.96	660.05	350.86	398.01
				566	1361.62	2213.15	-851.522		640.52	803.45	1845.3	552.8	408.07	867.72	15643.7	488.04	398.01	1741.61	963.58	291.35	288.88	419.14	289.6	703.48	575.19	347.38	693.3	350.08	413.63	488.04	346.65	481.46	1823	347.38	644.99	6059.92	777.31	289.6	346.65	956.5	1115.79	644.99	346.65	15643.7	531.97	481.46	706.14	644.99	413.63
				567	1303.33	1947.66	-644.331		291.06	582.73	346.65	531.97	915.2	347.38	1618.36	1317.07	501.45	575.19	234.3	466.15	346.65	1016.32	346.65	565.95	347.38	1899.74	350.58	2168.51	597.8	288.88	288.88	346.65	454.67	288.88	288.88	351.59	234.3	349.12	1546.98	346.65	297.3	963.58	777.31	352.62	20814.6	2231.21	348.11	520.38	1845.3
				568	1017.42	2270.6	-1253.17		347.31	2181.07	693.3	1135.65	346.65	693.3	803.45	348.11	288.88	1387.37	334.54	706.14	290.33	1135.65	504.36	334.54	350.29	334.54	638.72	346.65	1823	1845.3	406.61	291.06	1387.37	1032.35	32763.1	1115.79	291.06	173.33	347.38	348.11	1135.65	349.56	3165.83	347.38	351.59	346.65	515.34	348.11	565.95
				569	1540.42	1863.07	-322.646		1387.37	812.49	297.17	406.61	406.4	288.88	3165.83	352.62	4114.8	334.54	2804.97	1016.32	597.8	1115.79	515.34	504.36	600.6	173.33	346.65	638.44	638.72	288.88	4114.8	289.6	334.54	231.1	565.95	289.53	346.65	501.45	552.07	346.65	644.99	406.4	346.65	346.65	515.34	481.03	346.65	2168.51	1059.83
				570	1106.46	1659.85	-553.394		15643.7	1808.11	1104.44	176.52	10088.4	351.89	2583.31	706.14	6059.92	350.86	751.08	291.06	351.46	406.4	291.06	398.01	664.82	867.72	1618.36	597.8	1387.37	838.1	450.82	434.77	693.3	664.82	334.54	540.69	751.08	956.5	1317.07	364.42	364.42	1317.07	346.65	350.86	812.49	640.84	504.36	231.1	346.65
				571	1471.25	1237.46	233.793		334.54	963.58	294.83	531.97	348.11	349.94	540.69	1714.85	291.06	346.65	231.76	374.17	351.89	346.65	350.29	231.1	176.52	812.49	3165.83	718.98	288.88	15643.7	176.52	2181.07	2168.51	693.3	1899.74	291.35	600.6	231.1	288.88	644.99	577.75	291.35	346.65	2804.97	231.76	443.67	1823	644.99	434.77
				572	1322.8	2333.11	-1010.3		10088.4	1898.13	600.6	413.63	346.65	803.45	777.31	288.88	291.06	693.3	1041.41	293.81	454.67	350.08	2393.72	346.65	346.65	515.34	1808.11	347.38	348.11	346.65	173.33	346.65	1135.65	294.83	918.8	419.14	915.2	291.06	1041.41	346.65	406.4	4114.8	1823	347.38	1899.74	515.34	4114.8	355.51	963.58
				573	1581.41	2195.21	-613.797		289.6	11388.4	1520.61	481.03	334.54	349.56	644.99	290.33	4114.8	289.6	289.53	466.15	706.14	289.6	1546.98	1387.37	1115.79	348.11	15643.7	413.63	1565.98	1317.07	4129.76	1565.98	350.08	664.82	706.14	703.48	346.65	1317.07	1618.36	1041.41	539.96	1618.36	288.88	1714.85	501.45	1714.85	2168.51	706.14	297.17
				574	998.114	1385.74	-387.629		664.82	209.28	288.88	349.56	346.65	355.51	288.88	346.65	413.63	347.38	975.21	346.65	1714.85	350.08	803.45	577.75	413.63	346.65	481.03	231.1	2181.07	290.33	355.51	638.44	297.17	515.34	20814.6	1026.85	3165.83	209.28	348.11	231.1	348.11	346.65	349.12	1026.85	406.61	173.33	231.1	419.14	552.07
				575	1190.27	2741.42	-1551.15		347.31	683.75	580.52	660.05	176.52	693.3	351.89	956.31	915.2	1135.65	1016.32	975.21	288.88	5092.53	956.5	520.38	481.03	1026.85	11388.4	355.51	347.38	346.65	638.44	915.2	288.88	1823	4114.8	575.19	956.31	1135.65	481.03	348.11	404.43	350.58	231.1	497.51	234.3	346.65	434.77	1823	751.08
				576	1158.96	2044.31	-885.349		288.88	450.82	520.38	231.76	346.65	347.38	2168.51	350.58	1317.07	346.65	291.72	481.46	346.65	956.5	575.19	346.65	288.88	291.35	660.05	209.28	2804.97	706.14	350.08	291.06	291.35	176.52	803.45	918.8	11388.4	346.65	497.51	347.31	346.65	346.65	1520.61	531.97	1546.98	352.62	234.3	288.88	350.58
				577	1139.91	2381.1	-1241.19		1625.8	571.33	777.31	351.59	2393.72	640.84	346.65	347.31	173.33	348.11	1059.83	693.3	20814.6	1115.79	173.33	347.31	434.77	346.65	346.65	297.17	231.1	413.63	347.38	1041.41	346.65	915.2	638.72	346.65	577.75	346.65	352.62	552.8	351.89	297.3	2393.72	291.06	419.14	2804.97	346.65	812.49	348.84
				578	951.611	1140.07	-188.455		231.1	577.75	288.88	640.84	582.73	288.88	346.65	346.65	1115.79	288.88	1317.07	348.11	803.45	1016.32	288.88	1387.37	347.31	20814.6	355.51	2804.97	346.65	1032.35	288.88	176.52	11388.4	288.88	565.95	346.65	350.29	346.65	346.65	288.88	644.99	575.19	956.5	515.34	408.07	5092.53	1135.65	838.1	640.52
				579	1036.92	2506.25	-1469.32		364.42	173.33	349.94	1041.41	346.65	963.58	374.17	577.75	346.65	660.05	290.33	531.97	2181.07	289.6	288.88	803.45	751.08	863.85	2804.97	347.31	803.45	1808.11	2583.31	347.31	443.67	552.8	406.61	173.33	515.34	288.88	294.83	291.06	582.73	290.33	349.12	346.65	350.86	20814.6	347.38	638.72	703.48
				580	1138	2488.71	-1350.7		640.84	346.65	289.53	288.88	975.21	293.81	291.06	664.82	1546.98	488.04	1565.98	297.3	466.15	231.1	501.45	540.69	419.14	15643.7	1741.61	288.88	1520.61	346.65	290.33	346.65	346.65	481.03	291.06	288.88	346.65	706.14	582.73	520.38	1520.61	350.08	751.08	347.38	347.38	289.6	975.21	1899.74	288.88
				581	1009.22	1738.59	-729.372		1808.11	434.77	504.36	1016.32	291.06	501.45	350.58	1041.41	540.69	364.42	6059.92	346.65	812.49	289.53	693.3	289.6	540.69	4114.8	346.65	348.11	294.83	640.52	346.65	347.38	288.88	334.54	349.94	6059.92	231.76	443.67	404.43	1899.74	288.88	291.06	348.11	1026.85	347.38	803.45	348.11	348.84	346.65
				582	910.354	1724.44	-814.089		450.82	1714.85	346.65	481.03	2583.31	1317.07	346.65	497.51	956.5	346.65	289.53	288.88	346.65	350.58	288.88	540.69	582.73	706.14	838.1	1520.61	918.8	918.8	406.61	539.96	288.88	4114.8	488.04	706.14	291.35	346.65	351.46	956.5	552.07	351.46	6059.92	565.95	364.42	176.52	867.72	351.89	956.31
				583	964.515	1676.42	-711.908		173.33	638.72	289.53	231.1	288.88	351.89	597.8	504.36	640.84	520.38	2583.31	288.88	351.46	288.88	346.65	346.65	1714.85	600.6	838.1	1104.44	288.88	1032.35	288.88	346.65	347.31	693.3	1899.74	640.84	406.4	346.65	3165.83	288.88	291.06	644.99	288.88	1823	703.48	539.96	347.31	2393.72	1135.65
				584	1064.8	2711.19	-1646.38		706.14	413.63	956.31	288.88	718.98	515.34	404.43	231.1	6059.92	347.31	838.1	863.85	1714.85	450.82	234.3	349.56	2168.51	580.52	2804.97	597.8	231.76	3165.83	209.28	350.86	352.62	443.67	2231.21	297.3	580.52	289.6	355.51	3165.83	644.99	291.72	565.95	419.14	350.08	404.43	4114.8	443.67	1059.83
				585	1344.63	1729.83	-385.2		1714.85	355.51	1808.11	346.65	481.46	346.65	291.06	348.11	406.61	481.46	956.31	571.33	575.19	600.6	347.31	706.14	664.82	346.65	352.62	481.03	346.65	408.07	346.65	364.42	4129.76	20814.6	683.75	918.8	638.72	3165.83	577.75	408.07	231.1	346.65	288.88	481.03	350.58	291.06	540.69	867.72	289.6
				586	1258.27	963.923	294.351		289.6	348.84	597.8	349.56	176.52	173.33	288.88	406.61	751.08	640.52	577.75	291.35	346.65	347.38	288.88	419.14	777.31	173.33	540.69	20814.6	703.48	1823	488.04	346.65	638.44	288.88	209.28	2231.21	288.88	956.5	231.76	346.65	1387.37	346.65	351.46	346.65	346.65	1618.36	1317.07	348.84	288.88
				587	963.5	2431.97	-1468.47		346.65	956.5	693.3	706.14	290.33	346.65	693.3	406.61	293.81	350.08	703.48	346.65	290.33	552.8	6059.92	346.65	1741.61	348.11	408.07	349.12	347.38	347.31	348.84	640.52	347.38	355.51	355.51	718.98	350.08	703.48	348.11	288.88	812.49	349.94	346.65	703.48	1565.98	347.38	346.65	2583.31	1016.32
				588	1259.66	1801.71	-542.044		20814.6	351.46	450.82	539.96	346.65	1059.83	288.88	293.81	531.97	571.33	803.45	398.01	582.73	640.52	406.61	4129.76	289.53	288.88	638.72	6059.92	209.28	2168.51	504.36	346.65	347.38	347.38	347.31	406.4	289.6	6059.92	291.35	351.89	6059.92	294.83	11388.4	1104.44	1546.98	346.65	349.56	348.84	1625.8
				589	1166.1	1666.8	-500.706		501.45	640.52	288.88	289.6	346.65	231.1	346.65	956.31	346.65	346.65	1104.44	1823	346.65	346.65	346.65	346.65	347.38	289.53	419.14	346.65	597.8	531.97	693.3	347.31	364.42	347.38	32763.1	290.33	20814.6	288.88	355.51	450.82	481.46	1845.3	374.17	706.14	364.42	1823	350.86	1845.3	289.6
				590	901.751	1399.83	-498.083		552.8	812.49	693.3	350.08	293.81	406.4	1520.61	347.31	1520.61	334.54	346.65	288.88	176.52	413.63	777.31	1135.65	355.51	918.8	288.88	294.83	288.88	351.89	351.89	347.38	751.08	540.69	481.46	288.88	867.72	288.88	434.77	918.8	231.1	1135.65	347.31	408.07	346.65	540.69	209.28	291.06	1618.36
				591	1508.63	2079.5	-570.866		812.49	504.36	1741.61	703.48	352.62	1625.8	406.4	334.54	289.6	660.05	963.58	1115.79	1625.8	1041.41	3165.83	346.65	231.1	346.65	288.88	288.88	289.6	571.33	348.11	1317.07	539.96	20814.6	355.51	419.14	2168.51	346.65	291.06	351.46	501.45	346.65	10088.4	10088.4	288.88	2181.07	531.97	1741.61	288.88
				592	1334.61	1279.37	55.2383		290.33	346.65	288.88	406.61	419.14	1520.61	2231.21	520.38	351.46	346.65	4114.8	347.31	346.65	2804.97	577.75	288.88	234.3	434.77	582.73	580.52	1898.13	1041.41	346.65	347.38	466.15	481.46	398.01	577.75	1135.65	346.65	488.04	577.75	1317.07	638.72	334.54	580.52	481.03	640.52	803.45	291.72	346.65
				593	1537.97	1418.44	119.521		15643.7	347.38	539.96	289.6	173.33	638.44	693.3	515.34	1387.37	350.86	288.88	497.51	334.54	289.6	4114.8	777.31	660.05	346.65	956.31	867.72	289.6	355.51	346.65	346.65	347.38	1741.61	11388.4	1520.61	552.8	346.65	346.65	501.45	334.54	777.31	450.82	404.43	515.34	481.46	600.6	515.34	963.58
				594	1018.81	2390.97	-1372.16		346.65	1625.8	346.65	289.6	289.6	1032.35	683.75	2583.31	1520.61	347.38	571.33	1520.61	640.52	565.95	355.51	638.44	297.17	346.65	1016.32	1899.74	288.88	346.65	288.88	346.65	288.88	918.8	209.28	2804.97	351.46	4114.8	751.08	289.6	347.38	350.58	1104.44	552.8	347.31	838.1	803.45	863.85	4129.76
				595	1160.76	1912.09	-751.322		915.2	346.65	288.88	346.65	638.44	812.49	501.45	209.28	454.67	234.3	350.29	346.65	660.05	664.82	288.88	531.97	288.88	1059.83	1845.3	4114.8	580.52	640.84	347.38	1016.32	1546.98	664.82	408.07	351.46	664.82	346.65	1618.36	3165.83	419.14	1104.44	1808.11	350.08	20814.6	294.83	231.1	288.88	1899.74
				596	904.439	1838.22	-933.783		288.88	1135.65	454.67	660.05	1016.32	812.49	1899.74	515.34	552.8	918.8	349.94	1135.65	703.48	231.76	450.82	15643.7	1565.98	346.65	291.06	350.08	408.07	1845.3	580.52	350.29	450.82	288.88	351.89	975.21	347.31	575.19	288.88	1016.32	664.82	1823	450.82	660.05	347.38	209.28	346.65	290.33	552.8
				597	1350.59	2129.16	-778.575		347.31	664.82	1317.07	693.3	552.8	638.44	406.4	803.45	571.33	703.48	751.08	975.21	488.04	347.38	2231.21	2231.21	1104.44	580.52	638.44	867.72	291.72	497.51	2393.72	346.65	838.1	352.62	520.38	347.31	1317.07	346.65	346.65	5092.53	288.88	1845.3	1016.32	1059.83	406.61	297.17	347.38	288.88	531.97
				598	1266.42	2243.45	-977.023		2231.21	346.65	288.88	406.4	364.42	288.88	703.48	297.3	346.65	346.65	289.6	803.45	346.65	683.75	1899.74	288.88	349.56	209.28	351.89	803.45	231.76	408.07	176.52	571.33	289.53	1520.61	176.52	288.88	346.65	1317.07	638.44	434.77	1714.85	290.33	1016.32	288.88	664.82	1823	346.65	956.5	915.2
				599	1428.67	1690.7	-262.026		350.58	644.99	552.8	231.76	20814.6	32763.1	803.45	374.17	520.38	347.38	408.07	374.17	1808.11	398.01	1520.61	2231.21	1387.37	1026.85	419.14	364.42	290.33	5092.53	364.42	288.88	408.07	291.06	346.65	346.65	11388.4	718.98	347.38	289.53	638.44	293.81	32763.1	638.72	1115.79	1741.61	288.88	640.52	552.07
				600	1353.31	1569	-215.685		288.88	693.3	751.08	297.3	693.3	1898.13	644.99	20814.6	580.52	291.06	419.14	289.6	288.88	347.38	346.65	454.67	1059.83	454.67	803.45	346.65	539.96	956.31	346.65	450.82	718.98	4114.8	1565.98	352.62	1565.98	454.67	288.88	347.31	1714.85	4129.76	1741.61	1898.13	575.19	706.14	571.33	838.1	531.97
				601	1077.95	1564.38	-486.431		1317.07	355.51	443.67	289.6	348.84	346.65	706.14	803.45	351.46	347.31	571.33	346.65	231.1	291.72	288.88	289.6	176.52	6059.92	346.65	346.65	644.99	288.88	288.88	288.88	288.88	2393.72	293.81	1032.35	2181.07	777.31	481.03	406.4	1823	348.11	1565.98	346.65	346.65	290.33	346.65	597.8	350.08
				602	1654.92	2031.42	-376.504		577.75	640.52	1714.85	571.33	288.88	347.31	1041.41	346.65	664.82	348.11	644.99	348.11	520.38	346.65	346.65	501.45	956.31	346.65	404.43	1016.32	346.65	346.65	838.1	346.65	350.08	348.11	297.3	231.76	575.19	1032.35	32763.1	404.43	288.88	406.4	347.38	4129.76	173.33	1016.32	297.3	466.15	346.65
				603	1136.88	1648.02	-511.139		2804.97	664.82	419.14	803.45	346.65	597.8	838.1	2168.51	347.31	466.15	404.43	1898.13	3165.83	413.63	1041.41	347.38	3165.83	1135.65	288.88	3165.83	290.33	346.65	348.11	346.65	291.72	348.84	289.6	347.38	350.08	347.38	640.52	288.88	173.33	346.65	488.04	291.06	406.61	288.88	351.46	5092.53	352.62
				604	1420.99	1178.39	242.607		1115.79	693.3	297.3	1714.85	450.82	497.51	4129.76	291.72	289.6	291.35	11388.4	2168.51	515.34	1546.98	288.88	565.95	1520.61	1026.85	838.1	4114.8	2231.21	346.65	1741.61	173.33	497.51	297.17	288.88	32763.1	350.86	812.49	1546.98	398.01	346.65	2181.07	355.51	520.38	1104.44	4129.76	1387.37	4114.8	488.04
				605	1168.67	2309.55	-1140.88		580.52	640.52	11388.4	1059.83	2181.07	454.67	777.31	751.08	867.72	374.17	350.29	291.06	2393.72	718.98	347.38	408.07	231.1	291.72	1898.13	348.11	288.88	915.2	348.11	1823	348.84	1115.79	346.65	539.96	751.08	582.73	1520.61	580.52	6059.92	288.88	3165.83	504.36	1565.98	288.88	288.88	176.52	346.65
				606	1219.03	1640.07	-421.031		575.19	289.6	867.72	812.49	956.31	6059.92	812.49	1808.11	443.67	501.45	346.65	290.33	640.84	346.65	406.4	1565.98	706.14	351.89	348.11	234.3	351.59	288.88	2804.97	501.45	347.38	334.54	571.33	346.65	751.08	497.51	346.65	481.03	706.14	466.15	346.65	346.65	638.72	288.88	481.03	434.77	346.65
				607	983.477	2059.97	-1076.49		1714.85	288.88	1026.85	347.38	1565.98	454.67	481.46	288.88	497.51	2168.51	577.75	434.77	291.35	803.45	346.65	4114.8	297.3	334.54	288.88	348.11	355.51	693.3	2393.72	346.65	352.62	346.65	2804.97	1899.74	501.45	348.11	288.88	346.65	291.06	346.65	1845.3	290.33	291.35	288.88	209.28	347.31	231.1
				608	1797.91	2172.05	-374.142		5092.53	288.88	349.94	1546.98	293.81	975.21	289.53	346.65	291.06	351.59	975.21	346.65	15643.7	346.65	812.49	297.3	352.62	552.8	20814.6	346.65	346.65	5092.53	288.88	346.65	349.56	2583.31	443.67	1104.44	693.3	693.3	963.58	173.33	1823	706.14	1317.07	1032.35	706.14	291.06	288.88	348.11	1317.07
				609	1208.95	2303.19	-1094.24		863.85	364.42	504.36	346.65	1899.74	346.65	1845.3	334.54	963.58	443.67	346.65	348.84	346.65	348.11	3165.83	703.48	346.65	481.03	454.67	597.8	346.65	346.65	176.52	703.48	231.1	718.98	176.52	346.65	1520.61	580.52	956.31	2168.51	638.44	346.65	355.51	346.65	413.63	638.44	297.3	515.34	803.45
				610	1409.77	1417.02	-7.25278		1565.98	11388.4	346.65	349.94	350.08	231.76	347.38	5092.53	1059.83	346.65	294.83	552.07	289.6	2168.51	10088.4	488.04	2231.21	297.3	450.82	346.65	812.49	408.07	350.29	334.54	2583.31	2393.72	1898.13	1059.83	348.11	173.33	346.65	11388.4	838.1	290.33	540.69	582.73	863.85	540.69	346.65	683.75	173.33
				611	1074.12	2058.09	-983.968		1823	1026.85	346.65	664.82	346.65	481.03	291.06	640.52	346.65	956.5	531.97	718.98	346.65	234.3	2393.72	597.8	355.51	346.65	565.95	291.06	406.4	454.67	718.98	803.45	1845.3	291.06	1741.61	346.65	346.65	347.38	497.51	173.33	1808.11	346.65	348.11	346.65	15643.7	577.75	597.8	346.65	346.65
				612	1086.61	1659.62	-573.011		346.65	404.43	552.07	293.81	350.58	1317.07	580.52	540.69	291.06	288.88	693.3	231.1	539.96	454.67	349.12	552.8	347.38	582.73	288.88	867.72	349.12	351.89	644.99	398.01	1016.32	231.1	346.65	346.65	531.97	597.8	346.65	582.73	231.1	288.88	501.45	1714.85	693.3	231.76	481.46	1059.83	288.88
				613	1358.08	1670.73	-312.648		346.65	32763.1	231.76	703.48	346.65	552.8	600.6	346.65	351.89	1032.35	346.65	803.45	6059.92	289.6	413.63	347.38	346.65	290.33	398.01	334.54	2583.31	406.61	454.67	497.51	288.88	349.94	347.38	291.35	501.45	291.35	597.8	683.75	288.88	404.43	956.31	918.8	291.72	3165.83	515.34	956.5	406.61
				614	1232.91	1690.62	-457.711		15643.7	552.07	504.36	355.51	1546.98	350.29	297.3	289.6	288.88	640.84	288.88	777.31	347.38	346.65	838.1	863.85	231.1	334.54	3165.83	347.38	349.12	1387.37	419.14	1387.37	481.46	290.33	406.61	664.82	346.65	520.38	346.65	580.52	346.65	1059.83	1898.13	404.43	1032.35	346.65	288.88	173.33	838.1
				615	902.273	1398.7	-496.423		347.31	2804.97	346.65	351.46	638.72	291.72	413.63	706.14	664.82	346.65	348.11	515.34	346.65	231.76	349.56	481.46	351.46	346.65	918.8	350.86	703.48	347.38	209.28	374.17	644.99	347.38	288.88	347.31	488.04	539.96	291.72	956.31	347.38	408.07	693.3	1520.61	488.04	963.58	501.45	288.88	352.62
				616	1045.38	1521.51	-476.135		751.08	915.2	664.82	1032.35	288.88	348.11	346.65	10088.4	497.51	1899.74	2181.07	644.99	582.73	346.65	346.65	288.88	693.3	918.8	5092.53	346.65	32763.1	288.88	1565.98	777.31	348.11	289.6	450.82	346.65	520.38	173.33	346.65	347.38	346.65	706.14	346.65	975.21	398.01	2168.51	355.51	288.88	1899.74
				617	1258.04	1235.59	22.4581		693.3	355.51	289.6	346.65	234.3	640.84	346.65	1808.11	348.84	481.03	346.65	347.31	963.58	288.88	32763.1	291.35	838.1	173.33	1026.85	640.52	346.65	346.65	351.89	346.65	515.34	288.88	1520.61	209.28	915.2	640.52	348.84	348.11	347.38	597.8	374.17	1618.36	577.75	497.51	209.28	683.75	288.88
				618	856.246	2077.74	-1221.49		552.8	2168.51	1898.13	346.65	289.6	348.11	364.42	346.65	597.8	1387.37	718.98	812.49	466.15	2393.72	231.76	231.1	751.08	288.88	1625.8	288.88	355.51	664.82	520.38	209.28	1026.85	297.17	346.65	803.45	2231.21	348.11	176.52	1618.36	346.65	520.38	515.34	803.45	575.19	288.88	231.1	1898.13	600.6
				619	1029.78	1764.47	-734.687		349.12	346.65	706.14	2583.31	6059.92	406.4	231.1	398.01	350.58	346.65	644.99	1823	291.06	291.72	638.72	638.72	450.82	290.33	1618.36	1546.98	640.52	4129.76	347.31	597.8	540.69	803.45	355.51	350.08	346.65	288.88	346.65	289.6	1741.61	693.3	664.82	288.88	347.38	2393.72	32763.1	1032.35	531.97
				620	1249.16	1619.28	-370.121		644.99	32763.1	346.65	1625.8	1059.83	347.38	582.73	1032.35	10088.4	346.65	1115.79	351.46	346.65	1808.11	963.58	293.81	918.8	1317.07	347.31	347.31	349.12	351.46	488.04	575.19	346.65	346.65	351.46	443.67	348.11	1520.61	580.52	540.69	450.82	404.43	290.33	349.56	488.04	291.06	209.28	364.42	293.81
				621	1418.59	1671.63	-253.038		515.34	288.88	289.6	231.76	406.4	552.07	1845.3	419.14	2181.07	346.65	2168.51	1741.61	294.83	540.69	347.38	351.46	289.6	234.3	1041.41	956.31	481.03	693.3	751.08	350.29	288.88	1026.85	571.33	2231.21	1714.85	918.8	552.07	640.52	1032.35	956.31	346.65	571.33	718.98	350.86	346.65	1618.36	288.88
				622	1326.1	1943.2	-617.094		575.19	288.88	565.95	1026.85	706.14	289.53	288.88	1115.79	346.65	956.5	443.67	404.43	346.65	348.11	751.08	347.31	918.8	234.3	289.6	2804.97	288.88	838.1	1898.13	234.3	291.72	10088.4	443.67	466.15	355.51	348.11	348.11	664.82	1135.65	419.14	404.43	374.17	481.03	803.45	347.38	404.43	539.96
				623	1333.31	1547.07	-213.758		290.33	347.31	297.3	355.51	350.08	481.03	288.88	291.06	640.84	347.38	291.06	812.49	351.59	404.43	294.83	918.8	346.65	20814.6	450.82	348.11	693.3	231.76	291.06	539.96	348.11	2583.31	1026.85	1714.85	350.29	404.43	347.38	638.72	288.88	291.72	364.42	515.34	693.3	515.34	291.06	346.65	963.58
				624	885.754	1795.75	-909.995		582.73	1845.3	347.38	1104.44	706.14	288.88	640.52	575.19	406.61	577.75	1016.32	963.58	6059.92	1016.32	450.82	346.65	638.44	346.65	288.88	15643.7	347.38	288.88	1618.36	15643.7	346.65	297.17	348.11	346.65	289.53	640.52	288.88	290.33	346.65	863.85	703.48	1041.41	718.98	355.51	515.34	575.19	2181.07
				625	1350.37	2054.08	-703.708		1026.85	351.89	346.65	497.51	454.67	419.14	346.65	209.28	2181.07	2231.21	346.65	290.33	288.88	751.08	231.1	803.45	1714.85	231.76	20814.6	1104.44	520.38	565.95	350.08	288.88	288.88	577.75	291.72	398.01	918.8	347.38	11388.4	918.8	288.88	963.58	290.33	454.67	398.01	3165.83	346.65	582.73	288.88
				626	924.06	1900.48	-976.418		231.1	703.48	1016.32	539.96	640.52	706.14	718.98	693.3	963.58	531.97	346.65	11388.4	693.3	863.85	706.14	466.15	348.11	346.65	406.4	351.89	346.65	693.3	488.04	351.46	346.65	346.65	288.88	346.65	346.65	1898.13	234.3	346.65	963.58	956.5	351.89	1565.98	347.38	289.6	1059.83	290.33	434.77
				627	1536.65	2255.51	-718.857		693.3	600.6	15643.7	956.31	176.52	288.88	582.73	4129.76	347.38	1546.98	1032.35	288.88	963.58	1135.65	209.28	1899.74	1625.8	350.86	803.45	291.72	348.11	406.61	209.28	552.07	552.8	580.52	291.06	1808.11	975.21	540.69	1741.61	348.84	580.52	288.88	288.88	297.3	1032.35	346.65	288.88	291.72	540.69
				628	897.657	1237.07	-339.416		294.83	812.49	466.15	1823	346.65	346.65	466.15	346.65	288.88	350.86	297.17	288.88	291.06	288.88	2168.51	346.65	1135.65	288.88	497.51	706.14	963.58	4129.76	294.83	346.65	346.65	1520.61	364.42	706.14	350.08	352.62	346.65	351.46	520.38	288.88	867.72	288.88	1823	640.52	348.11	350.29	288.88
				629	1113.95	1987.83	-873.885		289.53	347.31	1741.61	454.67	297.17	291.06	539.96	481.46	1115.79	443.67	288.88	664.82	693.3	1032.35	346.65	408.07	918.8	664.82	975.21	488.04	349.56	419.14	346.65	454.67	346.65	504.36	288.88	351.46	2583.31	347.31	539.96	520.38	638.72	347.38	863.85	488.04	481.46	838.1	5092.53	454.67	288.88
				630	1123.39	2385.56	-1262.17		234.3	703.48	289.6	290.33	288.88	289.6	693.3	350.58	540.69	481.46	1520.61	504.36	406.4	347.38	660.05	838.1	291.06	640.52	2231.21	803.45	1059.83	497.51	348.11	454.67	406.4	231.1	334.54	706.14	291.35	693.3	293.81	347.38	346.65	176.52	350.86	347.31	531.97	334.54	408.07	2804.97	173.33
				631	1423.5	1821.4	-397.896		347.38	11388.4	15643.7	346.65	32763.1	580.52	1041.41	1387.37	2804.97	481.46	413.63	355.51	374.17	346.65	406.61	231.1	1714.85	234.3	706.14	751.08	289.6	1026.85	350.58	434.77	346.65	693.3	718.98	348.84	234.3	664.82	777.31	288.88	956.5	1104.44	956.31	364.42	355.51	209.28	640.84	1714.85	644.99
				632	1593.19	1831.3	-238.112		838.1	355.51	1823	349.56	539.96	660.05	777.31	346.65	963.58	15643.7	777.31	291.72	346.65	20814.6	1059.83	11388.4	346.65	398.01	291.06	348.84	520.38	231.1	288.88	1565.98	640.84	1317.07	812.49	481.03	777.31	918.8	374.17	289.6	956.31	289.6	956.5	413.63	915.2	346.65	15643.7	350.29	364.42
				633	1187.77	2345.86	-1158.09		497.51	346.65	1026.85	413.63	346.65	540.69	1625.8	1387.37	350.08	346.65	1823	231.1	364.42	289.6	450.82	297.3	231.1	1808.11	488.04	297.17	703.48	2231.21	355.51	289.53	347.38	454.67	293.81	450.82	352.62	346.65	234.3	6059.92	346.65	597.8	347.31	718.98	838.1	291.72	683.75	234.3	348.11
				634	1366.45	1978.25	-611.797		294.83	346.65	15643.7	2181.07	20814.6	1115.79	706.14	346.65	539.96	5092.53	488.04	346.65	288.88	703.48	290.33	374.17	4129.76	290.33	1565.98	640.52	289.6	349.94	288.88	4114.8	351.89	346.65	334.54	351.46	346.65	348.11	350.29	664.82	706.14	289.6	351.89	539.96	1387.37	351.46	291.06	209.28	355.51
				635	1757.63	1920.38	-162.745		355.51	231.1	915.2	539.96	718.98	234.3	288.88	289.6	1565.98	346.65	803.45	32763.1	2583.31	347.38	1808.11	355.51	289.6	355.51	963.58	419.14	355.51	346.65	288.88	209.28	466.15	918.8	777.31	1387.37	1135.65	346.65	644.99	1714.85	346.65	347.31	693.3	419.14	863.85	413.63	838.1	351.59	350.08
				636	1097.43	1464.48	-367.052		540.69	347.38	346.65	346.65	1899.74	350.58	718.98	838.1	346.65	915.2	11388.4	963.58	644.99	1059.83	346.65	291.35	838.1	15643.7	1041.41	346.65	289.6	290.33	531.97	288.88	867.72	577.75	497.51	350.29	288.88	1823	290.33	288.88	288.88	6059.92	956.5	346.65	348.11	706.14	231.1	291.06	288.88
				637	1418.29	2718.01	-1299.72		351.89	176.52	693.3	346.65	350.29	1115.79	1115.79	406.61	10088.4	644.99	703.48	1041.41	346.65	288.88	348.11	812.49	346.65	1115.79	15643.7	32763.1	346.65	398.01	346.65	975.21	291.06	703.48	346.65	346.65	5092.53	1714.85	288.88	347.38	173.33	600.6	346.65	291.06	1625.8	1026.85	288.88	346.65	293.81
				638	1107.55	2115.31	-1007.76		347.38	2181.07	350.86	347.38	520.38	975.21	352.62	349.56	1714.85	777.31	4129.76	352.62	291.06	364.42	231.1	231.1	288.88	454.67	346.65	348.11	406.4	571.33	1618.36	1520.61	291.06	1823	10088.4	346.65	803.45	434.77	231.1	664.82	364.42	915.2	352.62	751.08	683.75	5092.53	1026.85	288.88	289.6
				639	1203.16	1906.85	-703.69		294.83	4129.76	288.88	1898.13	10088.4	803.45	350.29	352.62	481.46	398.01	288.88	288.88	15643.7	346.65	288.88	297.3	364.42	350.86	803.45	1714.85	231.76	638.72	352.62	291.06	406.61	915.2	349.56	288.88	812.49	346.65	540.69	346.65	289.6	346.65	355.51	1546.98	352.62	350.58	867.72	2231.21	290.33
				640	1009.43	1653.3	-643.873		6059.92	349.94	346.65	956.5	288.88	346.65	408.07	346.65	346.65	288.88	450.82	481.46	346.65	350.29	355.51	434.77	289.53	1026.85	693.3	497.51	1104.44	751.08	350.29	351.46	644.99	347.38	291.35	1520.61	289.6	346.65	290.33	291.35	293.81	582.73	1546.98	683.75	703.48	346.65	419.14	398.01	600.6
				641	1228.16	2206.16	-977.997		406.61	355.51	867.72	32763.1	346.65	419.14	350.86	693.3	706.14	2231.21	346.65	751.08	481.46	4129.76	350.58	346.65	600.6	664.82	291.72	1618.36	450.82	349.12	346.65	349.94	355.51	347.31	346.65	346.65	504.36	2393.72	408.07	575.19	5092.53	347.38	577.75	454.67	348.11	346.65	683.75	15643.7	290.33
				642	1180.63	1888.21	-707.58		1808.11	466.15	706.14	11388.4	346.65	346.65	751.08	364.42	406.61	349.56	597.8	348.11	349.12	481.46	346.65	434.77	664.82	1741.61	539.96	289.6	706.14	290.33	1845.3	231.1	291.06	346.65	346.65	347.38	349.56	466.15	291.35	289.6	346.65	434.77	294.83	288.88	812.49	644.99	406.4	1618.36	488.04
				643	1500.7	1792.45	-291.751		600.6	346.65	1741.61	349.12	355.51	346.65	374.17	2181.07	1845.3	288.88	346.65	346.65	347.38	703.48	577.75	350.58	288.88	349.56	297.3	334.54	466.15	346.65	434.77	956.31	351.46	231.76	683.75	5092.53	234.3	349.12	231.76	408.07	1845.3	443.67	346.65	349.56	346.65	638.72	347.38	481.46	32763.1
				644	1164.82	1581.54	-416.717		406.4	406.4	15643.7	466.15	404.43	297.3	918.8	348.11	580.52	664.82	346.65	346.65	348.11	1565.98	346.65	1026.85	577.75	638.72	963.58	288.88	1115.79	346.65	1032.35	6059.92	552.8	638.44	289.6	176.52	291.72	352.62	552.8	1898.13	956.31	597.8	288.88	173.33	1808.11	1016.32	918.8	706.14	838.1
				645	1218.5	1679.66	-461.168		1032.35	346.65	297.17	5092.53	693.3	703.48	351.46	404.43	346.65	347.38	346.65	703.48	351.46	291.06	288.88	531.97	349.12	346.65	350.29	288.88	419.14	288.88	1625.8	867.72	349.12	346.65	288.88	638.72	346.65	374.17	374.17	350.58	231.1	751.08	347.38	346.65	346.65	1317.07	504.36	297.3	346.65
				646	980.238	1524.91	-544.671		291.35	481.46	693.3	552.8	5092.53	481.03	346.65	351.59	640.52	481.46	346.65	443.67	289.6	975.21	346.65	288.88	481.46	346.65	346.65	10088.4	347.38	1032.35	419.14	291.72	571.33	346.65	231.76	683.75	1104.44	454.67	348.84	288.88	294.83	347.31	347.38	288.88	1041.41	1565.98	346.65	419.14	288.88
				647	1543.76	2481.35	-937.592		481.46	234.3	398.01	398.01	501.45	915.2	288.88	291.72	350.08	347.31	531.97	346.65	434.77	3165.83	289.6	404.43	975.21	956.31	346.65	2231.21	1135.65	288.88	466.15	1546.98	6059.92	975.21	294.83	347.38	349.94	1808.11	638.44	346.65	346.65	1899.74	2804.97	1741.61	288.88	20814.6	173.33	346.65	32763.1
				648	1278.54	2472.46	-1193.92		346.65	350.86	1059.83	209.28	176.52	1565.98	348.84	1059.83	15643.7	234.3	497.51	504.36	777.31	406.61	2583.31	1026.85	638.72	288.88	975.21	288.88	291.06	4129.76	20814.6	346.65	1808.11	346.65	231.1	231.1	660.05	288.88	348.11	346.65	288.88	777.31	3165.83	638.44	481.03	867.72	351.89	346.65	975.21
				649	1124.26	1809.37	-685.107		956.5	364.42	289.6	290.33	294.83	956.5	346.65	346.65	346.65	398.01	918.8	777.31	291.35	231.1	346.65	1546.98	288.88	346.65	346.65	963.58	1898.13	2168.51	488.04	497.51	288.88	812.49	1104.44	297.3	297.3	176.52	346.65	349.56	355.51	288.88	2168.51	638.44	777.31	346.65	290.33	2804.97	346.65
				650	1544.76	1595.41	-50.6447		289.6	346.65	406.61	751.08	346.65	1714.85	956.31	575.19	347.31	349.56	2168.51	520.38	347.38	348.84	693.3	291.06	5092.53	600.6	693.3	488.04	539.96	288.88	2583.31	231.1	15643.7	291.72	32763.1	234.3	1520.61	504.36	347.38	504.36	838.1	291.06	1565.98	504.36	289.6	4114.8	1741.61	288.88	15643.7
				651	1096.5	2639.97	-1543.47		640.52	520.38	289.53	209.28	1135.65	348.11	291.35	10088.4	539.96	234.3	348.84	231.1	481.46	1026.85	2181.07	291.72	291.35	1625.8	571.33	501.45	531.97	454.67	531.97	346.65	504.36	234.3	718.98	288.88	348.84	552.07	346.65	346.65	347.31	288.88	351.89	1565.98	2168.51	640.52	693.3	404.43	812.49
				652	1360.44	1756.66	-396.228		497.51	288.88	577.75	347.38	501.45	347.38	347.31	539.96	20814.6	348.84	346.65	413.63	693.3	347.38	347.38	346.65	350.86	1026.85	2181.07	1899.74	515.34	291.06	290.33	718.98	693.3	640.84	346.65	443.67	351.59	515.34	291.35	334.54	644.99	288.88	350.29	374.17	867.72	4129.76	1618.36	975.21	291.06
				653	1479.02	3018.65	-1539.64		355.51	638.44	638.44	443.67	350.08	515.34	6059.92	347.38	706.14	32763.1	231.76	294.83	231.76	1026.85	347.31	11388.4	597.8	288.88	334.54	577.75	288.88	293.81	347.38	565.95	1823	209.28	956.31	1026.85	565.95	346.65	4114.8	1041.41	346.65	683.75	288.88	289.6	347.38	706.14	346.65	346.65	4129.76
				654	1973.47	1331.18	642.299		1898.13	1016.32	443.67	289.6	539.96	32763.1	706.14	346.65	915.2	348.11	32763.1	346.65	346.65	838.1	346.65	1026.85	1387.37	346.65	718.98	288.88	1387.37	552.8	346.65	863.85	706.14	582.73	640.52	347.38	501.45	706.14	404.43	406.4	347.38	975.21	703.48	1898.13	288.88	288.88	355.51	1115.79	350.08
				655	1526.57	1329.96	196.616		552.8	348.84	349.56	10088.4	348.11	454.67	398.01	1899.74	515.34	693.3	404.43	20814.6	346.65	231.1	1823	404.43	20814.6	291.06	1115.79	346.65	291.06	334.54	863.85	288.88	15643.7	293.81	751.08	706.14	346.65	1387.37	867.72	291.06	288.88	520.38	1546.98	348.11	350.08	638.44	288.88	481.03	718.98
				656	1634.14	1774.77	-140.629		346.65	408.07	1714.85	915.2	294.83	419.14	346.65	1808.11	580.52	349.12	288.88	718.98	291.35	497.51	863.85	15643.7	638.44	15643.7	288.88	346.65	1135.65	915.2	597.8	6059.92	293.81	347.38	231.1	346.65	1823	488.04	346.65	751.08	288.88	408.07	346.65	348.11	346.65	454.67	660.05	660.05	540.69
				657	1137.78	1416.13	-278.351		3165.83	293.81	406.61	1808.11	231.1	693.3	20814.6	288.88	1317.07	346.65	2583.31	290.33	956.5	488.04	600.6	288.88	288.88	346.65	346.65	838.1	1714.85	350.86	812.49	539.96	346.65	956.31	4129.76	349.94	288.88	297.17	346.65	706.14	351.46	863.85	297.3	32763.1	693.3	531.97	2181.07	173.33	334.54
				658	968.231	1181.09	-212.864		231.1	1032.35	346.65	683.75	515.34	176.52	346.65	515.34	288.88	419.14	350.29	706.14	355.51	231.76	406.4	288.88	346.65	660.05	289.6	1808.11	11388.4	575.19	867.72	351.89	346.65	640.52	575.19	294.83	4114.8	346.65	352.62	812.49	288.88	289.6	347.31	597.8	1041.41	915.2	288.88	683.75	575.19
				659	1315.73	1566.38	-250.647		504.36	297.3	15643.7	297.3	346.65	1546.98	4114.8	638.44	347.38	693.3	481.46	867.72	346.65	398.01	351.59	346.65	346.65	488.04	644.99	347.38	346.65	552.8	352.62	231.1	293.81	234.3	552.8	812.49	288.88	347.31	956.5	915.2	288.88	288.88	497.51	231.1	346.65	3165.83	915.2	1135.65	350.86
				660	1054.58	1704.14	-649.564		346.65	350.29	803.45	355.51	466.15	571.33	293.81	288.88	1618.36	346.65	289.6	348.11	1059.83	346.65	288.88	580.52	346.65	288.88	288.88	520.38	20814.6	349.94	1059.83	346.65	1898.13	571.33	5092.53	504.36	1565.98	348.11	10088.4	173.33	288.88	351.46	706.14	956.5	1808.11	803.45	975.21	348.11	408.07
				661	1092.09	3107.13	-2015.05		450.82	466.15	597.8	348.11	289.6	1041.41	355.51	6059.92	346.65	520.38	577.75	290.33	413.63	350.86	290.33	4129.76	454.67	3165.83	956.5	540.69	350.58	291.06	288.88	520.38	406.4	398.01	1618.36	577.75	346.65	1625.8	571.33	1618.36	3165.83	346.65	644.99	450.82	288.88	346.65	565.95	11388.4	1899.74
				662	992.458	1769.28	-776.822		176.52	466.15	956.31	1032.35	350.58	640.84	346.65	288.88	346.65	289.6	1115.79	288.88	346.65	2168.51	231.1	346.65	398.01	231.1	346.65	1625.8	347.38	552.07	2181.07	288.88	1115.79	404.43	289.6	289.6	288.88	288.88	956.5	351.59	297.17	398.01	552.8	918.8	234.3	349.12	1026.85	571.33	419.14
				663	1538.06	1588.35	-50.2954		348.11	751.08	644.99	348.11	351.46	1115.79	231.1	918.8	346.65	683.75	346.65	540.69	1059.83	1898.13	346.65	288.88	346.65	2804.97	288.88	1387.37	577.75	539.96	355.51	291.06	1565.98	531.97	406.4	1026.85	346.65	963.58	346.65	291.72	443.67	434.77	582.73	6059.92	355.51	346.65	638.72	577.75	718.98
				664	938.748	1243.64	-304.897		349.12	346.65	398.01	3165.83	346.65	350.08	963.58	812.49	346.65	640.52	231.1	406.4	209.28	2583.31	346.65	346.65	1032.35	956.5	1808.11	2181.07	565.95	231.76	289.53	504.36	2168.51	290.33	660.05	703.48	577.75	552.8	347.38	706.14	963.58	1059.83	346.65	577.75	450.82	751.08	664.82	1387.37	706.14
				665	1380.12	2218.85	-838.732		540.69	20814.6	1387.37	288.88	348.11	4129.76	552.07	413.63	481.03	1845.3	350.86	346.65	956.31	466.15	1520.61	1115.79	364.42	918.8	289.6	15643.7	347.38	346.65	1899.74	531.97	956.31	350.58	443.67	398.01	419.14	2231.21	531.97	600.6	863.85	231.1	173.33	638.44	288.88	956.5	173.33	956.31	571.33
				666	940.268	1648.77	-708.503		481.03	11388.4	1823	501.45	3165.83	346.65	1026.85	234.3	11388.4	1387.37	3165.83	1115.79	1546.98	349.94	288.88	374.17	565.95	288.88	683.75	408.07	291.72	640.52	348.11	347.38	575.19	351.46	297.3	297.3	348.11	4114.8	644.99	351.59	348.11	597.8	501.45	291.72	1135.65	918.8	1714.85	348.84	640.52
				667	675.086	1750.7	-1075.62		348.11	346.65	481.03	434.77	347.38	349.56	291.06	552.8	1808.11	1823	351.89	209.28	346.65	638.44	404.43	664.82	1026.85	348.84	231.1	1898.13	346.65	350.86	867.72	1041.41	434.77	347.38	419.14	293.81	349.12	434.77	693.3	291.35	1741.61	644.99	231.1	347.38	597.8	1115.79	975.21	346.65	297.17
				668	1325.39	2061.42	-736.033		812.49	291.06	348.84	413.63	231.76	580.52	297.3	703.48	1546.98	777.31	1714.85	176.52	347.31	565.95	347.38	346.65	291.35	347.38	347.38	703.48	450.82	355.51	2804.97	638.44	288.88	975.21	565.95	288.88	638.72	347.38	297.3	1041.41	291.06	346.65	346.65	6059.92	32763.1	963.58	434.77	4129.76	173.33
				669	1193.63	1787.53	-593.893		539.96	975.21	1546.98	706.14	289.53	1135.65	234.3	11388.4	600.6	515.34	347.31	1898.13	346.65	915.2	2231.21	346.65	348.11	1625.8	2583.31	374.17	956.31	408.07	1104.44	963.58	346.65	580.52	346.65	640.52	1026.85	664.82	450.82	1714.85	352.62	291.06	347.38	347.31	419.14	838.1	863.85	347.38	346.65
				670	1105.8	2321.8	-1215.99		693.3	406.61	660.05	347.38	2583.31	1625.8	406.61	4114.8	488.04	552.07	408.07	703.48	434.77	10088.4	346.65	288.88	1625.8	2393.72	10088.4	1115.79	349.12	1115.79	706.14	231.1	706.14	488.04	347.38	419.14	915.2	540.69	288.88	291.06	291.72	231.1	540.69	291.06	20814.6	4129.76	346.65	346.65	374.17
				671	1073.77	2029.9	-956.124		638.72	638.72	580.52	1565.98	597.8	347.38	582.73	520.38	291.72	803.45	1016.32	434.77	11388.4	1104.44	288.88	291.06	575.19	1565.98	288.88	176.52	289.6	349.56	347.31	1714.85	1898.13	803.45	638.44	481.46	956.5	600.6	640.84	334.54	291.35	1317.07	1115.79	515.34	718.98	6059.92	288.88	660.05	640.52
				672	1339.19	1659.35	-320.163		1059.83	575.19	289.6	638.44	4129.76	346.65	291.06	346.65	347.31	488.04	565.95	1546.98	290.33	346.65	290.33	1032.35	346.65	346.65	288.88	288.88	6059.92	346.65	288.88	1317.07	434.77	1387.37	751.08	1520.61	346.65	683.75	1104.44	1032.35	918.8	1845.3	350.08	1625.8	640.52	1520.61	481.03	334.54	291.06
				673	1252.98	1723.11	-470.132		703.48	812.49	963.58	291.06	288.88	481.46	497.51	638.44	346.65	5092.53	863.85	347.38	348.84	349.94	915.2	515.34	289.53	600.6	638.72	404.43	803.45	539.96	346.65	346.65	346.65	1899.74	1714.85	1041.41	346.65	644.99	288.88	644.99	454.67	863.85	289.6	1115.79	11388.4	406.4	347.31	349.12	531.97
				674	1309.11	1721.31	-412.199		293.81	1546.98	803.45	580.52	231.1	346.65	288.88	346.65	693.3	539.96	346.65	234.3	290.33	355.51	346.65	231.76	1104.44	718.98	1135.65	406.61	346.65	1387.37	289.53	1135.65	346.65	291.06	520.38	349.12	347.31	288.88	918.8	520.38	812.49	504.36	504.36	1104.44	501.45	644.99	348.11	297.17	1565.98
				675	909.508	1818.98	-909.476		956.31	291.06	289.6	1845.3	351.46	718.98	580.52	346.65	290.33	288.88	289.6	552.8	290.33	751.08	706.14	1032.35	231.1	683.75	346.65	683.75	20814.6	413.63	419.14	355.51	291.72	975.21	346.65	539.96	956.5	290.33	867.72	497.51	664.82	346.65	1016.32	347.38	291.06	1823	290.33	812.49	1808.11
				676	1111.27	1819.84	-708.565		2231.21	2583.31	290.33	334.54	406.4	5092.53	404.43	1546.98	346.65	297.3	1387.37	497.51	1565.98	346.65	348.84	501.45	291.06	346.65	1104.44	640.84	346.65	640.52	334.54	638.44	600.6	2231.21	1625.8	863.85	234.3	1899.74	638.72	347.38	1714.85	540.69	406.61	288.88	364.42	2804.97	2168.51	346.65	350.58
				677	1145.44	1548.62	-403.175		364.42	531.97	693.3	297.3	346.65	466.15	2181.07	288.88	346.65	520.38	488.04	580.52	540.69	1041.41	294.83	374.17	173.33	552.8	290.33	481.03	349.94	706.14	10088.4	346.65	6059.92	291.06	4129.76	640.52	346.65	2181.07	374.17	346.65	600.6	346.65	346.65	466.15	2181.07	288.88	504.36	1520.61	803.45
				678	1197.38	1959.58	-762.195		777.31	580.52	803.45	413.63	334.54	2393.72	346.65	838.1	812.49	520.38	346.65	2583.31	660.05	294.83	640.84	693.3	289.6	350.58	288.88	693.3	346.65	288.88	288.88	231.76	288.88	434.77	488.04	288.88	565.95	350.29	975.21	346.65	683.75	2181.07	347.38	234.3	346.65	288.88	288.88	693.3	1026.85
				679	1185.46	2029.85	-844.388		346.65	975.21	434.77	3165.83	347.38	291.72	2393.72	350.29	2393.72	963.58	346.65	2168.51	577.75	571.33	288.88	351.59	531.97	231.76	348.11	173.33	419.14	963.58	1714.85	288.88	11388.4	552.8	1317.07	1317.07	565.95	520.38	288.88	346.65	751.08	915.2	703.48	231.1	291.06	577.75	288.88	582.73	288.88
				680	1456.42	1531.84	-75.4188		1714.85	6059.92	346.65	918.8	32763.1	565.95	2804.97	640.52	20814.6	664.82	346.65	1032.35	540.69	364.42	867.72	504.36	289.6	1032.35	1041.41	803.45	1898.13	346.65	351.59	419.14	347.38	231.76	291.06	351.46	288.88	374.17	956.31	540.69	346.65	640.52	706.14	290.33	346.65	580.52	1317.07	346.65	1016.32
				681	1072.59	1644.25	-571.658		291.06	289.53	297.3	812.49	582.73	915.2	349.12	600.6	1115.79	693.3	348.11	288.88	963.58	290.33	346.65	1546.98	504.36	640.52	231.1	963.58	918.8	346.65	1565.98	288.88	419.14	234.3	838.1	577.75	565.95	290.33	289.6	291.06	812.49	352.62	348.11	10088.4	346.65	374.17	552.07	398.01	520.38
				682	774.282	2150.59	-1376.31		288.88	404.43	1546.98	346.65	346.65	288.88	963.58	1387.37	294.83	838.1	231.1	501.45	1059.83	406.4	346.65	176.52	718.98	552.07	346.65	501.45	660.05	347.38	291.06	718.98	347.38	289.6	346.65	231.1	683.75	234.3	288.88	915.2	812.49	291.06	1899.74	347.31	638.44	176.52	419.14	777.31	1520.61
				683	1549.43	2173.92	-624.493		231.1	1618.36	291.06	234.3	351.89	288.88	291.06	963.58	539.96	4129.76	348.11	288.88	413.63	975.21	346.65	520.38	2181.07	10088.4	1387.37	660.05	413.63	348.11	290.33	956.5	1714.85	450.82	520.38	2583.31	1026.85	1104.44	349.12	915.2	288.88	349.12	288.88	288.88	4114.8	404.43	1618.36	346.65	706.14
				684	1306.89	1383.4	-76.5111		288.88	374.17	288.88	176.52	2231.21	638.44	539.96	288.88	1387.37	347.31	664.82	406.4	11388.4	1115.79	348.11	956.5	1032.35	406.61	289.6	176.52	918.8	348.11	350.58	915.2	4114.8	580.52	346.65	288.88	291.35	349.56	231.1	1845.3	751.08	956.31	963.58	812.49	346.65	347.38	348.11	346.65	1565.98
				685	911.841	1718.6	-806.764		1317.07	351.59	351.46	404.43	346.65	351.59	346.65	349.12	1625.8	288.88	346.65	346.65	351.59	4114.8	346.65	1845.3	20814.6	413.63	173.33	290.33	2804.97	812.49	488.04	346.65	1565.98	1714.85	346.65	638.72	346.65	497.51	346.65	355.51	4129.76	289.6	1520.61	173.33	693.3	347.31	1546.98	288.88	5092.53
				686	1497.3	1786.2	-288.904		497.51	346.65	580.52	350.86	1520.61	1565.98	6059.92	1115.79	1565.98	346.65	347.38	347.38	350.08	1104.44	355.51	350.58	1845.3	15643.7	638.72	364.42	289.6	582.73	346.65	1059.83	575.19	1059.83	1546.98	289.6	291.06	803.45	640.52	582.73	531.97	20814.6	552.8	10088.4	520.38	349.12	334.54	15643.7	289.53
				687	1199.39	1358.18	-158.79		1317.07	803.45	346.65	419.14	706.14	838.1	346.65	693.3	346.65	718.98	289.53	350.58	289.6	540.69	777.31	956.5	565.95	176.52	290.33	288.88	355.51	291.06	349.12	374.17	466.15	293.81	577.75	4114.8	348.11	867.72	1041.41	289.6	291.06	406.61	1104.44	346.65	812.49	351.89	347.38	347.38	718.98
				688	1235.61	1088.21	147.403		347.38	293.81	582.73	918.8	350.86	1565.98	288.88	291.06	706.14	346.65	348.11	355.51	294.83	291.35	346.65	1387.37	347.38	346.65	288.88	1823	288.88	346.65	297.17	867.72	289.6	638.44	288.88	406.4	291.06	288.88	1104.44	288.88	963.58	812.49	348.11	466.15	289.6	693.3	597.8	504.36	600.6
				689	1838.3	2214.16	-375.859		288.88	346.65	956.5	288.88	1625.8	488.04	638.44	863.85	346.65	374.17	346.65	288.88	351.46	346.65	346.65	450.82	481.46	346.65	4114.8	660.05	1520.61	488.04	3165.83	443.67	20814.6	288.88	288.88	706.14	1714.85	867.72	288.88	20814.6	347.38	4129.76	288.88	413.63	2804.97	1741.61	1808.11	638.72	2181.07
				690	1311.14	2220.26	-909.116		231.76	515.34	346.65	20814.6	289.6	552.8	288.88	289.6	597.8	289.6	288.88	364.42	348.11	803.45	539.96	644.99	640.52	5092.53	481.46	1520.61	288.88	234.3	1714.85	450.82	915.2	209.28	294.83	571.33	1026.85	11388.4	351.89	293.81	288.88	539.96	777.31	565.95	1808.11	234.3	288.88	1714.85	1899.74
				691	779.567	1778.69	-999.125		580.52	288.88	552.07	638.72	718.98	289.6	582.73	349.56	488.04	404.43	350.58	288.88	751.08	288.88	450.82	374.17	289.6	956.31	2181.07	347.38	289.6	582.73	863.85	291.06	703.48	346.65	863.85	289.53	349.94	334.54	348.84	346.65	347.38	346.65	347.38	290.33	231.1	1845.3	349.12	751.08	450.82
				692	1215.61	1873.59	-657.98		291.06	404.43	597.8	15643.7	918.8	289.6	346.65	454.67	288.88	1898.13	683.75	683.75	291.06	706.14	346.65	580.52	539.96	4114.8	346.65	683.75	350.86	20814.6	1899.74	803.45	803.45	1618.36	350.58	291.35	347.38	693.3	706.14	288.88	346.65	1618.36	294.83	352.62	640.52	918.8	575.19	777.31	963.58
				693	1425.31	1787.99	-362.685		289.6	481.46	347.31	346.65	351.89	660.05	2804.97	565.95	1714.85	434.77	346.65	349.12	348.84	209.28	288.88	346.65	348.84	209.28	956.5	1032.35	1520.61	1026.85	1115.79	346.65	466.15	1618.36	1899.74	347.31	640.84	1317.07	231.1	348.11	289.53	15643.7	291.35	346.65	413.63	644.99	2181.07	347.38	346.65
				694	1028.2	1108.74	-80.5414		288.88	2168.51	347.38	297.17	863.85	640.52	231.1	2393.72	346.65	288.88	350.08	352.62	350.86	1741.61	718.98	918.8	552.8	346.65	351.46	288.88	1016.32	209.28	346.65	539.96	1026.85	289.6	288.88	346.65	571.33	291.72	347.31	351.46	1059.83	1115.79	289.6	664.82	346.65	348.11	501.45	5092.53	288.88
				695	1024.27	1594.75	-570.482		288.88	706.14	413.63	1899.74	812.49	515.34	288.88	504.36	349.12	234.3	1104.44	693.3	975.21	374.17	1565.98	443.67	288.88	349.12	346.65	289.6	963.58	600.6	597.8	351.89	582.73	2231.21	346.65	638.72	419.14	289.53	504.36	1520.61	1016.32	350.29	346.65	348.11	466.15	963.58	351.89	413.63	838.1
				696	1156.51	2216.76	-1060.25		289.6	348.84	644.99	408.07	346.65	346.65	348.11	288.88	419.14	640.52	346.65	434.77	1387.37	706.14	347.38	1565.98	291.35	501.45	351.89	1618.36	406.4	1041.41	406.61	291.06	488.04	638.72	351.89	1104.44	1026.85	6059.92	751.08	956.5	956.31	288.88	638.72	11388.4	346.65	346.65	347.38	1899.74	956.5
				697	1000.58	1287.1	-286.515		293.81	683.75	552.8	346.65	398.01	32763.1	2804.97	963.58	838.1	291.35	11388.4	350.29	288.88	450.82	644.99	288.88	289.53	288.88	571.33	488.04	291.35	288.88	539.96	231.76	297.17	346.65	443.67	481.46	577.75	289.6	5092.53	297.17	640.84	803.45	231.1	346.65	1618.36	346.65	346.65	291.06	231.1
				698	1209.28	1567.56	-358.284		349.12	540.69	4114.8	1026.85	488.04	346.65	347.38	291.72	347.38	288.88	347.38	346.65	450.82	346.65	1899.74	1741.61	4114.8	638.72	231.1	718.98	346.65	346.65	346.65	289.53	346.65	291.72	291.06	352.62	863.85	638.44	466.15	497.51	289.6	3165.83	539.96	644.99	1135.65	288.88	718.98	693.3	293.81
				699	847.611	1856.11	-1008.49		350.29	406.61	683.75	346.65	1714.85	443.67	683.75	552.07	466.15	334.54	664.82	450.82	351.89	777.31	346.65	703.48	291.06	288.88	346.65	693.3	346.65	288.88	863.85	290.33	1041.41	349.56	347.38	347.38	956.31	466.15	481.03	364.42	956.31	209.28	348.11	419.14	351.46	347.38	398.01	4129.76	812.49
				700	1303.65	2244.49	-940.836		963.58	297.3	1808.11	291.35	349.94	347.38	600.6	812.49	346.65	346.65	348.11	288.88	297.17	290.33	640.84	349.56	288.88	915.2	347.38	290.33	693.3	291.72	32763.1	693.3	289.53	346.65	413.63	2393.72	2583.31	539.96	348.84	4114.8	289.6	346.65	1115.79	706.14	374.17	838.1	348.11	5092.53	918.8
				701	1073.46	2292.81	-1219.35		751.08	1565.98	693.3	413.63	660.05	288.88	2231.21	1115.79	346.65	231.1	288.88	346.65	288.88	231.1	288.88	288.88	349.94	1059.83	348.11	481.46	1546.98	1808.11	346.65	288.88	346.65	288.88	963.58	703.48	1016.32	374.17	348.84	575.19	346.65	539.96	231.1	364.42	531.97	346.65	4114.8	1520.61	531.97
				702	1619.48	1393.71	225.767		289.6	297.17	580.52	288.88	706.14	1115.79	406.4	347.38	10088.4	349.12	1059.83	288.88	2181.07	751.08	355.51	531.97	640.84	346.65	2231.21	2168.51	466.15	231.1	1823	364.42	231.76	15643.7	1041.41	812.49	349.56	1625.8	346.65	2393.72	4129.76	640.84	450.82	454.67	406.4	497.51	288.88	231.1	803.45
				703	1636.73	1641.77	-5.04123		374.17	346.65	5092.53	347.38	349.56	597.8	15643.7	1845.3	5092.53	1520.61	288.88	346.65	434.77	1618.36	1823	1899.74	291.06	1115.79	1618.36	288.88	1823	346.65	346.65	501.45	1059.83	288.88	1823	693.3	2583.31	1741.61	348.11	515.34	346.65	350.29	664.82	352.62	501.45	918.8	289.6	349.56	289.6
				704	1542.82	2748.61	-1205.79		290.33	1625.8	1026.85	347.38	346.65	231.76	346.65	289.6	1520.61	838.1	32763.1	355.51	291.35	291.06	575.19	1845.3	1565.98	347.31	1899.74	2804.97	552.8	346.65	408.07	351.59	956.31	582.73	515.34	751.08	1387.37	481.03	2583.31	346.65	291.72	2804.97	703.48	2393.72	1059.83	1845.3	398.01	347.31	346.65
				705	1335.49	1791.07	-455.583		406.4	1618.36	346.65	597.8	288.88	1032.35	346.65	1714.85	288.88	454.67	209.28	1823	539.96	600.6	346.65	355.51	346.65	346.65	346.65	290.33	1016.32	346.65	812.49	32763.1	398.01	349.94	347.31	351.89	291.06	346.65	349.94	597.8	5092.53	803.45	347.38	1059.83	2393.72	346.65	660.05	497.51	664.82
				706	958.256	1832.6	-874.341		173.33	552.07	297.3	1387.37	918.8	346.65	2181.07	346.65	664.82	293.81	552.8	638.44	346.65	1104.44	975.21	481.03	6059.92	2804.97	352.62	565.95	1317.07	1845.3	1135.65	10088.4	346.65	4114.8	347.31	289.6	350.29	693.3	291.06	297.3	2804.97	552.8	348.11	350.29	349.94	520.38	176.52	443.67	346.65
				707	894.085	1985.33	-1091.25		582.73	918.8	173.33	565.95	918.8	1618.36	2393.72	1041.41	346.65	348.84	434.77	638.72	693.3	289.6	346.65	443.67	520.38	580.52	288.88	231.76	6059.92	346.65	706.14	288.88	1823	288.88	288.88	293.81	347.38	504.36	288.88	364.42	346.65	1741.61	349.94	466.15	408.07	693.3	176.52	693.3	660.05
				708	967.504	1955.89	-988.383		1104.44	406.61	349.94	863.85	520.38	347.38	347.31	413.63	346.65	289.6	4129.76	571.33	351.46	660.05	209.28	1041.41	6059.92	497.51	288.88	291.06	350.29	346.65	812.49	289.53	540.69	10088.4	515.34	481.03	1059.83	777.31	600.6	434.77	346.65	364.42	1016.32	348.11	289.6	488.04	706.14	488.04	350.58
				709	1227.61	1628.65	-401.045		803.45	346.65	2583.31	294.83	706.14	350.86	351.46	706.14	346.65	346.65	348.11	346.65	346.65	347.31	350.86	5092.53	347.38	481.46	466.15	20814.6	346.65	1823	406.4	404.43	413.63	1520.61	419.14	1898.13	454.67	209.28	1032.35	346.65	293.81	2231.21	582.73	1823	346.65	1032.35	600.6	552.8	347.38
				710	1783.77	1713.17	70.6056		2168.51	4129.76	291.72	291.06	288.88	374.17	413.63	347.31	975.21	520.38	644.99	803.45	419.14	565.95	348.84	291.72	288.88	288.88	288.88	288.88	346.65	1546.98	638.44	660.05	706.14	466.15	1741.61	231.76	293.81	173.33	1026.85	580.52	291.06	32763.1	231.1	703.48	231.1	434.77	346.65	443.67	580.52
				711	968.187	1918.04	-949.851		289.53	575.19	351.89	454.67	1135.65	580.52	288.88	838.1	450.82	5092.53	346.65	408.07	350.08	347.38	288.88	1565.98	289.6	803.45	346.65	664.82	1845.3	1546.98	346.65	10088.4	346.65	597.8	497.51	481.03	32763.1	1899.74	288.88	289.6	346.65	346.65	565.95	580.52	288.88	812.49	693.3	346.65	552.07
				712	1173.39	1330.48	-157.097		348.11	346.65	582.73	347.38	290.33	718.98	1741.61	350.08	867.72	803.45	540.69	481.46	863.85	288.88	706.14	838.1	346.65	346.65	349.94	32763.1	346.65	638.72	288.88	1546.98	481.03	346.65	975.21	347.38	2168.51	1520.61	408.07	346.65	956.5	346.65	291.06	501.45	351.59	289.53	297.17	4114.8	234.3
				713	1107.14	2558.18	-1451.05		497.51	351.89	10088.4	597.8	346.65	347.38	347.31	288.88	234.3	552.07	288.88	803.45	660.05	348.11	693.3	3165.83	1823	355.51	1899.74	290.33	501.45	351.46	291.06	1104.44	346.65	288.88	638.72	600.6	956.31	289.6	1546.98	638.72	956.5	346.65	638.44	565.95	404.43	173.33	176.52	640.84	6059.92
				714	1600.59	2859.13	-1258.54		352.62	1026.85	20814.6	288.88	2393.72	346.65	863.85	15643.7	348.11	291.06	349.12	346.65	1546.98	1115.79	2804.97	1808.11	289.53	706.14	3165.83	11388.4	291.06	294.83	1135.65	803.45	497.51	2168.51	597.8	231.1	346.65	346.65	706.14	406.4	552.07	346.65	349.12	488.04	1032.35	10088.4	398.01	1845.3	703.48
				715	1516.54	981.915	534.623		1714.85	288.88	419.14	838.1	290.33	234.3	2181.07	640.84	297.3	290.33	346.65	352.62	413.63	644.99	288.88	20814.6	803.45	571.33	347.38	351.89	348.84	1387.37	334.54	683.75	347.38	1059.83	347.38	1741.61	706.14	1016.32	398.01	347.38	2393.72	374.17	956.31	640.84	231.76	297.17	488.04	346.65	575.19
				716	1082.29	1639.88	-557.595		2393.72	660.05	350.58	1059.83	349.56	1899.74	347.38	346.65	1032.35	693.3	1845.3	288.88	693.3	290.33	346.65	1059.83	297.3	1823	288.88	288.88	497.51	289.6	481.03	1546.98	1741.61	347.38	10088.4	297.17	540.69	10088.4	2168.51	288.88	408.07	1135.65	346.65	582.73	364.42	234.3	374.17	1546.98	348.84
				717	927.064	1835.92	-908.856		1115.79	1741.61	1565.98	803.45	289.6	11388.4	294.83	346.65	2231.21	1317.07	348.11	231.1	1546.98	294.83	350.58	294.83	1104.44	173.33	575.19	975.21	288.88	346.65	838.1	176.52	288.88	350.86	1741.61	1618.36	660.05	1565.98	1546.98	1317.07	2181.07	374.17	291.35	334.54	539.96	660.05	231.1	838.1	288.88
				718	1066.65	1164.39	-97.7431		374.17	349.12	718.98	346.65	291.35	1845.3	288.88	348.84	347.31	289.6	1565.98	6059.92	640.52	803.45	683.75	582.73	660.05	406.4	348.11	693.3	683.75	350.29	1618.36	355.51	288.88	419.14	3165.83	664.82	1026.85	540.69	1898.13	963.58	291.35	638.72	703.48	1898.13	693.3	4114.8	347.31	1823	11388.4
				719	1140.98	1460.01	-319.033		2231.21	351.59	1115.79	1059.83	350.58	413.63	288.88	348.11	575.19	297.17	5092.53	291.35	15643.7	289.6	404.43	349.94	718.98	1059.83	640.52	289.53	374.17	867.72	346.65	176.52	349.56	334.54	1387.37	434.77	693.3	1808.11	288.88	664.82	289.53	289.53	515.34	963.58	346.65	597.8	288.88	693.3	349.94
				720	1490.85	2634.29	-1143.44		2583.31	288.88	15643.7	355.51	346.65	1520.61	577.75	346.65	706.14	577.75	803.45	297.17	289.6	419.14	1115.79	812.49	408.07	660.05	288.88	348.11	291.06	703.48	540.69	4129.76	963.58	1714.85	348.11	347.38	288.88	346.65	348.84	867.72	173.33	348.84	1016.32	20814.6	334.54	520.38	346.65	575.19	838.1
				721	977.059	2334.23	-1357.17		346.65	288.88	231.1	288.88	289.6	346.65	346.65	466.15	515.34	173.33	291.06	355.51	1026.85	693.3	515.34	231.1	346.65	963.58	288.88	346.65	1565.98	231.76	718.98	1823	644.99	346.65	2181.07	348.84	346.65	291.72	346.65	1317.07	706.14	597.8	231.76	751.08	683.75	915.2	466.15	288.88	289.6
				722	712.868	1881.66	-1168.79		346.65	1016.32	350.58	2393.72	466.15	288.88	231.1	231.76	956.5	2168.51	956.5	1618.36	346.65	693.3	289.53	349.94	289.53	231.1	349.12	915.2	963.58	348.11	1625.8	231.76	4129.76	350.08	347.31	346.65	346.65	288.88	173.33	1041.41	173.33	1618.36	693.3	434.77	231.1	291.06	434.77	481.46	289.6
				723	846.854	1778.48	-931.623		1041.41	1026.85	1016.32	1823	1135.65	348.84	803.45	209.28	231.1	915.2	173.33	288.88	1135.65	515.34	350.58	348.11	346.65	1808.11	348.11	582.73	346.65	1317.07	351.46	293.81	348.11	297.3	398.01	347.38	346.65	638.72	1104.44	540.69	346.65	350.08	3165.83	346.65	481.03	419.14	1808.11	234.3	2393.72
				724	1155.49	1625.75	-470.257		350.58	297.3	1387.37	1899.74	812.49	297.3	346.65	346.65	1387.37	497.51	290.33	290.33	398.01	956.31	288.88	297.17	288.88	346.65	348.84	346.65	488.04	209.28	660.05	288.88	571.33	348.84	289.53	288.88	1135.65	466.15	347.38	374.17	355.51	515.34	348.11	1520.61	291.35	1546.98	408.07	346.65	289.53
				725	1216.93	1642.22	-425.286		664.82	975.21	582.73	291.06	288.88	346.65	346.65	454.67	515.34	347.38	956.5	706.14	346.65	450.82	434.77	454.67	640.84	347.31	347.38	347.38	640.84	352.62	488.04	346.65	777.31	291.06	294.83	176.52	580.52	597.8	288.88	290.33	346.65	703.48	346.65	597.8	348.84	20814.6	234.3	346.65	346.65
				726	1675.49	1404.61	270.876		5092.53	1898.13	812.49	597.8	288.88	638.44	406.61	504.36	355.51	346.65	209.28	346.65	347.38	346.65	2168.51	703.48	5092.53	346.65	975.21	664.82	20814.6	32763.1	350.86	350.08	347.38	540.69	577.75	918.8	288.88	404.43	419.14	540.69	1845.3	346.65	347.38	406.61	350.29	346.65	346.65	1520.61	2393.72
				727	2248.68	1519.75	728.937		956.31	1135.65	346.65	398.01	915.2	6059.92	751.08	2231.21	1823	10088.4	956.5	291.06	406.61	1618.36	540.69	289.53	1546.98	481.03	364.42	351.59	352.62	2181.07	346.65	398.01	1520.61	5092.53	234.3	450.82	347.38	488.04	4129.76	1565.98	346.65	291.35	4114.8	918.8	15643.7	290.33	975.21	693.3	289.6
				728	1387.1	2406.31	-1019.21		454.67	352.62	231.1	571.33	231.1	346.65	515.34	751.08	571.33	351.46	867.72	751.08	209.28	515.34	350.08	481.03	176.52	640.84	481.03	346.65	347.38	580.52	915.2	346.65	450.82	531.97	443.67	488.04	488.04	347.38	812.49	351.59	398.01	11388.4	346.65	173.33	346.65	347.38	11388.4	660.05	290.33
				729	1035.91	1992.63	-956.72		346.65	1565.98	346.65	1625.8	915.2	501.45	531.97	209.28	2168.51	209.28	1135.65	1625.8	1808.11	290.33	346.65	956.31	348.84	346.65	1618.36	1016.32	346.65	289.6	289.53	638.72	288.88	351.89	288.88	288.88	209.28	1520.61	1059.83	571.33	10088.4	2583.31	1032.35	706.14	346.65	289.6	346.65	1032.35	347.38
				730	1471.21	1792.27	-321.06		1618.36	4129.76	346.65	288.88	20814.6	1104.44	2168.51	350.08	638.72	1520.61	466.15	20814.6	1808.11	481.03	289.6	1317.07	706.14	1899.74	1104.44	1135.65	597.8	582.73	349.56	3165.83	1898.13	1016.32	289.6	346.65	552.8	1899.74	288.88	1565.98	291.72	350.58	963.58	347.31	349.56	597.8	297.3	515.34	2804.97
				731	950.923	2108.71	-1157.78		4129.76	406.61	288.88	346.65	350.29	173.33	1016.32	346.65	297.17	346.65	289.53	374.17	290.33	501.45	5092.53	288.88	288.88	1026.85	1808.11	291.06	288.88	693.3	346.65	346.65	209.28	638.44	334.54	350.58	347.38	1565.98	664.82	234.3	290.33	1823	297.17	956.31	600.6	481.46	718.98	1565.98	351.89
				732	1160.54	2480.91	-1320.37		15643.7	288.88	347.31	231.76	288.88	346.65	575.19	346.65	975.21	291.72	488.04	504.36	346.65	497.51	2181.07	777.31	539.96	4114.8	349.12	450.82	5092.53	288.88	1714.85	6059.92	481.46	350.86	443.67	504.36	1898.13	348.84	346.65	351.46	2168.51	450.82	1520.61	488.04	349.12	777.31	2393.72	289.6	349.94
				733	926.773	1650.49	-723.716		1520.61	288.88	291.06	1565.98	346.65	291.35	956.31	2393.72	346.65	488.04	351.46	293.81	346.65	290.33	346.65	10088.4	288.88	347.31	501.45	288.88	2231.21	352.62	346.65	209.28	351.59	350.08	209.28	915.2	209.28	288.88	350.58	531.97	488.04	1026.85	176.52	231.1	918.8	346.65	434.77	600.6	288.88
				734	1031.12	1390.76	-359.634		777.31	1845.3	346.65	515.34	350.29	347.38	288.88	693.3	288.88	346.65	350.86	640.84	863.85	291.72	350.86	1899.74	288.88	288.88	565.95	664.82	289.53	1520.61	173.33	288.88	288.88	565.95	565.95	504.36	288.88	290.33	706.14	918.8	956.31	488.04	234.3	1135.65	406.61	32763.1	347.31	346.65	346.65
				735	923.935	1857.94	-934.007		1520.61	346.65	454.67	638.44	346.65	349.56	638.72	1898.13	347.31	481.03	706.14	348.11	600.6	1387.37	288.88	2583.31	291.72	693.3	209.28	481.03	540.69	351.89	640.52	1714.85	1565.98	1625.8	289.6	350.08	531.97	288.88	349.94	289.6	867.72	660.05	3165.83	540.69	288.88	6059.92	600.6	5092.53	347.38
				736	1479.04	1584.57	-105.531		497.51	454.67	291.06	975.21	693.3	346.65	2804.97	346.65	4129.76	348.11	288.88	288.88	347.38	600.6	404.43	582.73	346.65	289.53	777.31	1899.74	374.17	434.77	349.56	350.08	838.1	348.11	644.99	1546.98	20814.6	693.3	3165.83	406.4	863.85	176.52	11388.4	956.5	352.62	231.1	520.38	956.31	347.38
				737	977.403	1646.39	-668.982		703.48	577.75	1899.74	209.28	1104.44	540.69	454.67	288.88	288.88	4129.76	443.67	540.69	348.11	640.52	571.33	346.65	531.97	434.77	347.38	288.88	863.85	1546.98	863.85	32763.1	346.65	406.61	334.54	351.46	575.19	289.53	1845.3	693.3	539.96	234.3	346.65	346.65	515.34	351.46	291.06	349.94	408.07
				738	1180.22	1968.27	-788.051		640.52	398.01	347.31	718.98	346.65	2804.97	660.05	803.45	693.3	231.1	288.88	350.58	291.06	348.84	2231.21	288.88	346.65	350.29	288.88	2181.07	956.5	703.48	231.1	571.33	291.06	577.75	1618.36	454.67	209.28	540.69	1016.32	346.65	531.97	288.88	1565.98	231.1	351.46	2583.31	288.88	552.07	350.58
				739	827.305	1925.36	-1098.05		638.44	1714.85	231.1	956.31	398.01	481.03	1625.8	1808.11	863.85	346.65	751.08	1546.98	580.52	552.07	348.11	4114.8	290.33	347.38	291.72	234.3	4129.76	6059.92	231.1	640.84	1041.41	351.46	346.65	956.31	751.08	346.65	2804.97	1823	347.38	349.56	497.51	346.65	1520.61	355.51	520.38	1026.85	347.38
				740	1242.14	1922.48	-680.339		434.77	364.42	2583.31	234.3	348.84	11388.4	231.1	1898.13	398.01	703.48	349.56	863.85	288.88	1845.3	346.65	20814.6	288.88	638.72	640.84	3165.83	1808.11	552.8	349.56	703.48	803.45	638.44	2231.21	231.76	346.65	582.73	803.45	291.06	364.42	580.52	638.44	288.88	290.33	693.3	231.76	231.1	176.52
				741	1117.93	1848.64	-730.711		350.58	3165.83	488.04	1016.32	539.96	291.35	1317.07	288.88	347.38	640.52	640.52	288.88	289.6	374.17	349.56	288.88	347.31	288.88	231.1	351.46	838.1	346.65	4129.76	2168.51	346.65	291.06	289.6	531.97	348.11	355.51	347.38	346.65	1845.3	450.82	346.65	6059.92	2168.51	351.46	346.65	347.38	288.88
				742	1179.02	1281.1	-102.075		664.82	552.07	347.31	664.82	501.45	956.5	488.04	693.3	683.75	660.05	347.31	497.51	347.38	597.8	351.46	838.1	638.44	293.81	15643.7	291.35	15643.7	346.65	288.88	347.31	454.67	580.52	291.72	2168.51	346.65	1714.85	351.89	290.33	552.07	693.3	4129.76	346.65	1115.79	349.12	638.72	288.88	334.54
				743	1180.28	1613.02	-432.741		1808.11	1317.07	1032.35	347.38	1041.41	956.5	348.11	346.65	693.3	552.07	703.48	346.65	1741.61	597.8	347.31	348.84	918.8	346.65	351.59	454.67	350.86	1714.85	777.31	297.3	291.06	346.65	552.8	1823	288.88	803.45	288.88	2804.97	231.1	915.2	346.65	575.19	374.17	176.52	209.28	515.34	664.82
				744	1105.48	1847.65	-742.176		4129.76	289.6	419.14	2168.51	571.33	812.49	1520.61	294.83	539.96	291.06	209.28	288.88	288.88	348.11	963.58	683.75	867.72	404.43	918.8	918.8	291.06	346.65	289.6	20814.6	454.67	640.52	5092.53	597.8	1032.35	346.65	751.08	289.6	346.65	288.88	413.63	347.31	644.99	552.07	520.38	346.65	346.65
				745	924.517	2106.07	-1181.55		288.88	406.4	2804.97	346.65	346.65	481.46	867.72	374.17	706.14	346.65	347.31	1520.61	600.6	1741.61	751.08	231.1	1741.61	288.88	297.3	350.86	347.31	346.65	291.06	294.83	289.6	515.34	582.73	1741.61	664.82	289.6	597.8	867.72	6059.92	346.65	346.65	915.2	454.67	2231.21	3165.83	346.65	481.46
				746	1229.31	1444.33	-215.027		346.65	288.88	334.54	1016.32	1899.74	577.75	703.48	3165.83	346.65	347.38	582.73	1135.65	693.3	1741.61	6059.92	289.6	288.88	349.56	291.35	1741.61	956.31	374.17	1565.98	231.1	15643.7	288.88	540.69	419.14	289.6	348.11	234.3	693.3	406.4	351.59	346.65	6059.92	346.65	176.52	348.11	347.31	1317.07
				747	1286.08	1613.53	-327.45		693.3	1317.07	4114.8	2583.31	347.38	640.52	1618.36	1026.85	20814.6	497.51	706.14	348.11	2231.21	291.72	1741.61	176.52	348.11	577.75	346.65	346.65	288.88	11388.4	1115.79	349.94	364.42	347.38	20814.6	231.76	1546.98	346.65	348.84	660.05	1823	291.06	644.99	419.14	1714.85	751.08	346.65	289.6	419.14
				748	1109.41	1887.03	-777.612		1741.61	450.82	918.8	751.08	364.42	288.88	334.54	1317.07	347.38	777.31	918.8	600.6	346.65	289.6	956.5	1115.79	231.1	481.46	288.88	975.21	552.8	297.3	173.33	346.65	346.65	290.33	539.96	231.1	351.89	777.31	349.12	349.56	350.58	404.43	434.77	32763.1	580.52	291.72	1625.8	693.3	2168.51
				749	954.076	1844.87	-890.791		289.6	915.2	1625.8	4114.8	289.6	347.38	1387.37	777.31	571.33	693.3	288.88	346.65	347.31	1899.74	918.8	347.31	348.11	346.65	915.2	540.69	288.88	434.77	867.72	408.07	706.14	231.76	638.72	288.88	346.65	1565.98	918.8	346.65	640.84	289.6	963.58	289.6	289.6	355.51	1898.13	863.85	406.4
				750	1384.71	1894.38	-509.666		289.6	664.82	288.88	975.21	32763.1	289.6	297.17	209.28	2231.21	346.65	751.08	346.65	703.48	1026.85	288.88	349.56	289.6	352.62	350.29	288.88	1899.74	294.83	294.83	288.88	291.72	398.01	419.14	364.42	348.11	231.1	1741.61	355.51	520.38	289.6	956.5	350.86	346.65	350.58	1899.74	577.75	231.1
				751	1307.6	1635.99	-328.381		515.34	404.43	346.65	350.86	346.65	346.65	2393.72	350.58	346.65	693.3	289.53	288.88	4129.76	288.88	575.19	520.38	346.65	454.67	3165.83	693.3	481.03	638.72	209.28	2804.97	812.49	1026.85	348.84	2168.51	288.88	288.88	2181.07	2393.72	454.67	1059.83	350.58	288.88	290.33	173.33	346.65	413.63	231.1
				752	1086.97	1590.06	-503.093		349.12	577.75	540.69	234.3	497.51	1625.8	350.58	234.3	2181.07	565.95	413.63	963.58	693.3	231.1	1625.8	1032.35	443.67	1546.98	1625.8	1899.74	1520.61	231.1	552.8	346.65	644.99	434.77	1898.13	346.65	1625.8	1026.85	291.72	346.65	1016.32	975.21	350.08	683.75	346.65	552.07	2393.72	347.38	515.34
				753	1398.8	1624.11	-225.309		2181.07	638.44	231.1	1016.32	355.51	288.88	297.17	488.04	956.5	334.54	288.88	351.46	660.05	693.3	501.45	3165.83	520.38	408.07	2393.72	346.65	288.88	347.31	291.06	352.62	3165.83	348.11	32763.1	4129.76	915.2	693.3	288.88	488.04	481.46	582.73	812.49	10088.4	346.65	234.3	297.3	640.84	1808.11
				754	939.204	1743.84	-804.639		956.31	571.33	346.65	346.65	334.54	231.1	234.3	406.4	352.62	4114.8	347.38	346.65	350.08	173.33	751.08	346.65	956.5	346.65	1115.79	693.3	413.63	1317.07	346.65	288.88	703.48	539.96	173.33	1026.85	347.31	348.84	291.06	706.14	398.01	291.72	288.88	552.8	640.52	288.88	347.31	290.33	288.88
				755	1019.75	1754.34	-734.59		351.89	777.31	6059.92	346.65	350.08	290.33	398.01	346.65	531.97	291.06	693.3	867.72	347.38	515.34	718.98	580.52	520.38	963.58	693.3	540.69	863.85	293.81	1845.3	346.65	291.35	683.75	346.65	346.65	290.33	346.65	413.63	346.65	638.44	1059.83	565.95	294.83	4129.76	683.75	289.6	706.14	10088.4
				756	1073.16	1639.65	-566.493		351.89	838.1	481.03	352.62	443.67	963.58	234.3	718.98	1016.32	346.65	346.65	374.17	346.65	915.2	348.11	2168.51	348.11	346.65	20814.6	289.6	346.65	1041.41	640.52	660.05	291.06	346.65	348.11	173.33	575.19	346.65	638.72	297.17	231.1	288.88	703.48	1546.98	404.43	32763.1	956.31	600.6	231.1
				757	1980.37	1365.58	614.788		2231.21	346.65	963.58	1565.98	419.14	2181.07	6059.92	288.88	863.85	346.65	15643.7	915.2	406.61	346.65	975.21	1135.65	347.31	350.08	1115.79	664.82	289.6	288.88	290.33	2804.97	288.88	355.51	703.48	481.03	466.15	640.84	660.05	288.88	349.12	660.05	575.19	1546.98	406.61	408.07	289.6	11388.4	10088.4
				758	1001.65	2025.51	-1023.86		1898.13	355.51	15643.7	288.88	347.38	346.65	640.52	1026.85	297.17	706.14	1041.41	364.42	209.28	640.52	346.65	2168.51	2804.97	346.65	540.69	294.83	346.65	347.38	552.07	520.38	434.77	334.54	346.65	288.88	640.52	347.31	347.38	5092.53	1741.61	497.51	347.31	406.61	867.72	434.77	346.65	364.42	351.46
				759	1424.87	1415.15	9.71976		419.14	289.6	683.75	600.6	1714.85	297.3	346.65	209.28	582.73	209.28	291.06	289.6	290.33	777.31	11388.4	288.88	640.52	640.84	346.65	350.58	2168.51	1845.3	288.88	347.38	10088.4	288.88	346.65	504.36	1387.37	2168.51	347.38	638.44	234.3	867.72	290.33	3165.83	346.65	406.61	956.5	374.17	413.63
				760	889.348	2132.87	-1243.52		348.11	15643.7	1135.65	347.38	575.19	597.8	1104.44	408.07	346.65	683.75	1115.79	347.38	347.38	539.96	347.38	347.38	580.52	1387.37	234.3	1059.83	1387.37	2168.51	350.08	1618.36	1899.74	350.08	346.65	1387.37	706.14	291.72	1899.74	443.67	4129.76	290.33	1898.13	404.43	6059.92	481.46	1104.44	176.52	346.65
				761	1011.81	1006.74	5.07158		1823	231.1	349.12	2231.21	706.14	346.65	552.8	640.84	291.35	231.1	350.86	288.88	291.06	1808.11	515.34	577.75	288.88	346.65	1741.61	350.29	297.3	231.1	751.08	289.53	2231.21	638.44	1565.98	346.65	718.98	364.42	693.3	975.21	290.33	351.89	231.1	1026.85	346.65	234.3	838.1	638.44	297.3
				762	1356.04	1629.04	-272.998		346.65	346.65	346.65	582.73	346.65	346.65	580.52	640.84	404.43	288.88	346.65	443.67	2168.51	289.6	350.86	497.51	1104.44	351.59	515.34	288.88	408.07	1823	350.58	706.14	582.73	481.03	1823	348.11	347.31	406.61	234.3	1026.85	406.4	552.8	15643.7	346.65	288.88	288.88	288.88	288.88	956.5
				763	1665.61	1472.84	192.772		346.65	2804.97	289.6	552.8	582.73	638.72	812.49	346.65	582.73	346.65	406.4	644.99	231.1	352.62	466.15	350.86	1714.85	351.89	580.52	975.21	2583.31	349.94	1618.36	803.45	294.83	2231.21	32763.1	1714.85	406.61	488.04	1823	1714.85	867.72	1059.83	863.85	350.29	351.59	975.21	1059.83	355.51	1845.3
				764	1483.26	2011.09	-527.826		565.95	580.52	347.38	347.38	288.88	2393.72	334.54	1104.44	1899.74	176.52	288.88	638.72	231.1	406.4	1898.13	1618.36	718.98	963.58	640.84	1115.79	956.31	582.73	288.88	346.65	231.76	348.84	347.31	350.29	706.14	539.96	2583.31	706.14	350.58	350.58	290.33	11388.4	346.65	32763.1	347.38	347.38	751.08
				765	1254.97	2135.03	-880.061		291.35	1899.74	703.48	351.59	963.58	209.28	404.43	288.88	1135.65	580.52	291.06	2804.97	346.65	718.98	347.38	291.35	1714.85	2168.51	297.3	404.43	288.88	660.05	347.38	290.33	352.62	346.65	575.19	346.65	346.65	1115.79	565.95	751.08	288.88	751.08	956.31	288.88	504.36	520.38	1618.36	1823	408.07
				766	1233.78	2134.72	-900.944		290.33	956.5	347.38	1115.79	600.6	803.45	176.52	231.1	346.65	173.33	350.86	346.65	290.33	703.48	975.21	231.1	291.06	2804.97	346.65	520.38	540.69	348.11	288.88	963.58	644.99	706.14	2393.72	346.65	1115.79	347.38	352.62	297.17	6059.92	291.72	1059.83	466.15	346.65	693.3	419.14	349.56	346.65
				767	1545.36	2314.71	-769.353		346.65	1823	660.05	1041.41	640.84	577.75	288.88	15643.7	481.03	6059.92	539.96	234.3	346.65	1026.85	347.38	481.46	297.17	1565.98	346.65	351.46	413.63	640.52	1032.35	288.88	15643.7	777.31	290.33	803.45	347.31	450.82	454.67	355.51	863.85	406.61	334.54	350.29	571.33	346.65	2231.21	644.99	838.1
				768	1301.3	1890.09	-588.794		497.51	956.5	6059.92	2168.51	10088.4	552.07	346.65	346.65	1016.32	1625.8	290.33	347.38	751.08	346.65	2393.72	481.03	347.38	231.1	600.6	350.86	231.1	346.65	488.04	404.43	504.36	2231.21	350.58	454.67	660.05	481.46	3165.83	346.65	577.75	348.84	552.07	346.65	718.98	539.96	1741.61	350.29	288.88
				769	1191.55	1908.18	-716.632		289.53	693.3	346.65	289.6	915.2	346.65	346.65	1059.83	346.65	600.6	398.01	419.14	1808.11	346.65	288.88	291.72	209.28	355.51	173.33	640.52	718.98	1016.32	346.65	413.63	291.72	4129.76	575.19	963.58	350.58	863.85	349.12	350.86	288.88	288.88	291.35	1808.11	288.88	346.65	289.6	348.84	289.6
				770	1009.46	2211.77	-1202.31		481.46	443.67	290.33	1387.37	346.65	4129.76	291.06	1026.85	231.1	706.14	288.88	1899.74	406.61	334.54	350.86	348.11	346.65	1714.85	956.5	347.38	291.72	488.04	1026.85	540.69	355.51	803.45	501.45	347.31	404.43	803.45	1618.36	718.98	346.65	956.31	918.8	1714.85	364.42	348.84	173.33	349.56	231.1
				771	1402.21	1607.21	-204.999		291.72	351.59	540.69	4129.76	364.42	288.88	346.65	351.46	600.6	346.65	347.38	352.62	231.1	294.83	288.88	288.88	289.6	351.89	351.89	346.65	5092.53	346.65	348.11	349.12	539.96	664.82	346.65	346.65	2393.72	1618.36	289.53	291.06	515.34	293.81	1823	346.65	660.05	15643.7	348.11	364.42	419.14
				772	1270.14	2510.27	-1240.13		450.82	334.54	350.58	293.81	867.72	351.46	289.6	565.95	1115.79	348.11	1115.79	176.52	664.82	4114.8	288.88	348.11	450.82	32763.1	552.8	346.65	918.8	1520.61	1059.83	1387.37	346.65	32763.1	2168.51	347.31	408.07	289.6	346.65	706.14	443.67	867.72	450.82	443.67	289.6	1845.3	497.51	2804.97	1714.85
				773	1004.33	1475.05	-470.718		346.65	406.61	580.52	288.88	600.6	520.38	297.17	918.8	176.52	288.88	10088.4	838.1	693.3	288.88	718.98	660.05	4114.8	5092.53	638.44	291.72	334.54	346.65	2393.72	434.77	2168.51	288.88	374.17	975.21	347.38	1387.37	289.6	288.88	450.82	288.88	291.72	346.65	515.34	406.61	1618.36	346.65	364.42
				774	1185.43	1804.85	-619.426		289.6	346.65	1899.74	231.1	582.73	288.88	350.29	693.3	288.88	348.84	346.65	1546.98	1041.41	289.6	346.65	1808.11	2393.72	1104.44	640.52	683.75	2168.51	290.33	571.33	413.63	1625.8	288.88	1823	1808.11	1714.85	644.99	288.88	956.5	289.6	454.67	4129.76	693.3	346.65	915.2	346.65	640.84	640.52
				775	1301.43	1483.76	-182.327		497.51	597.8	863.85	531.97	580.52	347.38	231.1	289.6	346.65	638.72	346.65	355.51	288.88	347.38	693.3	539.96	406.4	552.8	32763.1	6059.92	2181.07	346.65	406.61	350.08	349.12	1032.35	2181.07	288.88	297.17	231.1	1546.98	288.88	481.46	552.8	15643.7	3165.83	348.11	288.88	3165.83	291.06	419.14
				776	1139.92	2228.07	-1088.15		355.51	351.89	600.6	1808.11	706.14	1618.36	956.31	346.65	288.88	231.1	288.88	209.28	374.17	290.33	867.72	346.65	6059.92	2231.21	374.17	288.88	501.45	288.88	289.6	1546.98	347.31	231.1	2168.51	355.51	290.33	638.72	346.65	288.88	2231.21	291.06	347.38	364.42	288.88	706.14	20814.6	288.88	289.6
				777	1327.28	2105.71	-778.435		3165.83	288.88	346.65	346.65	1898.13	520.38	520.38	580.52	351.46	231.76	4129.76	351.89	664.82	1016.32	288.88	406.4	288.88	289.6	297.17	346.65	288.88	4129.76	571.33	350.08	1618.36	2181.07	288.88	346.65	346.65	348.11	349.12	231.1	565.95	346.65	348.84	600.6	346.65	1823	346.65	346.65	15643.7
				778	1004.3	1647.83	-643.53		1808.11	288.88	346.65	350.58	347.38	1032.35	293.81	540.69	975.21	346.65	488.04	346.65	349.94	1317.07	288.88	918.8	288.88	347.38	11388.4	706.14	209.28	638.72	1565.98	1899.74	291.72	2231.21	351.59	1625.8	346.65	963.58	347.38	501.45	644.99	1135.65	515.34	638.44	1898.13	289.6	347.38	291.06	346.65
				779	979.508	1529.8	-550.291		346.65	2804.97	419.14	347.38	1823	466.15	10088.4	288.88	288.88	706.14	531.97	291.06	355.51	352.62	346.65	751.08	349.56	346.65	1741.61	231.1	398.01	288.88	838.1	2393.72	348.11	347.31	288.88	1618.36	231.1	350.86	915.2	346.65	406.61	963.58	777.31	350.08	915.2	3165.83	346.65	288.88	231.1
				780	1614.25	1569.5	44.7475		349.12	352.62	3165.83	693.3	351.46	706.14	346.65	1317.07	346.65	350.86	515.34	751.08	291.35	2804.97	173.33	5092.53	2393.72	3165.83	346.65	481.46	481.03	291.06	600.6	515.34	597.8	582.73	173.33	751.08	15643.7	638.72	348.84	481.46	575.19	20814.6	231.1	347.38	638.44	4114.8	347.38	1808.11	664.82
				781	885.453	1362.92	-477.465		346.65	640.84	577.75	15643.7	231.1	956.31	288.88	1026.85	355.51	374.17	347.38	349.12	481.46	11388.4	1618.36	2168.51	291.06	231.76	501.45	703.48	347.38	346.65	2583.31	2231.21	346.65	6059.92	600.6	288.88	706.14	1059.83	2168.51	291.06	288.88	1625.8	6059.92	413.63	364.42	355.51	347.38	956.5	346.65
				782	986.434	2266.6	-1280.16		346.65	515.34	346.65	297.17	1104.44	1026.85	289.6	450.82	289.53	1898.13	349.94	398.01	346.65	1546.98	346.65	1041.41	488.04	294.83	501.45	289.53	348.11	346.65	1845.3	288.88	975.21	638.72	20814.6	346.65	347.38	1026.85	918.8	582.73	812.49	347.38	956.31	291.06	4129.76	1823	348.11	288.88	348.11
				783	1278.01	1871.46	-593.444		1546.98	348.11	3165.83	351.59	346.65	406.61	346.65	2804.97	10088.4	351.46	597.8	575.19	1032.35	664.82	346.65	406.4	488.04	346.65	291.06	351.59	975.21	234.3	481.46	334.54	683.75	288.88	348.84	346.65	718.98	234.3	350.08	1845.3	291.72	2181.07	346.65	1520.61	351.46	11388.4	413.63	348.11	352.62
				784	1166.16	2147.16	-980.995		290.33	15643.7	1317.07	571.33	346.65	347.38	347.31	597.8	176.52	288.88	288.88	348.84	975.21	1625.8	350.86	289.6	683.75	349.12	176.52	466.15	515.34	2804.97	419.14	2231.21	693.3	347.38	552.8	351.59	540.69	288.88	346.65	577.75	956.5	515.34	351.46	297.3	867.72	347.38	346.65	1317.07	346.65
				785	1534.26	2456	-921.74		1135.65	347.38	289.6	288.88	289.6	1032.35	1898.13	10088.4	291.06	374.17	1808.11	2583.31	347.38	1317.07	289.6	231.1	348.11	20814.6	291.06	15643.7	346.65	231.1	3165.83	693.3	1625.8	291.35	638.44	867.72	706.14	351.59	812.49	501.45	348.84	231.1	288.88	346.65	4114.8	638.72	638.44	718.98	351.59
				786	970.007	2397.92	-1427.92		638.44	413.63	176.52	288.88	582.73	347.38	975.21	419.14	640.52	575.19	346.65	351.46	346.65	1741.61	1115.79	350.58	515.34	1823	918.8	289.53	1625.8	867.72	718.98	1714.85	1618.36	346.65	352.62	288.88	1059.83	975.21	1546.98	552.07	552.07	975.21	1898.13	703.48	504.36	706.14	398.01	963.58	497.51
				787	1023.09	2100.59	-1077.5		582.73	644.99	1520.61	288.88	290.33	638.72	1104.44	347.38	693.3	552.8	2583.31	706.14	597.8	1059.83	348.11	346.65	515.34	597.8	351.46	404.43	640.52	539.96	288.88	1898.13	404.43	963.58	346.65	293.81	293.81	289.6	231.1	531.97	291.72	288.88	346.65	11388.4	956.5	289.53	497.51	346.65	15643.7
				788	1341.88	1911.48	-569.599		288.88	812.49	288.88	777.31	346.65	289.6	434.77	2393.72	1026.85	374.17	346.65	838.1	1115.79	531.97	347.38	291.06	351.59	4129.76	291.72	346.65	32763.1	703.48	863.85	291.35	288.88	751.08	289.6	346.65	209.28	2168.51	640.84	867.72	291.06	209.28	32763.1	706.14	347.38	346.65	11388.4	481.46	288.88
				789	1647.21	1499.66	147.55		32763.1	803.45	693.3	600.6	349.94	718.98	374.17	288.88	638.72	350.86	466.15	288.88	291.06	693.3	289.6	812.49	450.82	288.88	644.99	3165.83	294.83	975.21	580.52	597.8	349.94	2583.31	515.34	1115.79	777.31	346.65	348.11	289.6	1618.36	294.83	364.42	504.36	346.65	347.38	718.98	600.6	20814.6
				790	1470.84	1474.97	-4.12408		288.88	406.4	638.44	291.06	1059.83	640.84	515.34	297.17	346.65	1898.13	351.89	346.65	1823	552.07	10088.4	640.52	466.15	1520.61	347.38	334.54	350.29	3165.83	718.98	488.04	288.88	1899.74	20814.6	1823	349.56	288.88	32763.1	497.51	718.98	291.06	289.6	413.63	863.85	693.3	350.29	346.65	32763.1
				791	1008.29	1635.33	-627.035		803.45	231.1	975.21	231.1	406.4	288.88	352.62	1714.85	1387.37	450.82	1714.85	349.94	290.33	349.56	347.38	1041.41	291.06	346.65	1625.8	288.88	481.46	481.46	1625.8	638.44	346.65	288.88	443.67	501.45	481.46	20814.6	1520.61	294.83	552.8	406.4	289.6	288.88	290.33	552.8	703.48	231.1	640.52
				792	1545.03	1384.66	160.373		176.52	915.2	497.51	173.33	443.67	288.88	803.45	346.65	289.53	481.46	32763.1	1135.65	351.89	706.14	1135.65	350.29	1808.11	398.01	350.58	349.56	355.51	346.65	351.59	209.28	718.98	347.31	350.29	288.88	289.6	347.38	706.14	540.69	289.53	346.65	488.04	863.85	838.1	346.65	5092.53	419.14	351.89
				793	898.959	1202.68	-303.723		297.3	288.88	404.43	1618.36	348.11	346.65	293.81	660.05	963.58	231.1	288.88	20814.6	520.38	1387.37	350.86	346.65	404.43	1016.32	289.6	231.76	1387.37	346.65	406.4	289.6	2231.21	346.65	504.36	638.44	1104.44	355.51	1016.32	346.65	346.65	644.99	347.38	600.6	288.88	1317.07	294.83	347.38	288.88
				794	1114.15	1627.2	-513.05		408.07	660.05	346.65	539.96	15643.7	231.1	346.65	15643.7	346.65	1565.98	350.29	20814.6	289.6	348.11	963.58	515.34	346.65	1546.98	504.36	531.97	374.17	638.44	346.65	481.03	443.67	288.88	915.2	350.58	398.01	3165.83	352.62	291.06	347.31	531.97	571.33	683.75	346.65	481.46	350.29	288.88	398.01
				795	1160.79	1845.67	-684.876		1808.11	450.82	918.8	539.96	571.33	2583.31	2393.72	600.6	346.65	176.52	406.4	346.65	297.17	520.38	347.38	288.88	231.1	288.88	346.65	751.08	346.65	640.52	552.8	347.38	504.36	1845.3	346.65	867.72	404.43	454.67	288.88	3165.83	231.1	355.51	288.88	347.38	1741.61	288.88	481.03	777.31	231.1
				796	1456.33	2166.94	-710.605		1104.44	1041.41	289.6	540.69	1135.65	20814.6	419.14	290.33	289.6	297.17	11388.4	291.35	1520.61	355.51	660.05	398.01	364.42	1520.61	349.56	209.28	975.21	419.14	1741.61	406.4	346.65	1546.98	346.65	288.88	481.46	2168.51	288.88	863.85	288.88	481.03	5092.53	176.52	580.52	664.82	10088.4	531.97	291.72
				797	902.557	2488.82	-1586.27		209.28	173.33	288.88	1618.36	683.75	231.1	501.45	638.72	231.1	348.84	577.75	956.31	693.3	334.54	346.65	539.96	351.46	450.82	419.14	497.51	349.94	297.3	777.31	289.6	231.1	209.28	294.83	346.65	350.58	351.89	1899.74	497.51	552.8	348.11	3165.83	481.03	347.38	1741.61	1016.32	346.65	348.11
				798	1084	1676.81	-592.807		346.65	297.17	346.65	289.6	552.07	288.88	1135.65	501.45	434.77	289.53	406.4	777.31	348.11	413.63	1059.83	565.95	346.65	347.31	1898.13	346.65	2583.31	706.14	1026.85	520.38	346.65	231.1	347.38	838.1	346.65	288.88	10088.4	352.62	347.31	294.83	404.43	644.99	346.65	531.97	406.4	288.88	346.65
				799	1242.63	2200.25	-957.622		334.54	638.72	504.36	2231.21	640.84	683.75	1016.32	347.38	347.31	404.43	297.3	575.19	32763.1	481.46	751.08	419.14	706.14	347.38	580.52	288.88	289.6	812.49	571.33	346.65	515.34	297.3	398.01	450.82	289.6	956.31	288.88	350.29	334.54	288.88	664.82	664.82	1898.13	1387.37	347.38	501.45	640.84
				800	1352.04	2365.49	-1013.45		975.21	355.51	552.8	751.08	565.95	291.72	600.6	173.33	2168.51	346.65	351.89	552.8	346.65	520.38	406.61	2168.51	351.59	1625.8	406.4	346.65	577.75	346.65	351.89	413.63	1546.98	4129.76	1026.85	404.43	1387.37	2804.97	2168.51	346.65	374.17	1741.61	346.65	638.72	4129.76	346.65	597.8	1808.11	1625.8
				801	615.87	2373.54	-1757.67		450.82	718.98	918.8	347.31	497.51	1387.37	638.72	1026.85	703.48	346.65	346.65	408.07	443.67	297.3	575.19	501.45	481.03	597.8	347.31	346.65	838.1	231.76	488.04	290.33	297.17	600.6	413.63	1135.65	288.88	638.72	290.33	571.33	660.05	347.31	288.88	288.88	348.11	293.81	234.3	915.2	600.6
				802	887.361	1519.09	-631.729		2231.21	346.65	540.69	346.65	1135.65	231.76	975.21	1714.85	288.88	346.65	398.01	2583.31	1565.98	297.3	349.94	231.1	289.53	2804.97	1059.83	454.67	289.6	683.75	288.88	347.38	2181.07	575.19	2393.72	1899.74	577.75	956.5	288.88	577.75	1387.37	504.36	291.72	1899.74	956.31	552.07	351.89	571.33	703.48
				803	884.018	2097.1	-1213.08		346.65	348.11	1823	350.86	488.04	346.65	288.88	481.03	289.6	4129.76	346.65	2181.07	597.8	803.45	2168.51	346.65	349.56	600.6	1032.35	706.14	1032.35	289.6	352.62	2181.07	867.72	289.6	297.3	2181.07	803.45	1714.85	706.14	1823	351.89	291.35	1845.3	334.54	552.8	351.59	597.8	231.1	5092.53
				804	1554.77	1640.4	-85.6305		334.54	290.33	706.14	531.97	504.36	291.06	6059.92	289.6	288.88	346.65	32763.1	352.62	346.65	351.46	289.53	297.3	1059.83	812.49	32763.1	347.38	289.6	1520.61	664.82	1808.11	374.17	289.6	347.38	660.05	751.08	640.52	346.65	289.6	571.33	640.52	466.15	4129.76	408.07	838.1	350.58	540.69	20814.6
				805	973.452	1268.97	-295.513		288.88	350.29	419.14	291.72	351.46	1041.41	693.3	515.34	638.72	350.86	351.89	915.2	176.52	515.34	1808.11	582.73	297.17	683.75	1565.98	347.38	638.44	346.65	346.65	406.4	288.88	347.38	231.76	915.2	693.3	419.14	918.8	291.35	231.1	346.65	488.04	350.29	291.72	291.06	347.38	288.88	346.65
				806	1229.52	2066.24	-836.716		419.14	454.67	288.88	2168.51	504.36	11388.4	2168.51	1899.74	918.8	600.6	291.06	347.31	349.94	640.52	504.36	288.88	975.21	289.53	481.46	693.3	290.33	520.38	450.82	683.75	294.83	1618.36	349.94	346.65	349.12	290.33	640.84	580.52	777.31	11388.4	2181.07	640.52	10088.4	289.6	413.63	1808.11	334.54
				807	1303.55	1574.68	-271.128		351.59	703.48	346.65	1618.36	355.51	575.19	291.06	644.99	580.52	5092.53	915.2	349.56	531.97	660.05	803.45	638.44	291.06	497.51	580.52	1546.98	11388.4	288.88	348.11	231.1	231.1	1016.32	600.6	3165.83	291.06	398.01	706.14	956.5	552.07	664.82	1823	481.46	2583.31	1135.65	501.45	348.11	1059.83
				808	1263.45	1893.53	-630.086		288.88	289.53	346.65	355.51	751.08	288.88	351.46	349.12	20814.6	349.12	838.1	289.6	450.82	571.33	454.67	488.04	231.1	1808.11	346.65	355.51	1135.65	1026.85	1546.98	638.72	347.38	4129.76	288.88	963.58	504.36	346.65	1546.98	539.96	580.52	577.75	349.56	434.77	1026.85	515.34	290.33	963.58	347.31
				809	885.123	2168.2	-1283.08		289.53	434.77	693.3	231.76	346.65	346.65	32763.1	838.1	346.65	552.07	1546.98	1026.85	640.84	434.77	349.56	918.8	346.65	289.53	289.6	1115.79	291.06	346.65	718.98	4114.8	347.31	209.28	1823	406.4	3165.83	346.65	1898.13	355.51	718.98	350.86	706.14	577.75	664.82	350.58	434.77	481.46	488.04
				810	1459.68	1608.26	-148.581		289.53	777.31	2168.51	288.88	291.35	1135.65	2393.72	1898.13	291.06	288.88	706.14	5092.53	173.33	288.88	351.46	334.54	3165.83	346.65	693.3	582.73	2583.31	539.96	346.65	289.6	346.65	481.46	346.65	575.19	350.58	346.65	481.46	1845.3	347.38	209.28	334.54	1845.3	346.65	1625.8	346.65	488.04	176.52
				811	1499.65	1539.07	-39.4213		288.88	552.07	812.49	346.65	351.46	2181.07	867.72	291.35	347.38	351.46	1899.74	288.88	575.19	693.3	497.51	481.03	349.56	288.88	346.65	351.46	2231.21	291.06	291.06	2168.51	501.45	291.06	293.81	4114.8	347.38	488.04	350.86	346.65	6059.92	580.52	1016.32	565.95	347.38	1546.98	575.19	347.38	346.65
				812	1016.01	1671.42	-655.414		346.65	346.65	209.28	575.19	1898.13	346.65	288.88	297.3	288.88	289.6	1898.13	2231.21	231.76	597.8	289.6	346.65	347.31	288.88	1016.32	288.88	1520.61	289.6	350.29	289.53	693.3	718.98	347.31	297.3	956.31	348.84	408.07	288.88	867.72	209.28	1808.11	288.88	347.38	20814.6	288.88	1115.79	443.67
				813	1530.63	1514.98	15.6528		348.84	838.1	539.96	1387.37	540.69	1823	1898.13	963.58	288.88	2231.21	1520.61	346.65	5092.53	15643.7	15643.7	2231.21	419.14	6059.92	231.1	408.07	346.65	577.75	413.63	350.86	234.3	4129.76	600.6	352.62	683.75	348.84	288.88	644.99	288.88	355.51	209.28	297.3	2181.07	552.8	640.52	4114.8	350.86
				814	898.722	1941.3	-1042.58		1546.98	1741.61	664.82	348.84	231.1	291.06	582.73	347.38	2393.72	347.38	347.38	351.89	346.65	1041.41	346.65	209.28	346.65	2804.97	481.03	349.94	540.69	347.38	751.08	351.89	640.52	706.14	1387.37	346.65	293.81	288.88	346.65	4129.76	288.88	404.43	450.82	347.31	346.65	346.65	915.2	290.33	540.69
				815	1492.7	1720.74	-228.038		173.33	638.72	346.65	297.3	956.31	497.51	443.67	288.88	488.04	1898.13	580.52	575.19	580.52	1741.61	1041.41	11388.4	346.65	1845.3	294.83	1546.98	466.15	289.6	231.76	1618.36	1845.3	347.38	346.65	1741.61	863.85	347.31	288.88	355.51	350.08	406.4	20814.6	1387.37	1135.65	348.11	454.67	638.44	404.43
				816	1316.63	2796.76	-1480.13		346.65	297.3	288.88	346.65	1032.35	288.88	1808.11	398.01	346.65	346.65	209.28	2168.51	450.82	346.65	539.96	346.65	347.38	290.33	350.29	531.97	703.48	706.14	346.65	466.15	1135.65	288.88	288.88	638.72	288.88	231.1	1059.83	290.33	777.31	693.3	288.88	2804.97	350.86	434.77	6059.92	347.38	346.65
				817	1663.36	2295.59	-632.229		683.75	346.65	234.3	289.53	660.05	297.17	404.43	777.31	291.06	540.69	2181.07	346.65	520.38	364.42	552.07	644.99	288.88	288.88	693.3	288.88	290.33	2804.97	347.31	350.58	481.46	1899.74	346.65	32763.1	664.82	1565.98	293.81	349.12	812.49	11388.4	803.45	398.01	703.48	975.21	571.33	209.28	683.75
				818	1074.29	1975.02	-900.734		1026.85	289.6	348.84	1104.44	346.65	398.01	1032.35	450.82	577.75	176.52	693.3	443.67	346.65	297.17	346.65	347.31	173.33	408.07	497.51	600.6	638.72	288.88	706.14	501.45	293.81	540.69	289.6	346.65	918.8	408.07	1520.61	347.31	504.36	11388.4	231.76	352.62	288.88	838.1	552.07	408.07	398.01
				819	1198.31	1470.23	-271.919		346.65	703.48	597.8	231.1	288.88	291.06	1823	571.33	638.44	398.01	293.81	600.6	577.75	288.88	350.58	660.05	346.65	291.35	288.88	571.33	956.5	751.08	346.65	2181.07	289.6	2583.31	289.6	706.14	349.12	481.03	4129.76	347.31	348.11	863.85	346.65	1104.44	355.51	577.75	443.67	290.33	481.46
				820	1570.99	1825.49	-254.495		2181.07	520.38	1808.11	2168.51	347.38	413.63	209.28	351.59	289.6	347.38	693.3	348.11	2181.07	346.65	481.03	640.52	15643.7	351.59	346.65	577.75	291.72	288.88	1026.85	346.65	600.6	15643.7	575.19	347.38	1059.83	346.65	660.05	6059.92	346.65	6059.92	346.65	347.38	15643.7	915.2	290.33	693.3	297.3
				821	1210.85	1345.04	-134.197		346.65	348.84	176.52	1016.32	404.43	1135.65	288.88	352.62	956.5	956.5	4114.8	5092.53	2804.97	209.28	571.33	346.65	15643.7	347.38	289.6	231.1	288.88	488.04	288.88	290.33	406.61	347.38	2393.72	398.01	693.3	580.52	234.3	1618.36	349.56	231.1	660.05	565.95	231.1	777.31	347.38	346.65	497.51
				822	862.204	1639.81	-777.61		346.65	334.54	1845.3	346.65	288.88	288.88	346.65	803.45	346.65	176.52	577.75	351.59	289.6	346.65	406.4	288.88	15643.7	176.52	1565.98	231.1	918.8	454.67	290.33	290.33	597.8	413.63	347.38	346.65	291.06	346.65	644.99	347.38	346.65	288.88	660.05	1317.07	346.65	539.96	1618.36	1059.83	290.33
				823	1168.96	3220.67	-2051.71		346.65	346.65	1714.85	288.88	497.51	291.06	20814.6	1808.11	956.5	1016.32	1032.35	1135.65	956.31	289.53	863.85	497.51	571.33	706.14	2231.21	355.51	231.76	288.88	963.58	288.88	347.38	1546.98	443.67	434.77	288.88	346.65	347.31	347.31	1520.61	173.33	350.29	209.28	290.33	1135.65	290.33	346.65	346.65
				824	992.549	1657.92	-665.375		346.65	481.46	540.69	289.6	515.34	660.05	346.65	290.33	209.28	346.65	349.94	346.65	577.75	346.65	1115.79	488.04	450.82	291.72	540.69	347.31	15643.7	443.67	350.86	347.38	346.65	291.72	346.65	640.84	346.65	1898.13	863.85	777.31	443.67	288.88	209.28	231.1	488.04	176.52	346.65	288.88	288.88
				825	1306.44	2051.31	-744.864		288.88	1845.3	638.72	867.72	290.33	290.33	540.69	1808.11	297.17	293.81	638.72	956.31	582.73	349.56	347.31	350.29	638.72	288.88	531.97	706.14	291.06	434.77	552.8	638.72	350.58	1135.65	1899.74	2393.72	293.81	209.28	2393.72	1032.35	481.03	288.88	434.77	355.51	346.65	481.46	552.8	2181.07	346.65
				826	1409.9	2239.17	-829.268		600.6	481.03	234.3	660.05	777.31	1317.07	350.58	349.56	552.8	571.33	209.28	351.89	289.53	291.72	346.65	346.65	1041.41	1387.37	346.65	1317.07	956.5	2168.51	580.52	575.19	863.85	346.65	693.3	4114.8	346.65	1625.8	346.65	351.89	355.51	398.01	466.15	2181.07	289.6	1041.41	419.14	540.69	600.6
				827	1919.27	2527.32	-608.043		231.1	288.88	347.38	5092.53	291.06	11388.4	1026.85	346.65	571.33	348.84	4129.76	347.38	638.72	364.42	346.65	539.96	454.67	293.81	288.88	488.04	288.88	32763.1	2804.97	289.6	374.17	346.65	346.65	374.17	718.98	1016.32	693.3	497.51	2181.07	291.72	454.67	346.65	346.65	289.53	355.51	348.11	288.88
				828	1323.55	1659.4	-335.853		297.3	4114.8	5092.53	812.49	863.85	348.84	915.2	288.88	293.81	10088.4	231.1	350.86	288.88	644.99	346.65	347.38	350.86	11388.4	2804.97	539.96	346.65	347.38	1041.41	346.65	481.03	297.17	660.05	374.17	481.46	346.65	346.65	346.65	638.44	351.89	289.6	3165.83	2393.72	481.03	288.88	351.59	3165.83
				829	1036.31	1958.02	-921.71		531.97	288.88	346.65	1625.8	644.99	231.1	419.14	751.08	408.07	867.72	288.88	349.12	956.5	289.6	289.6	683.75	1026.85	706.14	2231.21	20814.6	289.53	349.12	1899.74	288.88	348.84	347.38	660.05	346.65	288.88	552.07	291.06	374.17	751.08	288.88	352.62	350.86	346.65	1741.61	1026.85	1741.61	346.65
				830	1627.93	1294.24	333.697		346.65	10088.4	963.58	355.51	540.69	173.33	1823	347.38	1387.37	348.11	291.06	1041.41	351.59	600.6	466.15	346.65	291.72	660.05	350.29	288.88	348.11	718.98	346.65	565.95	346.65	1317.07	231.1	1845.3	291.06	347.38	288.88	718.98	346.65	351.46	289.6	575.19	297.3	10088.4	454.67	863.85	1565.98
				831	1069.55	1407.65	-338.092		291.06	347.38	1845.3	234.3	683.75	501.45	346.65	346.65	291.06	466.15	364.42	1115.79	349.56	346.65	481.03	497.51	1059.83	350.08	703.48	540.69	1135.65	289.6	346.65	347.31	288.88	693.3	346.65	488.04	1845.3	638.72	346.65	32763.1	288.88	291.35	838.1	346.65	565.95	346.65	812.49	294.83	350.86
				832	1309.41	2264.03	-954.62		348.11	291.06	291.72	334.54	346.65	501.45	290.33	290.33	289.6	963.58	501.45	531.97	571.33	638.72	515.34	364.42	1059.83	2181.07	398.01	334.54	693.3	347.38	406.61	419.14	413.63	660.05	349.56	32763.1	3165.83	2181.07	288.88	347.31	231.1	577.75	348.11	1387.37	374.17	288.88	32763.1	348.11	1741.61
				833	2278.64	1888.93	389.717		2181.07	231.1	408.07	693.3	288.88	838.1	2181.07	350.08	2181.07	351.59	291.72	348.11	803.45	351.89	346.65	20814.6	346.65	15643.7	348.11	288.88	664.82	693.3	346.65	918.8	346.65	297.3	32763.1	346.65	346.65	350.08	347.38	347.38	812.49	348.11	346.65	231.76	288.88	419.14	288.88	552.07	290.33
				834	1247.96	2163.87	-915.912		350.08	1565.98	234.3	293.81	443.67	693.3	374.17	1026.85	918.8	346.65	15643.7	1016.32	2393.72	1520.61	346.65	209.28	1520.61	540.69	706.14	288.88	488.04	288.88	11388.4	288.88	350.86	346.65	812.49	575.19	346.65	552.07	577.75	346.65	176.52	5092.53	1898.13	975.21	349.56	1714.85	288.88	347.38	577.75
				835	1544.64	1726.06	-181.425		346.65	575.19	351.46	350.08	1565.98	413.63	777.31	660.05	404.43	348.11	867.72	693.3	346.65	703.48	963.58	2231.21	803.45	2168.51	346.65	291.06	1625.8	355.51	234.3	751.08	6059.92	289.53	406.4	351.89	346.65	346.65	347.38	346.65	565.95	289.6	348.11	552.8	346.65	350.86	15643.7	346.65	777.31
				836	1096.43	2281.74	-1185.31		1546.98	291.06	638.44	231.1	350.08	234.3	1808.11	346.65	434.77	289.6	346.65	638.72	346.65	1565.98	718.98	812.49	838.1	346.65	352.62	288.88	374.17	504.36	346.65	231.1	288.88	488.04	348.11	234.3	294.83	1387.37	346.65	2393.72	288.88	289.6	454.67	291.06	1387.37	350.58	2181.07	346.65	1059.83
				837	1419.11	1733.92	-314.81		918.8	515.34	693.3	751.08	1741.61	347.38	347.38	1520.61	2168.51	349.12	1115.79	1741.61	481.46	867.72	577.75	294.83	291.72	349.56	1041.41	346.65	346.65	288.88	1387.37	565.95	348.11	2583.31	703.48	580.52	291.06	497.51	349.56	346.65	350.29	288.88	565.95	347.38	419.14	565.95	1032.35	1387.37	351.89
				838	1232	2338.22	-1106.22		346.65	11388.4	346.65	293.81	683.75	863.85	289.6	2168.51	575.19	346.65	351.89	434.77	347.38	346.65	347.31	703.48	350.86	231.1	176.52	231.1	288.88	293.81	291.06	350.86	288.88	348.11	348.84	504.36	346.65	531.97	2231.21	443.67	515.34	1032.35	297.3	346.65	497.51	349.56	346.65	1845.3	349.56
				839	1082.81	2114.62	-1031.8		565.95	565.95	481.46	683.75	20814.6	406.4	580.52	231.1	231.76	347.38	582.73	693.3	1899.74	1625.8	289.6	351.46	580.52	346.65	346.65	1823	288.88	751.08	956.31	1546.98	351.59	347.38	1845.3	812.49	11388.4	466.15	350.58	1026.85	346.65	1565.98	346.65	291.06	288.88	1016.32	291.06	454.67	291.06
				840	1023.58	1948.59	-925.009		664.82	349.56	346.65	291.06	231.1	347.31	777.31	638.72	176.52	288.88	288.88	640.52	1714.85	413.63	348.11	289.6	434.77	706.14	565.95	638.72	288.88	956.31	289.6	346.65	346.65	520.38	350.08	346.65	2804.97	3165.83	294.83	975.21	693.3	346.65	466.15	683.75	1618.36	173.33	575.19	349.94	1032.35
				841	1021.5	1817.78	-796.285		1032.35	288.88	351.89	1565.98	975.21	346.65	234.3	234.3	571.33	288.88	347.38	1032.35	1823	351.46	234.3	32763.1	291.06	580.52	481.46	355.51	346.65	918.8	289.6	346.65	173.33	231.76	289.6	803.45	346.65	288.88	2583.31	577.75	288.88	1317.07	289.53	288.88	288.88	351.89	777.31	346.65	347.31
				842	1407.07	1565.64	-158.57		2181.07	346.65	346.65	638.44	638.44	406.4	347.38	346.65	347.38	706.14	231.1	1115.79	352.62	11388.4	288.88	346.65	209.28	6059.92	812.49	346.65	706.14	291.06	718.98	638.72	346.65	355.51	346.65	355.51	293.81	288.88	15643.7	975.21	1016.32	352.62	683.75	374.17	1520.61	406.4	20814.6	751.08	349.94
				843	978.127	1923.68	-945.556		408.07	289.53	351.89	1115.79	956.31	347.38	231.76	346.65	10088.4	346.65	413.63	1899.74	1565.98	1059.83	346.65	288.88	1317.07	706.14	434.77	812.49	443.67	288.88	644.99	289.6	638.44	346.65	408.07	644.99	346.65	963.58	481.03	288.88	600.6	1115.79	406.4	355.51	350.08	539.96	15643.7	3165.83	2583.31
				844	1467.51	1902.46	-434.951		350.08	1041.41	347.38	294.83	406.61	1899.74	32763.1	398.01	288.88	350.86	956.31	346.65	515.34	4114.8	1899.74	915.2	531.97	2393.72	1618.36	515.34	956.5	290.33	346.65	434.77	291.06	600.6	2181.07	575.19	1808.11	291.35	231.76	577.75	297.17	173.33	288.88	6059.92	1808.11	660.05	664.82	520.38	434.77
				845	987.818	1385.16	-397.346		1898.13	539.96	346.65	565.95	956.31	539.96	2168.51	231.1	6059.92	664.82	1546.98	346.65	660.05	288.88	1032.35	565.95	231.1	2181.07	291.06	664.82	1625.8	660.05	289.53	718.98	231.76	11388.4	11388.4	1714.85	398.01	2804.97	288.88	5092.53	346.65	1741.61	231.1	347.38	664.82	348.11	3165.83	364.42	347.31
				846	1129.69	1843.4	-713.715		539.96	408.07	1845.3	351.89	346.65	288.88	419.14	863.85	347.38	2804.97	918.8	1317.07	450.82	288.88	348.11	288.88	289.6	288.88	838.1	466.15	956.31	288.88	501.45	350.58	1059.83	5092.53	915.2	355.51	289.6	288.88	406.61	582.73	413.63	346.65	552.8	640.84	575.19	751.08	349.56	346.65	231.1
				847	1580.43	1307.75	272.682		289.6	289.6	497.51	10088.4	288.88	173.33	348.11	1714.85	350.58	294.83	349.94	481.03	346.65	1387.37	863.85	288.88	346.65	600.6	346.65	640.52	552.8	575.19	497.51	2393.72	2393.72	1618.36	706.14	1041.41	638.44	2804.97	346.65	683.75	10088.4	346.65	173.33	288.88	297.3	450.82	346.65	443.67	497.51
				848	1115.74	1670.86	-555.118		346.65	497.51	6059.92	1016.32	2231.21	520.38	231.1	1808.11	706.14	488.04	956.31	346.65	975.21	751.08	1714.85	173.33	291.06	351.59	1808.11	173.33	291.72	364.42	346.65	289.6	1032.35	1741.61	915.2	347.31	597.8	1714.85	2181.07	346.65	350.86	297.3	293.81	406.4	20814.6	956.31	450.82	291.06	350.86
				849	1412.15	1684.07	-271.916		290.33	1041.41	2583.31	352.62	291.72	350.86	2583.31	291.72	288.88	1016.32	374.17	2804.97	288.88	347.38	290.33	350.58	355.51	352.62	413.63	693.3	288.88	1016.32	288.88	4114.8	531.97	1041.41	288.88	693.3	288.88	348.84	349.94	2583.31	531.97	1808.11	703.48	2804.97	290.33	346.65	577.75	291.06	1026.85
				850	1083.1	1188.34	-105.244		683.75	718.98	1625.8	552.8	209.28	288.88	531.97	481.03	291.72	956.5	347.31	348.11	297.17	582.73	838.1	2168.51	575.19	231.1	975.21	693.3	32763.1	1520.61	288.88	706.14	1898.13	173.33	288.88	406.61	1618.36	975.21	580.52	406.4	346.65	346.65	520.38	1618.36	288.88	346.65	290.33	1823	640.52
				851	1192.38	1413.62	-221.236		1104.44	15643.7	346.65	348.11	346.65	297.3	640.52	346.65	406.61	497.51	346.65	515.34	1520.61	520.38	1565.98	291.06	638.72	288.88	349.94	1041.41	32763.1	346.65	2181.07	3165.83	1618.36	349.56	289.6	434.77	777.31	350.58	1565.98	288.88	346.65	350.58	288.88	290.33	288.88	408.07	1026.85	346.65	289.6
				852	1063.37	2372.21	-1308.84		1741.61	803.45	1041.41	351.46	1041.41	346.65	346.65	346.65	481.03	867.72	348.11	812.49	355.51	346.65	2168.51	288.88	364.42	481.46	231.1	1546.98	4114.8	3165.83	1032.35	289.6	1387.37	297.17	288.88	350.08	552.07	346.65	4129.76	346.65	644.99	347.38	466.15	520.38	580.52	4114.8	660.05	288.88	406.4
				853	966.921	2037.15	-1070.23		1317.07	597.8	3165.83	638.44	552.07	2393.72	347.31	288.88	346.65	350.58	501.45	504.36	2583.31	288.88	348.11	693.3	346.65	4129.76	2583.31	15643.7	288.88	347.31	288.88	350.29	350.08	288.88	497.51	231.76	348.11	1104.44	1032.35	4114.8	660.05	346.65	582.73	6059.92	346.65	288.88	434.77	349.56	577.75
				854	1248.64	1912.53	-663.894		346.65	2393.72	288.88	1741.61	355.51	355.51	293.81	443.67	2181.07	355.51	346.65	1625.8	4129.76	289.6	346.65	355.51	346.65	638.72	2231.21	289.6	346.65	975.21	918.8	346.65	575.19	346.65	963.58	1898.13	504.36	347.38	956.31	466.15	1032.35	351.46	640.84	1898.13	347.38	355.51	297.17	693.3	915.2
				855	950.258	979.608	-29.3509		291.06	350.58	812.49	289.6	1845.3	349.56	751.08	1845.3	346.65	1104.44	288.88	209.28	234.3	683.75	600.6	346.65	4129.76	1387.37	863.85	1823	347.38	297.3	1520.61	1808.11	915.2	288.88	975.21	291.72	355.51	777.31	4129.76	454.67	348.11	346.65	504.36	297.3	404.43	231.1	838.1	348.11	11388.4
				856	1048.44	1741.12	-692.684		288.88	706.14	347.38	346.65	5092.53	751.08	2804.97	580.52	10088.4	346.65	718.98	2393.72	234.3	1032.35	406.61	231.76	2583.31	520.38	515.34	347.38	918.8	1059.83	644.99	419.14	291.06	1741.61	408.07	364.42	297.17	501.45	209.28	351.59	297.3	2168.51	1115.79	348.11	2181.07	1546.98	346.65	346.65	347.38
				857	1328.54	1971.97	-643.426		413.63	290.33	20814.6	552.07	751.08	501.45	288.88	1565.98	289.6	504.36	398.01	231.1	291.06	288.88	288.88	539.96	1808.11	918.8	6059.92	288.88	346.65	406.61	660.05	718.98	288.88	515.34	346.65	294.83	346.65	6059.92	1135.65	751.08	15643.7	1741.61	350.86	355.51	838.1	2181.07	1104.44	571.33	350.58
				858	1184.49	2197.55	-1013.06		350.58	406.61	346.65	481.46	288.88	291.06	1899.74	664.82	1625.8	349.56	803.45	4129.76	346.65	231.1	347.31	290.33	638.44	346.65	350.58	751.08	231.1	577.75	597.8	638.44	915.2	520.38	351.89	346.65	6059.92	504.36	638.44	2804.97	288.88	918.8	346.65	1104.44	915.2	863.85	1520.61	693.3	20814.6
				859	1374.79	1950.33	-575.543		291.72	693.3	956.31	231.1	355.51	1104.44	364.42	346.65	288.88	350.29	346.65	346.65	346.65	15643.7	683.75	2804.97	2393.72	504.36	434.77	291.35	234.3	1041.41	173.33	1899.74	288.88	289.53	408.07	291.06	5092.53	346.65	364.42	297.17	374.17	1387.37	346.65	5092.53	11388.4	638.72	349.56	1741.61	531.97
				860	1262.77	2295.35	-1032.58		2181.07	349.12	812.49	347.38	288.88	288.88	1625.8	346.65	231.1	288.88	348.11	1520.61	1041.41	364.42	346.65	346.65	867.72	352.62	355.51	565.95	294.83	176.52	638.44	975.21	291.06	346.65	346.65	289.6	10088.4	975.21	577.75	288.88	291.06	349.12	660.05	289.53	351.89	209.28	289.6	348.11	347.38
				861	1034.92	1552.64	-517.728		408.07	346.65	1898.13	956.31	540.69	1808.11	351.46	346.65	466.15	644.99	2393.72	2168.51	1823	481.46	1898.13	346.65	349.56	539.96	706.14	346.65	291.72	600.6	419.14	706.14	176.52	346.65	565.95	664.82	291.06	2168.51	703.48	1823	346.65	346.65	347.38	1625.8	450.82	956.31	291.72	777.31	565.95
				862	1349.96	2665.8	-1315.84		355.51	413.63	297.17	349.94	1741.61	1899.74	347.38	1565.98	346.65	481.03	290.33	520.38	349.56	6059.92	3165.83	348.11	2804.97	374.17	571.33	539.96	347.38	963.58	1520.61	347.38	956.5	565.95	346.65	289.6	288.88	346.65	349.94	706.14	2168.51	291.06	346.65	406.61	413.63	297.17	291.72	290.33	350.08
				863	1492.56	1799.35	-306.79		334.54	683.75	347.38	231.1	450.82	209.28	1625.8	1741.61	346.65	346.65	398.01	406.61	289.6	915.2	838.1	1741.61	290.33	294.83	481.03	346.65	803.45	347.38	347.38	351.59	346.65	406.4	580.52	2393.72	803.45	963.58	706.14	582.73	32763.1	1546.98	297.17	288.88	290.33	288.88	288.88	291.06	290.33
				864	951.141	2171.31	-1220.17		352.62	644.99	454.67	350.86	346.65	580.52	349.12	1520.61	288.88	963.58	2168.51	291.06	346.65	2393.72	15643.7	413.63	349.12	867.72	288.88	975.21	640.84	234.3	346.65	234.3	346.65	231.1	350.08	350.08	349.12	350.58	349.12	355.51	209.28	5092.53	963.58	346.65	173.33	718.98	660.05	346.65	351.59
				865	1031.78	1062.05	-30.2708		1714.85	2168.51	291.06	347.31	346.65	3165.83	346.65	1135.65	600.6	347.38	176.52	1059.83	350.86	413.63	346.65	3165.83	346.65	288.88	1317.07	348.11	346.65	1741.61	346.65	481.46	2804.97	350.08	350.29	1546.98	1520.61	1898.13	289.6	1625.8	644.99	1387.37	398.01	346.65	289.6	347.38	434.77	408.07	15643.7
				866	1163.95	2858.01	-1694.06		838.1	290.33	346.65	640.52	291.35	20814.6	288.88	346.65	408.07	4129.76	291.35	1016.32	404.43	347.38	1546.98	231.1	348.84	2583.31	346.65	450.82	176.52	346.65	355.51	1026.85	1625.8	291.72	289.6	288.88	347.38	347.38	4114.8	552.8	552.8	288.88	1520.61	348.84	288.88	173.33	481.46	2231.21	290.33
				867	1320.32	1553.48	-233.154		288.88	350.08	1104.44	582.73	288.88	540.69	1059.83	577.75	450.82	1317.07	918.8	975.21	408.07	288.88	718.98	346.65	1016.32	231.1	289.6	355.51	454.67	600.6	575.19	481.03	481.03	348.11	289.6	1898.13	1714.85	867.72	571.33	355.51	293.81	703.48	351.59	644.99	531.97	347.31	552.8	347.31	346.65
				868	1061.54	1186.9	-125.363		693.3	289.6	288.88	209.28	838.1	351.89	346.65	1565.98	703.48	290.33	350.08	975.21	497.51	291.06	501.45	348.11	290.33	297.3	1317.07	1032.35	582.73	703.48	231.1	346.65	1135.65	346.65	346.65	351.46	291.06	644.99	552.8	346.65	2804.97	350.29	349.94	956.31	346.65	5092.53	706.14	1115.79	346.65
				869	1205.92	1379.97	-174.056		231.1	693.3	6059.92	288.88	419.14	350.08	1714.85	297.3	288.88	297.17	288.88	351.46	863.85	918.8	956.5	1845.3	404.43	346.65	231.1	348.11	580.52	1618.36	718.98	289.6	297.17	434.77	346.65	346.65	15643.7	419.14	290.33	346.65	1823	1016.32	334.54	703.48	3165.83	580.52	1898.13	291.06	1041.41
				870	1182.48	2098.67	-916.185		1714.85	1823	838.1	231.1	571.33	291.06	176.52	348.11	1899.74	531.97	10088.4	346.65	355.51	346.65	291.06	349.94	1059.83	346.65	956.5	346.65	1026.85	374.17	350.58	915.2	531.97	1741.61	580.52	348.11	481.46	293.81	347.38	288.88	348.11	565.95	346.65	347.31	693.3	481.03	10088.4	349.56	571.33
				871	785.212	2243.19	-1457.98		867.72	1520.61	289.6	1115.79	288.88	597.8	288.88	1899.74	350.29	863.85	488.04	11388.4	288.88	346.65	406.61	539.96	466.15	288.88	346.65	915.2	443.67	1899.74	289.6	1899.74	777.31	956.31	540.69	297.17	288.88	497.51	349.56	644.99	693.3	1625.8	346.65	347.38	346.65	1899.74	374.17	531.97	975.21
				872	1432.51	2074.59	-642.078		777.31	288.88	291.06	346.65	346.65	4129.76	600.6	288.88	454.67	288.88	1808.11	918.8	32763.1	234.3	718.98	347.38	350.08	2181.07	350.86	347.31	812.49	346.65	294.83	374.17	575.19	289.6	580.52	600.6	346.65	288.88	454.67	290.33	838.1	231.76	209.28	346.65	1026.85	289.53	406.4	915.2	346.65
				873	1106.35	2617.01	-1510.66		350.29	497.51	718.98	2804.97	288.88	3165.83	347.31	291.06	288.88	975.21	404.43	288.88	540.69	580.52	504.36	348.84	288.88	346.65	706.14	290.33	346.65	408.07	575.19	450.82	355.51	288.88	346.65	346.65	706.14	355.51	351.59	290.33	1387.37	346.65	348.11	355.51	660.05	915.2	660.05	2181.07	2168.51
				874	1244.25	1861.53	-617.276		1741.61	497.51	346.65	660.05	5092.53	975.21	346.65	481.46	1026.85	346.65	1565.98	812.49	398.01	1714.85	406.4	288.88	294.83	351.89	10088.4	1115.79	552.07	488.04	4114.8	289.6	2583.31	346.65	838.1	3165.83	838.1	1026.85	751.08	173.33	346.65	334.54	291.35	565.95	540.69	294.83	346.65	352.62	288.88
				875	1079.76	1569.25	-489.498		2583.31	350.29	751.08	706.14	293.81	288.88	349.56	2181.07	351.46	531.97	664.82	346.65	1808.11	288.88	1317.07	1317.07	349.56	1026.85	434.77	349.94	351.59	466.15	693.3	291.06	334.54	2168.51	1115.79	297.17	488.04	1059.83	347.31	374.17	351.89	1808.11	664.82	1387.37	1041.41	406.4	1032.35	349.94	1135.65
				876	1489.13	1888.14	-399.011		703.48	693.3	346.65	1546.98	539.96	346.65	334.54	434.77	975.21	1317.07	289.6	404.43	520.38	540.69	1808.11	347.38	867.72	288.88	580.52	288.88	32763.1	291.06	777.31	575.19	2181.07	1546.98	347.38	565.95	347.38	706.14	2804.97	404.43	1115.79	2168.51	644.99	346.65	291.06	346.65	501.45	348.11	1104.44
				877	875.431	1832.9	-957.472		289.6	515.34	349.94	346.65	2393.72	234.3	346.65	289.6	350.08	346.65	349.56	288.88	288.88	2393.72	1625.8	288.88	351.89	803.45	867.72	664.82	347.38	803.45	497.51	176.52	334.54	364.42	1032.35	2583.31	481.46	346.65	10088.4	1032.35	504.36	1041.41	1898.13	1387.37	288.88	231.1	1387.37	1115.79	231.1
				878	1362.44	1611.43	-248.991		346.65	515.34	290.33	1059.83	347.31	1546.98	290.33	346.65	552.8	481.46	348.11	346.65	863.85	297.3	231.1	918.8	434.77	346.65	349.56	288.88	520.38	288.88	466.15	1625.8	297.3	413.63	640.52	289.53	434.77	291.72	838.1	32763.1	706.14	918.8	481.46	466.15	289.6	346.65	582.73	346.65	1059.83
				879	981.365	2146.31	-1164.94		288.88	638.44	501.45	288.88	291.06	293.81	32763.1	803.45	963.58	450.82	406.61	374.17	1741.61	600.6	347.31	1317.07	288.88	288.88	10088.4	413.63	1741.61	488.04	346.65	346.65	571.33	291.06	693.3	231.1	693.3	350.86	915.2	297.17	346.65	466.15	4129.76	346.65	346.65	346.65	347.31	288.88	346.65
				880	1035.42	1859.97	-824.547		2583.31	481.46	288.88	288.88	1898.13	597.8	346.65	351.89	290.33	32763.1	638.72	1016.32	347.38	406.4	501.45	803.45	575.19	297.17	867.72	481.03	539.96	413.63	346.65	290.33	488.04	347.31	1625.8	346.65	346.65	450.82	466.15	718.98	352.62	348.84	406.61	1898.13	347.31	350.58	419.14	351.89	346.65
				881	977.836	1986.44	-1008.6		288.88	231.1	288.88	406.61	1135.65	290.33	346.65	289.6	231.76	918.8	347.31	1016.32	347.38	364.42	231.1	288.88	288.88	2231.21	350.86	209.28	515.34	349.56	348.11	693.3	803.45	413.63	349.12	355.51	346.65	291.06	231.1	600.6	1135.65	408.07	4129.76	348.11	347.31	580.52	1317.07	350.29	571.33
				882	1448.56	1684.82	-236.254		346.65	289.6	600.6	297.17	346.65	434.77	582.73	347.38	497.51	289.6	1059.83	297.17	751.08	288.88	531.97	481.03	975.21	2168.51	644.99	1565.98	347.38	863.85	597.8	963.58	812.49	346.65	346.65	2583.31	290.33	504.36	288.88	644.99	4129.76	346.65	718.98	349.94	1845.3	348.11	582.73	466.15	812.49
				883	958.528	2150.12	-1191.59		346.65	540.69	176.52	693.3	664.82	231.1	1808.11	803.45	580.52	288.88	1546.98	231.1	552.07	364.42	347.38	291.72	293.81	2168.51	10088.4	644.99	638.44	347.38	497.51	1104.44	349.94	956.5	346.65	1059.83	597.8	176.52	2393.72	1808.11	706.14	539.96	231.76	975.21	288.88	346.65	288.88	706.14	293.81
				884	1207.82	1876.6	-668.78		638.72	419.14	1741.61	2168.51	1317.07	515.34	346.65	1899.74	1026.85	346.65	863.85	346.65	2804.97	347.38	419.14	1026.85	334.54	1016.32	575.19	597.8	347.38	346.65	288.88	582.73	398.01	1546.98	349.94	963.58	863.85	450.82	351.59	3165.83	1135.65	1104.44	497.51	1135.65	640.84	173.33	597.8	288.88	481.03
				885	1251.66	1693.44	-441.783		1135.65	419.14	2168.51	346.65	346.65	349.56	597.8	297.3	2393.72	481.03	1625.8	552.8	1026.85	2804.97	231.1	348.11	346.65	352.62	346.65	173.33	956.5	288.88	334.54	349.94	289.6	5092.53	501.45	488.04	346.65	231.1	443.67	173.33	346.65	6059.92	1041.41	1115.79	289.6	956.5	348.11	6059.92	346.65
				886	1369.02	1534.27	-165.252		350.08	956.31	288.88	350.58	364.42	404.43	863.85	364.42	350.29	364.42	413.63	347.31	289.53	644.99	1741.61	497.51	4114.8	582.73	406.61	351.89	413.63	346.65	501.45	2393.72	288.88	413.63	15643.7	867.72	2168.51	693.3	4129.76	288.88	582.73	552.8	289.6	582.73	346.65	349.56	1387.37	863.85	297.17
				887	957.615	1731.03	-773.413		349.94	918.8	288.88	1520.61	352.62	1041.41	867.72	347.31	291.06	1845.3	346.65	1026.85	347.38	640.84	349.12	348.11	1546.98	1135.65	293.81	640.52	334.54	915.2	404.43	288.88	450.82	291.06	291.06	350.58	577.75	346.65	291.06	1845.3	288.88	288.88	803.45	398.01	350.29	346.65	231.1	600.6	963.58
				888	1368.67	1757.2	-388.522		6059.92	350.29	346.65	1387.37	915.2	531.97	644.99	915.2	867.72	349.12	176.52	693.3	638.72	497.51	348.11	718.98	640.52	288.88	515.34	751.08	288.88	349.56	346.65	347.38	290.33	398.01	346.65	346.65	956.5	501.45	2393.72	1026.85	346.65	288.88	531.97	915.2	915.2	291.72	1741.61	348.11	450.82
				889	1031.36	1790.93	-759.563		288.88	346.65	291.35	346.65	434.77	1625.8	349.12	1565.98	291.35	963.58	209.28	956.5	812.49	288.88	346.65	597.8	176.52	288.88	5092.53	2393.72	406.4	580.52	348.84	290.33	350.08	413.63	640.84	347.38	5092.53	2804.97	406.4	408.07	1845.3	350.58	231.1	288.88	291.06	1387.37	580.52	288.88	777.31
				890	915.872	1307.96	-392.092		355.51	297.3	346.65	294.83	349.94	176.52	406.4	404.43	863.85	580.52	347.38	346.65	751.08	4114.8	664.82	777.31	2804.97	404.43	5092.53	289.6	644.99	2804.97	289.6	290.33	346.65	1741.61	497.51	5092.53	346.65	1899.74	1104.44	531.97	350.29	1565.98	347.38	349.56	352.62	1115.79	501.45	4114.8	683.75
				891	1057.79	2203.62	-1145.83		290.33	10088.4	777.31	288.88	863.85	1032.35	812.49	4129.76	346.65	346.65	640.84	176.52	289.53	346.65	812.49	552.8	660.05	693.3	1041.41	293.81	231.1	291.35	346.65	346.65	346.65	347.31	347.38	956.5	466.15	1546.98	351.89	231.1	640.84	288.88	364.42	288.88	539.96	660.05	638.44	466.15	15643.7
				892	1359.47	2038.81	-679.341		434.77	434.77	2168.51	351.89	597.8	963.58	289.6	32763.1	693.3	1845.3	176.52	481.46	346.65	291.06	975.21	346.65	349.12	1741.61	2181.07	288.88	349.12	288.88	693.3	1387.37	1059.83	347.38	777.31	504.36	291.35	1059.83	683.75	289.6	1741.61	1808.11	660.05	347.38	231.76	350.58	351.59	288.88	3165.83
				893	1338.15	1920.16	-582.012		404.43	347.38	867.72	1845.3	288.88	577.75	346.65	10088.4	15643.7	350.29	863.85	288.88	1026.85	4114.8	289.53	347.31	580.52	693.3	4114.8	777.31	291.72	434.77	1845.3	1041.41	346.65	231.1	956.5	347.38	638.72	10088.4	290.33	1565.98	288.88	838.1	290.33	350.08	956.5	289.6	350.58	552.07	1041.41
				894	1054.7	1436.32	-381.622		291.06	488.04	515.34	231.1	419.14	347.38	231.1	350.58	288.88	1135.65	288.88	346.65	419.14	481.46	1016.32	867.72	413.63	1741.61	346.65	520.38	501.45	11388.4	291.35	1618.36	683.75	231.1	10088.4	350.86	347.31	10088.4	582.73	2231.21	481.46	346.65	956.5	347.38	6059.92	347.38	956.5	867.72	398.01
				895	1213.86	1541.53	-327.664		346.65	664.82	1845.3	1026.85	751.08	290.33	288.88	231.1	2583.31	539.96	347.38	2231.21	346.65	706.14	398.01	450.82	288.88	176.52	1016.32	1317.07	346.65	348.84	1016.32	1104.44	406.61	803.45	288.88	346.65	2181.07	3165.83	1104.44	348.84	297.3	956.5	334.54	552.8	291.35	1741.61	571.33	693.3	1026.85
				896	1235.58	1805.34	-569.761		348.11	1625.8	348.11	504.36	346.65	1026.85	1026.85	334.54	231.1	1104.44	231.1	718.98	349.56	346.65	466.15	209.28	289.6	291.06	481.03	288.88	364.42	289.6	288.88	291.72	1845.3	346.65	956.5	346.65	364.42	481.03	350.86	231.1	1618.36	1115.79	2168.51	419.14	347.31	2583.31	1899.74	975.21	640.52
				897	972.231	1365.98	-393.752		552.07	539.96	346.65	209.28	580.52	1845.3	450.82	288.88	481.46	488.04	346.65	597.8	293.81	660.05	346.65	346.65	234.3	915.2	443.67	693.3	334.54	288.88	552.07	289.6	364.42	289.6	552.8	346.65	231.1	346.65	293.81	640.52	552.07	501.45	288.88	751.08	640.84	351.46	398.01	1026.85	346.65
				898	1349.88	1872.54	-522.658		346.65	501.45	975.21	956.31	231.1	346.65	346.65	289.6	346.65	2804.97	466.15	434.77	289.53	531.97	346.65	350.29	349.94	346.65	289.6	349.94	419.14	348.84	956.31	346.65	1520.61	288.88	288.88	346.65	15643.7	434.77	291.06	352.62	1714.85	288.88	4114.8	346.65	290.33	349.12	349.56	291.06	867.72
				899	1281.97	1820.44	-538.467		918.8	32763.1	173.33	289.6	683.75	481.46	1135.65	4129.76	347.38	1565.98	3165.83	346.65	1317.07	297.3	2231.21	234.3	638.72	419.14	288.88	288.88	481.46	540.69	5092.53	291.35	918.8	1741.61	346.65	1115.79	346.65	346.65	956.5	1714.85	3165.83	582.73	231.1	1714.85	488.04	1618.36	1823	751.08	231.1
				900	1506.2	1470.49	35.7086		289.53	406.4	644.99	347.38	290.33	346.65	520.38	288.88	288.88	1565.98	297.17	1059.83	374.17	352.62	434.77	1115.79	288.88	2168.51	481.03	838.1	290.33	2393.72	346.65	288.88	520.38	638.44	963.58	664.82	291.06	638.44	4129.76	288.88	346.65	291.06	4114.8	349.56	32763.1	347.31	347.38	1041.41	291.35
				901	1241.13	1655.27	-414.142		234.3	540.69	346.65	1808.11	347.31	577.75	838.1	348.11	374.17	293.81	297.3	346.65	975.21	867.72	288.88	290.33	640.84	706.14	346.65	347.38	2804.97	2393.72	15643.7	751.08	1041.41	350.08	1898.13	348.84	10088.4	2393.72	597.8	863.85	803.45	3165.83	10088.4	347.38	350.29	413.63	443.67	640.52	288.88
				902	1040.4	1311.68	-271.273		231.1	346.65	1016.32	515.34	289.6	1032.35	346.65	406.4	288.88	288.88	531.97	4129.76	918.8	501.45	956.31	1714.85	577.75	351.59	347.38	346.65	1618.36	288.88	346.65	664.82	1808.11	351.89	289.6	290.33	346.65	346.65	638.72	2583.31	552.07	347.38	346.65	520.38	10088.4	1026.85	231.1	6059.92	351.89
				903	1676.08	1286.36	389.722		346.65	640.84	288.88	640.52	348.11	703.48	2231.21	600.6	288.88	1026.85	504.36	640.84	346.65	346.65	231.76	289.6	1104.44	32763.1	231.1	346.65	346.65	288.88	706.14	454.67	234.3	348.11	32763.1	20814.6	350.86	346.65	346.65	497.51	1845.3	481.03	291.06	349.94	347.31	355.51	1898.13	404.43	501.45
				904	1016.89	1780.71	-763.827		956.5	867.72	466.15	466.15	346.65	488.04	1041.41	288.88	231.1	350.86	289.6	575.19	349.12	11388.4	231.76	751.08	466.15	706.14	434.77	10088.4	640.84	231.1	346.65	231.1	1823	209.28	918.8	291.06	497.51	351.89	956.5	289.6	350.29	1845.3	288.88	1317.07	693.3	32763.1	352.62	540.69	488.04
				905	1343.06	1941.57	-598.507		347.31	867.72	294.83	291.72	374.17	355.51	803.45	419.14	291.06	2583.31	20814.6	297.17	664.82	10088.4	289.6	346.65	777.31	1899.74	10088.4	352.62	289.53	346.65	1618.36	1808.11	1714.85	2181.07	173.33	288.88	288.88	419.14	350.29	5092.53	4114.8	1135.65	520.38	413.63	350.86	638.44	15643.7	346.65	703.48
				906	1075.33	1555.37	-480.046		348.11	297.3	346.65	434.77	289.6	867.72	347.38	1026.85	348.11	231.1	347.38	347.31	346.65	552.07	915.2	176.52	539.96	288.88	1041.41	706.14	346.65	1898.13	454.67	515.34	956.31	289.6	1032.35	580.52	660.05	348.11	600.6	346.65	347.38	349.94	347.38	454.67	346.65	347.38	290.33	349.56	454.67
				907	1017.66	1346.86	-329.198		347.38	231.76	293.81	346.65	288.88	350.86	290.33	1899.74	288.88	2583.31	454.67	349.56	288.88	1546.98	918.8	290.33	956.31	531.97	571.33	355.51	1016.32	2583.31	640.52	346.65	481.46	288.88	297.3	346.65	288.88	291.35	349.12	838.1	497.51	1387.37	346.65	2393.72	577.75	2393.72	454.67	10088.4	289.6
				908	1348.26	1682	-333.739		565.95	347.38	434.77	915.2	346.65	364.42	346.65	838.1	20814.6	346.65	20814.6	346.65	956.31	1387.37	352.62	347.38	346.65	291.06	1135.65	3165.83	497.51	288.88	434.77	291.06	2583.31	718.98	515.34	600.6	1317.07	1741.61	346.65	350.86	346.65	2231.21	297.17	350.58	1625.8	346.65	408.07	406.4	351.46
				909	1144.85	1848.85	-703.992		355.51	346.65	406.61	434.77	347.38	346.65	234.3	1135.65	4129.76	288.88	660.05	289.6	347.38	703.48	580.52	297.3	1618.36	347.38	346.65	347.38	1041.41	398.01	454.67	289.6	297.3	450.82	1317.07	289.53	443.67	288.88	346.65	1520.61	288.88	1899.74	231.1	288.88	347.38	289.6	497.51	351.46	291.06
				910	1621.83	2104.23	-482.4		11388.4	406.61	297.3	231.76	289.6	346.65	10088.4	349.94	706.14	497.51	1059.83	539.96	956.5	346.65	347.38	1317.07	289.6	398.01	11388.4	10088.4	346.65	290.33	706.14	956.31	640.84	867.72	706.14	660.05	863.85	348.11	520.38	434.77	777.31	346.65	20814.6	350.29	497.51	288.88	288.88	374.17	349.94
				911	870.304	1988.07	-1117.77		1714.85	915.2	640.52	638.44	4129.76	398.01	565.95	488.04	1625.8	1899.74	231.1	419.14	419.14	454.67	582.73	291.72	291.06	289.6	294.83	288.88	291.06	231.76	349.12	288.88	294.83	288.88	346.65	597.8	693.3	660.05	347.38	350.08	346.65	434.77	777.31	1016.32	291.06	1808.11	350.58	1618.36	346.65
				912	950.676	1414.63	-463.95		351.59	176.52	406.61	291.06	2168.51	288.88	1714.85	288.88	406.4	466.15	1387.37	638.44	346.65	2181.07	234.3	346.65	346.65	406.4	703.48	406.61	1059.83	531.97	297.3	346.65	6059.92	956.5	10088.4	915.2	346.65	352.62	291.06	294.83	419.14	1741.61	288.88	288.88	1135.65	11388.4	347.38	2393.72	683.75
				913	1051.95	2014.36	-962.413		434.77	346.65	1808.11	660.05	348.11	803.45	291.72	346.65	1618.36	20814.6	347.38	580.52	346.65	289.6	374.17	1016.32	398.01	1026.85	975.21	488.04	348.11	2168.51	454.67	6059.92	1520.61	176.52	348.11	552.07	539.96	10088.4	351.89	580.52	413.63	706.14	291.06	1565.98	1898.13	481.46	289.6	863.85	404.43
				914	1154.16	1637.7	-483.538		450.82	454.67	231.1	918.8	288.88	443.67	288.88	294.83	346.65	406.4	291.72	288.88	291.06	11388.4	288.88	963.58	481.03	349.94	346.65	346.65	346.65	481.03	4129.76	664.82	348.11	777.31	364.42	1059.83	644.99	346.65	346.65	176.52	355.51	290.33	355.51	2804.97	288.88	1899.74	406.4	1714.85	289.6
				915	1037.19	1683.56	-646.367		434.77	6059.92	504.36	812.49	347.31	600.6	539.96	346.65	291.35	348.11	803.45	346.65	234.3	803.45	349.56	1104.44	450.82	288.88	434.77	11388.4	294.83	349.56	348.11	347.38	348.11	1032.35	1520.61	706.14	350.86	975.21	231.1	481.46	580.52	6059.92	351.59	364.42	346.65	350.29	291.06	406.4	291.35
				916	1136.08	1438.31	-302.223		346.65	1741.61	289.6	334.54	1041.41	1026.85	571.33	803.45	640.84	571.33	346.65	347.31	4129.76	347.31	350.58	693.3	863.85	466.15	501.45	1317.07	1823	11388.4	209.28	297.3	288.88	640.84	706.14	346.65	288.88	346.65	706.14	580.52	1317.07	346.65	346.65	504.36	975.21	348.11	1808.11	346.65	531.97
				917	1435.13	2482.91	-1047.79		443.67	2181.07	867.72	32763.1	693.3	718.98	288.88	1135.65	1546.98	5092.53	1059.83	2231.21	706.14	352.62	346.65	6059.92	176.52	1845.3	2393.72	350.86	1808.11	706.14	1546.98	718.98	963.58	374.17	350.08	466.15	348.11	504.36	349.56	350.86	1104.44	4114.8	2231.21	350.58	349.56	347.38	1016.32	288.88	1899.74
				918	1705.96	1856.4	-150.443		346.65	1104.44	297.17	290.33	600.6	231.1	515.34	288.88	293.81	374.17	349.56	600.6	334.54	32763.1	867.72	683.75	288.88	552.8	352.62	751.08	297.3	350.08	346.65	231.1	15643.7	1741.61	15643.7	209.28	515.34	915.2	346.65	5092.53	15643.7	231.76	497.51	355.51	565.95	406.4	575.19	497.51	683.75
				919	989.793	1500.2	-510.409		351.59	297.3	288.88	812.49	803.45	1032.35	291.06	1845.3	234.3	638.72	349.94	1135.65	11388.4	351.59	291.06	718.98	346.65	288.88	231.1	1625.8	404.43	640.84	352.62	638.72	488.04	349.12	863.85	349.12	1546.98	294.83	640.52	4129.76	2583.31	346.65	539.96	481.46	2393.72	347.38	15643.7	346.65	406.4
				920	962.736	1902.49	-939.752		347.38	349.94	347.31	2393.72	434.77	346.65	1618.36	404.43	1059.83	288.88	539.96	288.88	291.35	515.34	291.35	867.72	346.65	346.65	434.77	693.3	1625.8	346.65	5092.53	4114.8	956.5	347.38	693.3	346.65	348.11	640.52	297.17	209.28	838.1	504.36	1565.98	683.75	1618.36	2393.72	288.88	347.38	975.21
				921	1268.28	1720.32	-452.044		2804.97	693.3	374.17	915.2	1823	2168.51	334.54	334.54	580.52	209.28	1317.07	346.65	346.65	348.11	1714.85	1823	406.4	289.6	540.69	288.88	803.45	4129.76	348.11	531.97	346.65	347.31	450.82	1520.61	293.81	540.69	288.88	291.35	20814.6	956.5	1845.3	347.38	577.75	291.06	501.45	346.65	288.88
				922	892.202	2480.78	-1588.57		351.89	531.97	1845.3	1899.74	297.17	291.06	1387.37	346.65	346.65	918.8	346.65	1520.61	291.35	1104.44	346.65	1899.74	346.65	838.1	443.67	434.77	347.31	963.58	350.58	5092.53	347.38	347.38	777.31	1016.32	351.46	348.11	443.67	501.45	582.73	466.15	683.75	350.86	347.38	176.52	956.31	5092.53	288.88
				923	1057.02	1723.16	-666.134		577.75	2231.21	348.11	351.89	234.3	683.75	350.08	350.86	454.67	346.65	346.65	346.65	346.65	777.31	346.65	346.65	346.65	693.3	838.1	297.17	803.45	531.97	297.17	2181.07	751.08	693.3	288.88	2181.07	173.33	2231.21	408.07	1317.07	11388.4	173.33	234.3	812.49	693.3	347.38	501.45	1546.98	1026.85
				924	967.817	1175.15	-207.331		346.65	346.65	466.15	291.72	349.12	347.31	718.98	751.08	664.82	20814.6	571.33	406.4	751.08	346.65	348.84	347.38	3165.83	346.65	718.98	231.1	501.45	231.76	706.14	234.3	2168.51	347.38	346.65	2168.51	231.1	501.45	2393.72	1823	443.67	718.98	706.14	434.77	481.03	334.54	481.03	346.65	956.31
				925	1640.72	1580.43	60.2876		867.72	288.88	349.56	355.51	346.65	2583.31	289.6	347.31	291.06	466.15	346.65	398.01	288.88	291.06	4129.76	355.51	552.8	346.65	288.88	406.4	288.88	863.85	1135.65	350.29	346.65	2181.07	11388.4	294.83	15643.7	346.65	346.65	1387.37	347.31	346.65	5092.53	288.88	289.6	347.38	539.96	32763.1	644.99
				926	908.553	2114.6	-1206.05		289.53	580.52	289.6	863.85	346.65	867.72	2168.51	346.65	488.04	291.72	350.58	450.82	812.49	4129.76	348.11	915.2	176.52	1899.74	515.34	347.38	288.88	209.28	660.05	289.6	660.05	346.65	497.51	600.6	640.84	718.98	346.65	294.83	350.08	231.76	351.89	289.53	350.86	683.75	346.65	488.04	406.4
				927	806.694	1500.35	-693.653		577.75	520.38	288.88	1317.07	288.88	4129.76	664.82	346.65	209.28	501.45	346.65	346.65	540.69	1741.61	520.38	693.3	413.63	552.8	413.63	288.88	346.65	288.88	288.88	867.72	288.88	291.06	1899.74	355.51	173.33	1026.85	693.3	288.88	231.1	575.19	294.83	501.45	346.65	597.8	408.07	291.06	349.94
				928	964.468	2254.77	-1290.3		348.84	777.31	1041.41	812.49	234.3	288.88	355.51	234.3	231.1	291.72	1808.11	346.65	1823	404.43	289.6	575.19	531.97	1899.74	346.65	346.65	346.65	231.1	348.84	346.65	346.65	640.84	812.49	288.88	515.34	348.11	291.06	398.01	1387.37	838.1	350.86	638.72	664.82	346.65	539.96	1115.79	520.38
				929	1525.06	1220.17	304.887		355.51	293.81	6059.92	1026.85	434.77	515.34	660.05	406.4	956.31	347.38	347.38	347.38	2181.07	291.06	2231.21	346.65	289.53	11388.4	1618.36	289.53	289.6	364.42	347.38	231.1	294.83	209.28	290.33	481.46	346.65	1135.65	552.07	294.83	552.07	915.2	288.88	294.83	349.56	351.89	351.46	346.65	288.88
				930	1337.09	1247.38	89.7075		1016.32	348.84	706.14	289.6	346.65	209.28	863.85	346.65	347.31	1741.61	434.77	1845.3	531.97	1026.85	1026.85	355.51	346.65	1016.32	350.29	288.88	6059.92	406.61	706.14	347.31	231.1	350.08	454.67	552.8	349.94	291.06	348.11	531.97	288.88	488.04	346.65	1898.13	406.61	231.1	346.65	552.07	398.01
				931	1094.59	1725.55	-630.96		349.94	346.65	640.52	1135.65	963.58	364.42	638.44	289.6	349.12	434.77	288.88	1898.13	812.49	1104.44	291.35	348.11	348.11	348.11	346.65	2181.07	346.65	577.75	347.31	1546.98	291.35	346.65	660.05	1823	915.2	443.67	289.6	1823	346.65	1059.83	348.11	288.88	1387.37	351.89	406.61	918.8	481.46
				932	1478.75	2187.85	-709.108		975.21	450.82	352.62	408.07	481.46	350.86	706.14	867.72	531.97	1135.65	6059.92	1026.85	290.33	1546.98	10088.4	1104.44	406.61	751.08	1135.65	294.83	1104.44	406.61	803.45	838.1	4114.8	350.29	364.42	346.65	481.46	346.65	577.75	346.65	288.88	520.38	718.98	481.03	1565.98	497.51	1059.83	571.33	531.97
				933	1394.21	1767.76	-373.557		1714.85	234.3	1845.3	346.65	346.65	918.8	288.88	956.31	501.45	11388.4	288.88	334.54	1565.98	297.3	1565.98	600.6	664.82	1059.83	294.83	640.52	346.65	565.95	351.89	1714.85	288.88	481.46	706.14	348.11	600.6	777.31	640.84	683.75	209.28	351.89	346.65	812.49	6059.92	1135.65	346.65	515.34	683.75
				934	983.883	2477.27	-1493.39		294.83	346.65	355.51	481.46	291.35	288.88	504.36	351.46	347.38	352.62	346.65	640.84	751.08	638.72	288.88	288.88	575.19	347.38	334.54	406.61	1546.98	664.82	349.94	15643.7	349.56	347.38	346.65	443.67	347.38	350.29	915.2	289.6	231.76	346.65	863.85	1115.79	1618.36	4114.8	975.21	488.04	915.2
				935	1248.71	2837.34	-1588.63		552.8	693.3	288.88	346.65	350.29	706.14	565.95	693.3	3165.83	1845.3	419.14	580.52	1317.07	2181.07	504.36	1104.44	291.35	289.6	346.65	374.17	289.53	2583.31	404.43	346.65	918.8	577.75	915.2	347.38	1059.83	434.77	481.46	1845.3	347.31	1317.07	288.88	963.58	15643.7	664.82	351.89	346.65	434.77
				936	1706.21	1560.29	145.919		351.89	290.33	1520.61	1115.79	3165.83	346.65	863.85	1387.37	1104.44	638.44	289.6	346.65	297.17	975.21	1059.83	718.98	350.58	497.51	20814.6	351.59	863.85	288.88	351.46	347.38	347.38	231.1	352.62	288.88	454.67	2231.21	803.45	2804.97	1741.61	1026.85	660.05	481.46	838.1	1135.65	352.62	600.6	1741.61
				937	1169.12	2010.77	-841.655		288.88	348.11	571.33	1104.44	2181.07	2583.31	408.07	703.48	348.84	867.72	1899.74	531.97	434.77	15643.7	406.61	552.8	1625.8	552.8	288.88	515.34	231.1	288.88	347.38	504.36	3165.83	838.1	346.65	1016.32	539.96	501.45	351.89	349.56	1104.44	209.28	348.11	346.65	481.03	706.14	346.65	1520.61	290.33
				938	996.249	1446	-449.752		450.82	291.06	812.49	406.4	20814.6	293.81	346.65	346.65	419.14	577.75	1565.98	413.63	346.65	718.98	963.58	552.8	640.52	918.8	346.65	348.84	582.73	6059.92	355.51	2168.51	803.45	1059.83	597.8	1741.61	660.05	4129.76	350.29	751.08	975.21	571.33	718.98	454.67	466.15	481.46	803.45	644.99	289.6
				939	966.282	1739.03	-772.748		288.88	1115.79	577.75	481.46	4129.76	347.38	803.45	2168.51	565.95	346.65	346.65	297.3	1115.79	346.65	288.88	234.3	351.89	346.65	915.2	1387.37	975.21	4114.8	288.88	777.31	751.08	355.51	289.6	20814.6	209.28	497.51	294.83	346.65	1041.41	346.65	289.53	751.08	915.2	347.38	1115.79	640.52	2181.07
				940	989.641	2360.23	-1370.58		481.03	346.65	1016.32	173.33	1714.85	450.82	209.28	1899.74	10088.4	398.01	1898.13	289.53	288.88	289.6	288.88	231.76	419.14	334.54	706.14	1618.36	3165.83	6059.92	346.65	346.65	565.95	2393.72	346.65	501.45	481.46	347.38	288.88	1026.85	481.46	575.19	419.14	288.88	288.88	406.4	334.54	1059.83	1546.98
				941	1026.14	1512.98	-486.833		497.51	289.53	291.06	918.8	552.07	2393.72	346.65	347.31	466.15	3165.83	434.77	288.88	1135.65	580.52	288.88	355.51	600.6	1041.41	346.65	867.72	1618.36	838.1	288.88	294.83	1618.36	288.88	638.72	350.58	1115.79	863.85	288.88	346.65	803.45	350.29	20814.6	11388.4	346.65	1032.35	293.81	346.65	297.3
				942	1026.69	1986.35	-959.66		291.06	454.67	915.2	351.89	2168.51	1845.3	234.3	347.38	520.38	346.65	288.88	2393.72	346.65	350.58	289.6	404.43	4129.76	504.36	2583.31	406.4	638.44	664.82	346.65	289.6	1899.74	288.88	404.43	346.65	289.6	288.88	1618.36	374.17	575.19	1104.44	348.11	1041.41	1520.61	664.82	488.04	297.17	364.42
				943	1154.63	1603.9	-449.274		515.34	347.38	1032.35	347.38	289.6	355.51	289.6	348.11	504.36	644.99	209.28	346.65	293.81	552.8	501.45	1041.41	297.3	1115.79	346.65	664.82	346.65	466.15	347.31	582.73	352.62	497.51	289.6	288.88	2393.72	918.8	640.84	443.67	660.05	351.59	1899.74	346.65	288.88	289.6	349.56	374.17	1618.36
				944	1248.26	2710.77	-1462.51		638.44	347.31	454.67	346.65	504.36	918.8	539.96	1041.41	398.01	1104.44	1714.85	664.82	346.65	176.52	3165.83	288.88	231.1	32763.1	660.05	803.45	291.06	346.65	289.6	552.07	520.38	346.65	334.54	346.65	347.38	540.69	481.03	450.82	11388.4	288.88	4114.8	1899.74	1059.83	488.04	348.11	481.03	520.38
				945	1272.14	1644.29	-372.143		346.65	575.19	291.72	488.04	404.43	1041.41	1714.85	231.1	347.38	346.65	288.88	1546.98	346.65	1808.11	289.6	297.17	2804.97	803.45	915.2	539.96	812.49	488.04	406.61	5092.53	364.42	1898.13	374.17	2583.31	1808.11	351.59	32763.1	404.43	466.15	289.6	288.88	355.51	1041.41	364.42	349.56	374.17	350.08
				946	1942.64	1522.36	420.275		346.65	2231.21	520.38	1741.61	497.51	1823	349.94	1104.44	419.14	406.61	466.15	4114.8	231.1	706.14	419.14	346.65	374.17	351.59	706.14	838.1	10088.4	347.38	1845.3	520.38	350.29	288.88	552.8	1741.61	2583.31	234.3	1104.44	289.6	20814.6	838.1	2181.07	751.08	288.88	2231.21	346.65	346.65	956.5
				947	990.722	1758.09	-767.371		334.54	348.11	350.08	348.11	497.51	231.1	348.11	291.72	5092.53	346.65	956.5	2168.51	231.76	346.65	297.17	520.38	11388.4	346.65	346.65	501.45	346.65	466.15	582.73	718.98	867.72	289.53	838.1	346.65	1546.98	1387.37	294.83	1387.37	693.3	552.07	640.52	346.65	364.42	352.62	540.69	504.36	404.43
				948	1558.45	1854.09	-295.637		289.6	520.38	660.05	348.11	351.89	552.8	32763.1	915.2	443.67	1520.61	176.52	352.62	347.38	693.3	346.65	297.3	552.07	539.96	291.06	346.65	1387.37	2393.72	346.65	10088.4	501.45	531.97	173.33	644.99	231.1	413.63	571.33	540.69	374.17	552.8	1741.61	1899.74	454.67	466.15	350.08	231.76	1387.37
				949	1100.73	1487.16	-386.429		1016.32	481.46	1387.37	419.14	288.88	1808.11	346.65	640.84	173.33	346.65	2393.72	346.65	234.3	2583.31	350.08	706.14	346.65	406.4	346.65	355.51	434.77	640.52	963.58	504.36	346.65	350.58	10088.4	176.52	349.56	291.06	597.8	1618.36	1104.44	10088.4	288.88	963.58	2583.31	288.88	290.33	812.49	346.65
				950	1421.39	2395.56	-974.169		346.65	664.82	1032.35	289.6	291.72	531.97	209.28	288.88	348.11	291.06	644.99	1898.13	291.35	1520.61	347.31	346.65	293.81	1026.85	15643.7	15643.7	355.51	2231.21	419.14	173.33	501.45	1823	1808.11	515.34	1032.35	173.33	918.8	398.01	600.6	291.06	1026.85	347.38	346.65	4114.8	346.65	693.3	351.59
				951	1041.26	1651.4	-610.139		404.43	289.6	346.65	209.28	364.42	297.17	803.45	346.65	915.2	231.1	520.38	291.06	531.97	15643.7	419.14	291.35	350.58	350.58	346.65	346.65	812.49	348.11	706.14	434.77	693.3	408.07	288.88	348.11	1032.35	956.5	1104.44	915.2	289.6	346.65	4114.8	2804.97	600.6	693.3	531.97	364.42	288.88
				952	1165.76	2678.04	-1512.28		6059.92	1625.8	350.29	291.35	291.72	291.35	1808.11	334.54	289.6	288.88	346.65	348.84	1026.85	638.44	290.33	1026.85	803.45	231.1	419.14	1016.32	693.3	297.3	582.73	638.72	454.67	638.44	288.88	10088.4	349.12	288.88	288.88	1741.61	231.1	291.06	346.65	660.05	293.81	915.2	346.65	346.65	838.1
				953	1080.66	1604.13	-523.475		539.96	1041.41	975.21	718.98	297.3	693.3	1899.74	406.61	434.77	640.52	10088.4	346.65	706.14	703.48	638.44	540.69	288.88	291.06	3165.83	1059.83	2181.07	1135.65	231.76	288.88	404.43	406.4	2393.72	346.65	352.62	346.65	1016.32	450.82	346.65	288.88	540.69	2393.72	552.07	11388.4	288.88	1016.32	1823
				954	1057.31	1823.07	-765.762		350.58	346.65	288.88	346.65	1741.61	15643.7	355.51	364.42	6059.92	346.65	419.14	918.8	173.33	582.73	718.98	963.58	450.82	346.65	350.08	565.95	450.82	406.4	777.31	346.65	351.59	355.51	693.3	346.65	751.08	406.61	346.65	346.65	520.38	406.4	346.65	350.58	963.58	346.65	434.77	640.52	288.88
				955	1178.33	2395.69	-1217.36		288.88	355.51	291.06	291.06	1625.8	347.38	289.6	1016.32	288.88	288.88	351.89	288.88	838.1	347.38	1016.32	297.3	1618.36	348.11	346.65	963.58	1387.37	346.65	234.3	32763.1	1845.3	1714.85	346.65	501.45	346.65	1625.8	288.88	863.85	176.52	1808.11	291.06	350.29	288.88	348.11	346.65	531.97	975.21
				956	1527.08	2553.32	-1026.24		346.65	288.88	288.88	291.72	2231.21	1618.36	575.19	4129.76	539.96	346.65	803.45	346.65	1387.37	290.33	540.69	334.54	290.33	454.67	640.84	346.65	539.96	434.77	346.65	288.88	406.4	1317.07	2393.72	975.21	11388.4	443.67	540.69	288.88	289.6	706.14	571.33	347.38	406.61	288.88	1823	751.08	348.11
				957	1195.32	2067.83	-872.517		350.08	288.88	346.65	289.6	2804.97	1808.11	348.84	347.38	1625.8	346.65	520.38	350.29	1135.65	289.6	706.14	346.65	1898.13	3165.83	640.84	956.5	349.94	963.58	582.73	290.33	346.65	1520.61	288.88	2181.07	349.94	975.21	288.88	347.38	374.17	413.63	288.88	577.75	346.65	346.65	351.46	1317.07	288.88
				958	852.028	2204.12	-1352.1		291.35	481.03	348.11	706.14	347.31	481.03	346.65	347.38	289.6	289.6	398.01	288.88	466.15	288.88	504.36	293.81	488.04	497.51	173.33	1135.65	346.65	956.31	348.11	349.56	346.65	1625.8	348.11	706.14	346.65	638.44	288.88	706.14	289.6	867.72	2168.51	351.59	838.1	1546.98	577.75	580.52	1387.37
				959	1359.15	2115.42	-756.276		531.97	348.11	231.1	531.97	1104.44	1565.98	640.52	346.65	539.96	364.42	803.45	644.99	1135.65	291.06	520.38	289.6	346.65	347.31	350.58	1808.11	349.94	1104.44	1041.41	565.95	349.56	2583.31	347.31	32763.1	355.51	4129.76	347.38	867.72	1317.07	348.11	346.65	481.46	346.65	351.46	374.17	374.17	1618.36
				960	1943.84	1871.35	72.4945		11388.4	346.65	1520.61	346.65	640.84	1898.13	838.1	347.38	288.88	346.65	288.88	346.65	346.65	352.62	234.3	176.52	520.38	10088.4	4129.76	963.58	346.65	289.6	1059.83	288.88	234.3	297.3	32763.1	176.52	1546.98	777.31	288.88	1041.41	571.33	718.98	348.84	1032.35	1026.85	419.14	346.65	644.99	346.65
				961	920.961	2369.07	-1448.11		963.58	443.67	777.31	638.44	346.65	956.31	347.38	346.65	348.11	1823	5092.53	838.1	777.31	297.17	231.76	812.49	497.51	2583.31	975.21	347.38	565.95	346.65	577.75	406.4	346.65	644.99	539.96	288.88	346.65	638.44	398.01	291.35	346.65	1115.79	346.65	289.6	288.88	10088.4	2231.21	497.51	355.51
				962	1384.64	1323.79	60.8579		294.83	350.29	2393.72	346.65	32763.1	404.43	288.88	346.65	348.84	838.1	297.3	777.31	350.08	582.73	355.51	706.14	1823	346.65	347.38	297.17	582.73	289.6	288.88	294.83	297.3	173.33	1898.13	289.6	289.6	638.72	346.65	348.84	660.05	288.88	10088.4	347.31	803.45	481.03	918.8	812.49	291.35
				963	1032.48	2115.14	-1082.66		355.51	288.88	346.65	577.75	290.33	413.63	346.65	288.88	918.8	419.14	209.28	334.54	355.51	1565.98	347.38	289.6	552.8	1898.13	552.8	346.65	347.31	346.65	347.38	575.19	718.98	1565.98	347.38	288.88	718.98	1317.07	454.67	288.88	288.88	1041.41	2231.21	2181.07	751.08	291.06	348.11	346.65	918.8
				964	1199.21	1980.7	-781.49		289.53	346.65	291.35	443.67	706.14	6059.92	1898.13	351.46	918.8	364.42	346.65	1625.8	2393.72	963.58	481.46	291.06	406.61	1520.61	349.12	291.72	540.69	346.65	288.88	346.65	351.89	291.35	346.65	693.3	497.51	4114.8	1899.74	963.58	288.88	481.46	4114.8	664.82	1387.37	1808.11	291.06	294.83	1135.65
				965	1127.51	2075.53	-948.022		2583.31	2804.97	1845.3	443.67	288.88	575.19	1041.41	520.38	1041.41	918.8	1032.35	718.98	552.07	351.46	231.1	349.94	640.52	346.65	577.75	2583.31	346.65	1104.44	346.65	346.65	352.62	231.76	288.88	288.88	577.75	346.65	434.77	703.48	288.88	288.88	290.33	350.86	520.38	4114.8	1845.3	176.52	565.95
				966	1215.47	1868.55	-653.071		348.11	351.46	565.95	2393.72	6059.92	351.89	1041.41	231.1	346.65	600.6	350.08	288.88	751.08	346.65	660.05	347.31	406.4	346.65	289.6	777.31	1546.98	2393.72	288.88	289.6	291.35	289.53	289.6	3165.83	640.84	504.36	288.88	349.94	346.65	1520.61	346.65	346.65	956.5	291.06	209.28	346.65	664.82
				967	999.719	2225.55	-1225.83		963.58	956.31	348.11	291.35	231.1	2583.31	2393.72	347.38	481.03	348.11	552.8	1625.8	706.14	288.88	350.08	1741.61	552.07	552.8	346.65	1104.44	600.6	580.52	291.06	1041.41	291.06	488.04	288.88	20814.6	346.65	5092.53	346.65	975.21	348.11	419.14	515.34	1618.36	348.11	515.34	291.35	290.33	297.17
				968	1181.15	2066.69	-885.546		812.49	290.33	1899.74	350.08	355.51	289.6	288.88	289.6	956.31	481.46	355.51	364.42	288.88	346.65	15643.7	209.28	346.65	346.65	580.52	2231.21	1041.41	288.88	693.3	443.67	1041.41	290.33	706.14	956.31	297.3	565.95	777.31	346.65	571.33	406.4	1115.79	575.19	1714.85	466.15	288.88	1899.74	334.54
				969	1015.77	1923.21	-907.44		1845.3	443.67	291.72	349.56	915.2	660.05	347.31	466.15	347.38	347.38	347.31	1546.98	350.58	1387.37	291.06	1808.11	374.17	2231.21	20814.6	288.88	975.21	347.31	466.15	297.3	1618.36	11388.4	683.75	406.61	1016.32	915.2	1845.3	398.01	294.83	346.65	346.65	1618.36	349.94	348.84	346.65	1387.37	289.53
				970	1563.68	1590.36	-26.6763		294.83	2583.31	346.65	398.01	531.97	349.94	918.8	355.51	351.59	660.05	915.2	1387.37	434.77	346.65	1546.98	20814.6	11388.4	288.88	289.6	683.75	918.8	288.88	347.38	501.45	347.38	552.07	346.65	404.43	777.31	288.88	640.52	915.2	20814.6	4114.8	231.76	288.88	20814.6	706.14	346.65	346.65	575.19
				971	1514.97	2483.93	-968.967		288.88	231.1	346.65	565.95	351.89	355.51	11388.4	863.85	419.14	706.14	956.5	577.75	231.76	288.88	515.34	346.65	1565.98	355.51	1808.11	1059.83	349.94	2804.97	291.06	963.58	346.65	863.85	660.05	1823	1898.13	454.67	640.52	349.12	443.67	348.84	644.99	450.82	640.52	693.3	838.1	348.11	351.46
				972	985.677	1817.94	-832.261		693.3	346.65	289.6	348.84	290.33	706.14	348.11	346.65	683.75	10088.4	777.31	1026.85	288.88	406.4	291.06	348.11	975.21	867.72	346.65	577.75	288.88	374.17	348.11	11388.4	297.3	664.82	288.88	1387.37	173.33	600.6	718.98	1115.79	291.72	1845.3	346.65	176.52	2181.07	288.88	803.45	1741.61	638.44
				973	1362.1	1601.95	-239.853		515.34	346.65	346.65	288.88	6059.92	706.14	289.6	1059.83	638.44	346.65	349.94	404.43	577.75	539.96	1823	364.42	497.51	297.17	1741.61	346.65	660.05	346.65	349.94	575.19	346.65	1546.98	3165.83	638.72	1104.44	2168.51	867.72	693.3	683.75	751.08	288.88	346.65	918.8	346.65	288.88	398.01	539.96
				974	925.643	1473.11	-547.463		346.65	501.45	867.72	838.1	552.8	289.6	454.67	288.88	349.12	346.65	956.31	289.6	515.34	575.19	718.98	290.33	6059.92	10088.4	209.28	349.94	349.94	346.65	406.4	638.44	1135.65	963.58	1059.83	346.65	488.04	812.49	539.96	434.77	288.88	398.01	294.83	975.21	5092.53	290.33	297.3	346.65	1618.36
				975	1194.76	1825.69	-630.93		504.36	289.6	582.73	1625.8	956.5	346.65	289.6	1059.83	209.28	350.86	347.38	10088.4	346.65	346.65	347.38	289.53	1026.85	234.3	347.38	348.11	349.12	346.65	2168.51	346.65	481.46	1059.83	350.86	1317.07	693.3	364.42	660.05	346.65	291.35	291.06	288.88	577.75	346.65	289.6	413.63	346.65	2231.21
				976	1288.56	2048.8	-760.241		289.6	963.58	1387.37	288.88	334.54	501.45	413.63	664.82	346.65	915.2	1808.11	288.88	2393.72	10088.4	288.88	683.75	346.65	291.06	3165.83	351.59	406.4	346.65	501.45	1898.13	288.88	915.2	346.65	419.14	644.99	346.65	347.38	660.05	346.65	346.65	718.98	173.33	918.8	531.97	291.06	1618.36	693.3
				977	1477.99	1930.99	-453.004		2231.21	1898.13	209.28	288.88	15643.7	288.88	346.65	777.31	288.88	346.65	693.3	291.06	4114.8	346.65	291.06	348.84	288.88	1387.37	406.4	20814.6	10088.4	346.65	638.44	867.72	364.42	346.65	346.65	364.42	346.65	481.03	6059.92	443.67	346.65	956.31	577.75	288.88	291.72	1714.85	1565.98	231.76	346.65
				978	1469.13	1757	-287.866		297.17	2393.72	638.72	515.34	597.8	209.28	346.65	346.65	1618.36	289.6	346.65	398.01	351.59	552.07	454.67	346.65	660.05	290.33	347.38	1808.11	497.51	5092.53	2231.21	346.65	693.3	1387.37	777.31	289.53	1899.74	413.63	1823	346.65	1808.11	1618.36	288.88	565.95	348.11	1026.85	1104.44	4129.76	176.52
				979	1685.29	1767.31	-82.0202		706.14	4129.76	231.1	488.04	600.6	481.46	347.38	355.51	15643.7	2168.51	32763.1	466.15	497.51	1016.32	718.98	291.06	288.88	294.83	863.85	346.65	346.65	577.75	15643.7	351.59	867.72	209.28	288.88	571.33	803.45	975.21	454.67	297.3	346.65	297.17	347.38	600.6	718.98	863.85	1741.61	497.51	751.08
				980	1234.56	1397.68	-163.124		531.97	398.01	355.51	347.38	488.04	539.96	346.65	638.44	346.65	349.94	2168.51	364.42	346.65	15643.7	289.6	1059.83	434.77	288.88	454.67	1618.36	404.43	488.04	398.01	347.31	419.14	863.85	751.08	1823	293.81	350.86	956.5	294.83	454.67	231.1	15643.7	1741.61	597.8	288.88	348.11	288.88	288.88
				981	834.545	1513.75	-679.207		347.31	346.65	6059.92	1714.85	289.6	2804.97	408.07	347.38	577.75	347.38	346.65	718.98	293.81	597.8	288.88	346.65	346.65	3165.83	565.95	466.15	406.4	918.8	863.85	350.58	706.14	350.58	838.1	351.89	234.3	520.38	777.31	6059.92	664.82	348.11	565.95	803.45	454.67	718.98	288.88	706.14	515.34
				982	1036.35	2272.59	-1236.24		348.11	582.73	660.05	1059.83	481.46	288.88	1041.41	1546.98	515.34	540.69	419.14	346.65	540.69	348.11	863.85	346.65	348.11	346.65	2804.97	288.88	1135.65	347.38	288.88	488.04	173.33	346.65	1823	297.3	346.65	291.06	1520.61	2393.72	863.85	565.95	289.53	404.43	2393.72	915.2	347.38	346.65	231.1
				983	995.234	1543.98	-548.746		231.1	348.84	539.96	408.07	443.67	501.45	231.1	350.58	1899.74	231.1	347.38	803.45	1898.13	419.14	600.6	355.51	1808.11	231.1	355.51	349.94	289.6	346.65	1808.11	297.17	540.69	6059.92	1625.8	540.69	638.72	751.08	867.72	406.61	640.52	571.33	288.88	2231.21	515.34	288.88	703.48	565.95	289.53
				984	1037.8	1726.99	-689.182		348.11	580.52	1520.61	2181.07	501.45	434.77	638.72	1546.98	803.45	346.65	288.88	443.67	1823	867.72	288.88	1032.35	1823	918.8	706.14	347.38	638.72	288.88	640.84	291.06	466.15	1741.61	1135.65	349.56	291.35	1741.61	351.89	803.45	289.6	2804.97	289.6	2231.21	552.8	289.6	10088.4	346.65	348.11
				985	1150.74	1937.93	-787.188		1845.3	288.88	231.1	398.01	1016.32	1032.35	703.48	580.52	419.14	454.67	15643.7	481.46	488.04	288.88	351.46	600.6	956.5	346.65	346.65	2393.72	288.88	577.75	346.65	640.84	1808.11	600.6	350.29	454.67	288.88	443.67	2181.07	419.14	355.51	1115.79	290.33	176.52	1714.85	1899.74	231.1	231.1	481.46
				986	1127.74	1585.95	-458.209		597.8	638.72	348.11	347.31	346.65	4129.76	346.65	1625.8	294.83	660.05	580.52	520.38	346.65	481.03	1016.32	288.88	443.67	1520.61	413.63	1317.07	539.96	350.08	2231.21	4114.8	2583.31	288.88	1135.65	288.88	2168.51	660.05	1808.11	351.89	352.62	582.73	406.61	294.83	751.08	231.1	443.67	1104.44	706.14
				987	1571.52	1710.87	-139.355		176.52	351.46	346.65	348.11	1387.37	406.61	2231.21	364.42	1104.44	597.8	406.61	1741.61	347.38	231.1	32763.1	346.65	288.88	597.8	600.6	351.59	1625.8	347.31	231.76	703.48	351.59	346.65	4129.76	1823	539.96	4129.76	520.38	693.3	1317.07	1041.41	1104.44	575.19	531.97	577.75	173.33	173.33	600.6
				988	1211.23	1238.2	-26.9717		346.65	348.84	346.65	481.46	406.4	291.35	571.33	450.82	297.17	1546.98	349.56	291.06	346.65	289.53	863.85	350.58	515.34	288.88	351.46	552.8	683.75	288.88	231.1	867.72	176.52	863.85	1625.8	1387.37	20814.6	347.31	803.45	1115.79	956.31	580.52	481.03	1741.61	2583.31	346.65	413.63	289.53	867.72
				989	966.476	1841.08	-874.601		539.96	956.31	2181.07	334.54	294.83	355.51	288.88	577.75	577.75	1741.61	1115.79	975.21	1115.79	803.45	347.38	488.04	2583.31	1026.85	2168.51	497.51	2393.72	347.38	288.88	2181.07	288.88	346.65	231.1	15643.7	515.34	346.65	289.6	683.75	1741.61	481.03	539.96	531.97	552.07	374.17	531.97	231.76	10088.4
				990	1622.95	1279.36	343.588		288.88	1714.85	5092.53	288.88	531.97	488.04	4129.76	443.67	2583.31	347.38	346.65	231.1	419.14	291.72	683.75	289.53	348.11	1135.65	918.8	346.65	346.65	288.88	1808.11	173.33	398.01	531.97	231.76	346.65	347.31	552.8	288.88	20814.6	404.43	289.6	1026.85	3165.83	209.28	32763.1	413.63	346.65	693.3
				991	958.288	1440.36	-482.076		347.31	346.65	777.31	1387.37	346.65	454.67	1026.85	575.19	640.52	481.03	2231.21	346.65	640.84	693.3	346.65	346.65	638.72	346.65	600.6	540.69	347.38	346.65	289.53	406.61	706.14	231.1	176.52	348.11	956.5	915.2	963.58	406.4	350.86	1115.79	1520.61	2181.07	297.3	915.2	443.67	291.35	346.65
				992	1188.51	1783.63	-595.124		434.77	2393.72	346.65	346.65	1317.07	2181.07	1808.11	346.65	293.81	347.38	4114.8	288.88	346.65	718.98	347.38	660.05	571.33	347.38	346.65	346.65	539.96	346.65	4129.76	290.33	231.1	346.65	349.12	706.14	297.17	346.65	291.72	501.45	355.51	350.58	571.33	1808.11	693.3	348.11	552.07	1032.35	693.3
				993	1343.81	1904.72	-560.916		1618.36	812.49	1741.61	571.33	413.63	348.11	350.58	288.88	346.65	582.73	288.88	15643.7	1016.32	406.61	404.43	1317.07	531.97	638.44	20814.6	347.38	580.52	398.01	288.88	450.82	520.38	348.11	20814.6	350.08	349.12	1625.8	346.65	289.6	552.8	297.17	1898.13	1899.74	347.38	706.14	364.42	466.15	406.61
				994	1041.79	1602.43	-560.638		863.85	693.3	346.65	231.1	571.33	956.31	1845.3	288.88	346.65	346.65	664.82	1115.79	334.54	718.98	1059.83	531.97	288.88	575.19	374.17	346.65	290.33	350.58	289.6	6059.92	288.88	481.03	706.14	3165.83	706.14	231.1	406.61	346.65	1808.11	552.07	1898.13	777.31	644.99	1845.3	504.36	638.44	703.48
				995	1214.9	2259.05	-1044.16		1845.3	288.88	504.36	1808.11	918.8	364.42	4129.76	297.17	520.38	5092.53	11388.4	350.58	408.07	297.17	863.85	1520.61	291.06	575.19	291.72	552.07	291.06	348.84	288.88	956.5	346.65	481.46	481.46	408.07	812.49	1387.37	481.03	751.08	1135.65	812.49	1016.32	347.31	288.88	346.65	289.6	346.65	346.65
				996	1705.05	1957.31	-252.262		231.1	288.88	231.1	552.07	638.72	289.6	1026.85	1041.41	349.56	346.65	552.07	374.17	640.52	347.31	406.4	4114.8	20814.6	515.34	1808.11	2583.31	406.4	664.82	231.1	290.33	346.65	777.31	867.72	1823	600.6	351.89	501.45	638.72	297.17	352.62	291.72	577.75	504.36	349.12	419.14	5092.53	1026.85
				997	948.472	1662.03	-713.556		346.65	640.84	664.82	454.67	497.51	347.38	289.6	346.65	288.88	4129.76	597.8	297.17	531.97	580.52	3165.83	351.59	297.17	288.88	346.65	334.54	288.88	838.1	289.53	348.84	6059.92	289.6	374.17	1387.37	2804.97	2804.97	355.51	1032.35	552.07	565.95	1625.8	346.65	683.75	346.65	434.77	1026.85	638.44
				998	1599.37	1841.78	-242.412		347.38	497.51	481.46	231.1	346.65	346.65	288.88	419.14	291.72	504.36	2583.31	288.88	350.86	640.52	350.29	1026.85	348.11	481.46	5092.53	288.88	288.88	803.45	348.11	504.36	289.6	531.97	838.1	1565.98	288.88	644.99	751.08	346.65	838.1	3165.83	450.82	289.53	10088.4	1714.85	10088.4	351.89	291.72
				999	1264.58	1775.93	-511.349		348.11	288.88	1899.74	347.38	234.3	1565.98	575.19	297.17	1845.3	693.3	289.6	1115.79	288.88	2393.72	1041.41	346.65	15643.7	2583.31	209.28	294.83	1387.37	963.58	350.08	346.65	346.65	915.2	515.34	288.88	288.88	975.21	231.1	346.65	364.42	347.38	501.45	406.61	346.65	231.1	346.65	346.65	346.65
				1000	944.667	1438.14	-493.471		751.08	288.88	1714.85	334.54	404.43	1899.74	2804.97	419.14	294.83	552.07	346.65	348.11	644.99	346.65	404.43	683.75	346.65	638.72	1016.32	434.77	346.65	1625.8	291.06	289.53	374.17	364.42	1059.83	346.65	4114.8	351.59	6059.92	1104.44	504.36	291.06	289.6	346.65	497.51	347.38	408.07	1317.07	638.44
				1001	1243.65	1636.47	-392.827		481.46	640.84	11388.4	1898.13	1104.44	288.88	1104.44	956.5	481.03	346.65	481.03	297.17	867.72	294.83	351.46	231.1	349.94	408.07	350.29	347.38	481.03	346.65	348.11	291.06	408.07	683.75	231.1	288.88	683.75	963.58	803.45	288.88	374.17	346.65	346.65	288.88	1618.36	975.21	4129.76	575.19	1135.65
				1002	828.6	1835.72	-1007.12		515.34	348.11	1016.32	2583.31	352.62	1026.85	703.48	640.84	234.3	1741.61	644.99	398.01	364.42	552.8	291.06	234.3	539.96	349.56	290.33	443.67	350.29	408.07	291.06	347.38	350.08	288.88	288.88	693.3	413.63	347.38	15643.7	346.65	15643.7	289.53	346.65	408.07	812.49	450.82	867.72	347.38	1625.8
				1003	1710.42	2163.29	-452.872		32763.1	4114.8	1845.3	288.88	706.14	582.73	346.65	693.3	520.38	347.38	297.3	291.72	956.5	346.65	718.98	10088.4	1808.11	231.1	1808.11	1565.98	803.45	11388.4	346.65	6059.92	351.59	10088.4	234.3	346.65	348.11	1845.3	1899.74	288.88	552.07	398.01	3165.83	693.3	2181.07	863.85	575.19	15643.7	346.65
				1004	1425.51	2264.73	-839.225		520.38	346.65	1618.36	706.14	347.31	963.58	288.88	347.38	351.59	406.61	347.31	347.31	1618.36	580.52	956.5	288.88	706.14	346.65	488.04	297.17	1520.61	406.4	348.11	3165.83	466.15	15643.7	838.1	289.6	350.29	288.88	346.65	288.88	1714.85	348.11	1520.61	346.65	346.65	348.11	350.58	1032.35	867.72
				1005	840.65	2168.15	-1327.5		683.75	346.65	706.14	575.19	288.88	582.73	288.88	575.19	1317.07	291.06	539.96	481.46	552.8	466.15	346.65	288.88	450.82	351.46	597.8	531.97	346.65	4114.8	693.3	288.88	289.6	577.75	231.1	346.65	297.3	291.06	347.38	288.88	963.58	2804.97	350.08	3165.83	288.88	706.14	1032.35	231.1	350.29
				1006	1163.23	2163.16	-999.931		348.11	963.58	231.1	2804.97	565.95	289.6	297.17	291.06	346.65	348.11	364.42	364.42	349.12	32763.1	346.65	644.99	419.14	350.58	231.1	350.08	350.08	867.72	346.65	346.65	288.88	2393.72	289.6	693.3	346.65	348.11	346.65	683.75	349.12	289.53	638.72	351.89	347.38	1808.11	364.42	350.08	288.88
				1007	875.427	1437.6	-562.177		454.67	346.65	1898.13	355.51	515.34	803.45	288.88	352.62	347.38	290.33	294.83	346.65	571.33	346.65	466.15	289.6	291.06	350.58	1714.85	1625.8	1625.8	577.75	4114.8	346.65	863.85	288.88	571.33	2181.07	640.84	348.84	1899.74	347.31	1823	706.14	812.49	571.33	1898.13	355.51	1845.3	1032.35	346.65
				1008	1019.32	1834.84	-815.518		488.04	600.6	867.72	288.88	288.88	1041.41	1898.13	346.65	539.96	6059.92	176.52	288.88	348.11	1808.11	346.65	350.86	1823	294.83	1059.83	504.36	348.11	288.88	350.86	2168.51	291.06	1115.79	289.6	291.72	346.65	234.3	644.99	346.65	346.65	209.28	552.07	838.1	2231.21	540.69	346.65	1625.8	693.3
				1009	937.836	1554.03	-616.196		374.17	963.58	231.1	706.14	540.69	1741.61	539.96	1714.85	288.88	11388.4	346.65	777.31	346.65	350.08	291.06	2181.07	1808.11	288.88	504.36	289.6	346.65	352.62	346.65	777.31	348.11	693.3	346.65	297.17	346.65	346.65	346.65	777.31	488.04	1041.41	777.31	291.06	350.08	346.65	349.56	1565.98	348.11
				1010	1394.49	1861.2	-466.71		350.58	2168.51	231.76	693.3	346.65	4114.8	812.49	466.15	1625.8	1625.8	347.38	1115.79	1115.79	288.88	355.51	289.6	1104.44	2804.97	488.04	693.3	346.65	450.82	751.08	20814.6	348.84	32763.1	231.1	660.05	497.51	355.51	4114.8	580.52	291.06	565.95	288.88	289.6	597.8	346.65	664.82	289.6	419.14
				1011	964.901	2001.17	-1036.27		6059.92	346.65	4114.8	349.12	347.38	531.97	346.65	408.07	1714.85	348.84	406.61	488.04	348.11	693.3	577.75	4114.8	351.59	552.8	693.3	552.8	520.38	956.5	351.89	1714.85	683.75	838.1	640.52	288.88	777.31	288.88	347.38	346.65	1115.79	582.73	348.11	346.65	450.82	450.82	347.38	812.49	173.33
				1012	1092.54	1645.07	-552.529		2804.97	520.38	348.11	552.07	703.48	350.58	1115.79	580.52	10088.4	1135.65	349.56	718.98	351.89	539.96	488.04	348.11	565.95	963.58	1135.65	346.65	1026.85	540.69	703.48	777.31	1808.11	346.65	2393.72	1618.36	504.36	1016.32	1026.85	297.3	1565.98	231.76	1808.11	176.52	348.11	1387.37	288.88	291.72	575.19
				1013	1123.23	1541.11	-417.872		640.52	1032.35	2393.72	838.1	693.3	346.65	346.65	347.31	1898.13	288.88	350.86	289.6	577.75	289.6	597.8	4114.8	352.62	3165.83	1032.35	552.07	347.38	289.6	334.54	1520.61	173.33	918.8	11388.4	660.05	288.88	346.65	348.11	3165.83	1808.11	364.42	443.67	231.76	349.56	963.58	290.33	497.51	346.65
				1014	996.747	1333.81	-337.06		290.33	504.36	288.88	346.65	644.99	364.42	404.43	355.51	718.98	956.31	450.82	398.01	1387.37	231.76	355.51	347.38	346.65	288.88	803.45	2393.72	1898.13	346.65	346.65	963.58	1845.3	1899.74	349.56	291.72	660.05	346.65	346.65	571.33	812.49	3165.83	1845.3	488.04	346.65	1115.79	481.03	15643.7	11388.4
				1015	1235.55	1916.17	-680.62		351.89	803.45	234.3	289.6	347.38	1714.85	291.06	346.65	718.98	351.59	346.65	347.38	1026.85	346.65	334.54	404.43	347.38	347.31	5092.53	289.53	863.85	346.65	348.84	10088.4	915.2	413.63	520.38	1026.85	706.14	350.08	347.38	918.8	10088.4	443.67	346.65	4129.76	664.82	520.38	209.28	406.61	718.98
				1016	1253.43	1766.46	-513.037		404.43	291.72	10088.4	289.6	638.44	4129.76	291.06	346.65	347.38	347.38	443.67	348.11	520.38	575.19	355.51	346.65	346.65	346.65	863.85	297.3	346.65	289.53	693.3	5092.53	347.38	1016.32	1104.44	1059.83	346.65	664.82	349.56	346.65	291.06	413.63	577.75	863.85	350.58	1899.74	450.82	347.38	288.88
				1017	815.446	1336.73	-521.283		413.63	413.63	552.07	2583.31	288.88	289.6	515.34	290.33	1032.35	346.65	346.65	290.33	638.72	520.38	288.88	355.51	552.8	293.81	346.65	777.31	1625.8	350.29	351.59	660.05	1808.11	515.34	288.88	346.65	346.65	1026.85	291.06	349.56	346.65	600.6	231.1	350.08	4129.76	565.95	347.38	346.65	291.06
				1018	936.697	2197.87	-1261.17		2583.31	1625.8	956.31	350.86	347.38	867.72	515.34	349.94	718.98	660.05	346.65	1546.98	346.65	2231.21	693.3	1115.79	406.4	346.65	289.6	552.07	364.42	346.65	1625.8	347.38	346.65	209.28	571.33	209.28	291.35	706.14	1026.85	552.07	963.58	355.51	351.46	288.88	481.03	288.88	346.65	346.65	638.44
				1019	973.804	2108.27	-1134.46		1041.41	638.44	488.04	355.51	577.75	488.04	1317.07	32763.1	1546.98	348.11	231.76	644.99	501.45	173.33	2181.07	350.86	173.33	812.49	565.95	289.6	289.6	582.73	706.14	597.8	406.61	231.76	777.31	231.1	838.1	348.11	346.65	1059.83	346.65	10088.4	346.65	706.14	580.52	1618.36	1899.74	348.11	1059.83
				1020	1032.53	2798.91	-1766.38		347.38	346.65	234.3	1016.32	288.88	364.42	812.49	11388.4	956.31	2168.51	531.97	1898.13	291.06	234.3	956.31	346.65	4129.76	867.72	531.97	293.81	347.38	638.72	350.86	404.43	293.81	346.65	10088.4	234.3	288.88	443.67	1016.32	32763.1	346.65	288.88	1808.11	1741.61	364.42	501.45	346.65	348.11	571.33
				1021	1489.91	1896.62	-406.716		364.42	346.65	2583.31	838.1	638.44	539.96	718.98	2393.72	1625.8	863.85	351.59	419.14	347.38	349.12	703.48	209.28	5092.53	956.5	288.88	1899.74	1899.74	552.8	1845.3	347.38	1104.44	2804.97	4114.8	4129.76	288.88	288.88	346.65	1016.32	863.85	347.38	346.65	351.46	956.5	348.11	346.65	481.46	288.88
				1022	1215.12	1177.73	37.3851		664.82	575.19	347.38	346.65	346.65	231.1	346.65	1387.37	288.88	288.88	288.88	346.65	638.72	1618.36	963.58	297.17	1898.13	2231.21	1618.36	291.06	1115.79	347.38	234.3	288.88	346.65	520.38	1104.44	466.15	1823	918.8	291.06	11388.4	565.95	347.38	1387.37	497.51	2181.07	288.88	291.06	640.52	777.31
				1023	1047.45	2265.34	-1217.89		297.17	231.1	577.75	863.85	291.72	293.81	231.1	552.07	1845.3	350.29	638.44	1845.3	291.06	347.38	2583.31	355.51	288.88	1387.37	481.03	209.28	351.89	812.49	346.65	297.3	289.6	777.31	347.31	539.96	288.88	812.49	838.1	1714.85	693.3	288.88	355.51	413.63	346.65	531.97	291.06	289.6	346.65
				1024	1515.57	1911	-395.422		346.65	231.1	297.17	347.38	346.65	706.14	1016.32	291.35	450.82	777.31	660.05	488.04	349.94	291.06	346.65	1565.98	706.14	288.88	571.33	350.58	209.28	644.99	3165.83	346.65	1714.85	297.3	346.65	1059.83	346.65	413.63	346.65	15643.7	288.88	346.65	1625.8	289.6	289.6	481.46	1899.74	346.65	10088.4
				1025	975.602	1563.89	-588.286		683.75	297.3	374.17	1714.85	683.75	1898.13	1625.8	3165.83	1714.85	2583.31	501.45	1899.74	1041.41	406.4	718.98	2168.51	346.65	293.81	404.43	347.38	1016.32	352.62	291.06	288.88	1016.32	582.73	288.88	1845.3	355.51	346.65	838.1	346.65	1625.8	347.38	346.65	350.29	531.97	644.99	348.11	11388.4	501.45
				1026	1020.06	1956.77	-936.714		355.51	1565.98	346.65	288.88	915.2	347.38	4114.8	577.75	1032.35	454.67	348.84	291.06	706.14	1135.65	288.88	209.28	1546.98	231.76	291.06	956.31	4129.76	294.83	346.65	706.14	346.65	398.01	346.65	291.35	1741.61	350.58	580.52	1317.07	1387.37	3165.83	2804.97	355.51	404.43	350.08	289.6	346.65	288.88
				1027	854.917	1955.96	-1101.04		291.06	956.5	346.65	288.88	398.01	289.6	552.8	234.3	3165.83	20814.6	346.65	347.38	350.58	346.65	777.31	1625.8	597.8	288.88	2393.72	350.58	349.94	956.31	288.88	350.86	515.34	289.53	718.98	1387.37	346.65	234.3	288.88	346.65	404.43	497.51	346.65	640.52	4114.8	956.5	209.28	1317.07	1808.11
				1028	1579.4	1841.48	-262.081		552.07	346.65	289.6	419.14	1317.07	1808.11	348.11	638.44	1565.98	234.3	2181.07	434.77	355.51	1808.11	803.45	2393.72	350.58	443.67	346.65	291.72	289.53	288.88	1115.79	355.51	346.65	346.65	552.07	348.11	346.65	290.33	346.65	398.01	450.82	497.51	2181.07	346.65	288.88	501.45	231.76	575.19	20814.6
				1029	1524.06	1961.57	-437.511		289.6	1059.83	434.77	289.6	408.07	539.96	408.07	347.38	638.72	346.65	346.65	289.6	176.52	5092.53	291.72	346.65	638.44	575.19	349.56	346.65	1026.85	346.65	346.65	1898.13	693.3	571.33	346.65	231.1	350.08	288.88	1115.79	963.58	531.97	571.33	575.19	565.95	10088.4	351.46	346.65	915.2	963.58
				1030	1218.8	1932.47	-713.67		348.84	346.65	1565.98	2393.72	2804.97	488.04	466.15	1041.41	294.83	838.1	531.97	346.65	289.6	706.14	350.29	288.88	640.84	1898.13	515.34	346.65	288.88	600.6	348.11	348.11	346.65	355.51	443.67	347.38	350.58	346.65	1317.07	346.65	1845.3	718.98	288.88	501.45	404.43	348.84	209.28	290.33	20814.6
				1031	947.311	2039.93	-1092.62		350.86	693.3	863.85	838.1	408.07	1387.37	288.88	297.17	520.38	504.36	1317.07	1317.07	515.34	597.8	346.65	297.3	350.08	1041.41	1520.61	4114.8	466.15	294.83	351.89	450.82	664.82	644.99	539.96	419.14	374.17	1059.83	288.88	347.38	915.2	3165.83	288.88	297.17	838.1	1041.41	3165.83	975.21	501.45
				1032	1238.85	1466.47	-227.621		2804.97	1026.85	918.8	297.3	289.6	346.65	1546.98	2181.07	351.89	1714.85	297.17	347.31	863.85	346.65	504.36	1823	803.45	812.49	288.88	751.08	693.3	956.5	501.45	956.31	1059.83	580.52	571.33	1135.65	577.75	1741.61	956.31	347.38	1823	32763.1	1520.61	539.96	290.33	347.38	1016.32	289.6	552.07
				1033	1215.09	2111.38	-896.284		288.88	520.38	2583.31	288.88	346.65	1135.65	540.69	867.72	683.75	347.31	291.06	552.8	346.65	577.75	2393.72	552.07	1104.44	289.6	348.84	288.88	291.06	2393.72	346.65	497.51	1104.44	497.51	288.88	297.17	863.85	288.88	706.14	552.8	488.04	355.51	288.88	1016.32	346.65	580.52	582.73	351.46	408.07
				1034	1033.97	1303.93	-269.962		1104.44	20814.6	751.08	751.08	5092.53	348.11	352.62	531.97	404.43	346.65	288.88	718.98	638.72	1714.85	5092.53	288.88	289.6	693.3	288.88	3165.83	347.31	347.38	571.33	1899.74	580.52	346.65	346.65	288.88	1565.98	288.88	664.82	956.5	364.42	346.65	374.17	1041.41	355.51	3165.83	863.85	867.72	454.67
				1035	1185.37	1543.96	-358.585		173.33	419.14	2393.72	867.72	488.04	1317.07	289.6	346.65	1845.3	349.56	289.6	571.33	565.95	693.3	20814.6	289.6	347.38	290.33	867.72	346.65	1741.61	539.96	346.65	4114.8	751.08	1899.74	288.88	346.65	288.88	664.82	1565.98	346.65	4129.76	706.14	297.3	346.65	863.85	520.38	751.08	290.33	346.65
				1036	899.352	1882.2	-982.85		348.11	1387.37	288.88	349.94	703.48	404.43	638.72	838.1	2804.97	565.95	346.65	231.1	291.35	346.65	1520.61	364.42	597.8	520.38	481.03	346.65	288.88	374.17	539.96	497.51	539.96	348.11	288.88	539.96	664.82	350.08	571.33	346.65	348.11	291.06	346.65	297.3	293.81	552.8	1618.36	15643.7	346.65
				1037	1121.57	1914.38	-792.805		693.3	289.6	575.19	577.75	297.17	288.88	293.81	176.52	231.76	348.84	289.6	346.65	346.65	552.07	346.65	812.49	777.31	6059.92	173.33	520.38	838.1	577.75	638.72	288.88	350.86	364.42	364.42	638.72	288.88	347.38	918.8	234.3	346.65	20814.6	350.08	291.06	349.56	466.15	4114.8	454.67	346.65
				1038	1579.57	2101.32	-521.754		346.65	956.5	777.31	3165.83	346.65	488.04	565.95	1625.8	1845.3	1032.35	956.31	209.28	481.46	289.53	408.07	2804.97	288.88	577.75	975.21	5092.53	531.97	288.88	803.45	1041.41	956.31	575.19	1898.13	1899.74	350.08	291.35	11388.4	956.31	2181.07	288.88	32763.1	351.89	963.58	347.38	11388.4	580.52	1520.61
				1039	1334.2	2309.03	-974.832		1520.61	289.6	347.38	565.95	231.76	1546.98	706.14	2231.21	565.95	346.65	346.65	3165.83	2393.72	571.33	956.31	2231.21	355.51	956.31	347.31	600.6	288.88	419.14	234.3	404.43	4129.76	1059.83	288.88	1898.13	803.45	1032.35	291.72	398.01	443.67	347.38	346.65	290.33	406.4	1898.13	552.07	504.36	288.88
				1040	1032.77	1614.88	-582.106		515.34	374.17	398.01	803.45	288.88	347.38	580.52	231.1	351.59	515.34	838.1	863.85	777.31	293.81	32763.1	638.72	11388.4	975.21	577.75	4114.8	539.96	349.12	838.1	1898.13	638.72	520.38	1520.61	638.72	289.6	15643.7	351.59	803.45	350.86	288.88	297.17	346.65	288.88	443.67	346.65	231.1	751.08
				1041	888.59	2167.34	-1278.75		290.33	349.12	346.65	1546.98	975.21	640.84	349.94	288.88	347.38	1520.61	346.65	209.28	289.6	352.62	291.06	289.6	398.01	501.45	231.1	294.83	346.65	288.88	751.08	364.42	434.77	288.88	346.65	289.6	706.14	1317.07	346.65	1714.85	347.38	347.38	349.94	1387.37	348.11	1565.98	1823	297.3	351.46
				1042	854.783	2919.28	-2064.49		2804.97	504.36	6059.92	4114.8	497.51	349.12	347.31	2583.31	173.33	640.52	2168.51	364.42	346.65	346.65	209.28	539.96	580.52	346.65	1741.61	346.65	1565.98	231.1	1041.41	1104.44	364.42	571.33	288.88	660.05	1899.74	3165.83	975.21	290.33	355.51	347.38	571.33	975.21	352.62	288.88	600.6	488.04	443.67
				1043	1541.83	1670.48	-128.648		497.51	838.1	1899.74	539.96	346.65	231.1	693.3	918.8	288.88	1135.65	355.51	346.65	346.65	1016.32	32763.1	349.94	346.65	915.2	297.17	288.88	289.53	1059.83	582.73	4114.8	348.11	231.76	347.38	956.31	664.82	406.61	5092.53	346.65	289.6	293.81	1546.98	552.8	2181.07	2393.72	1135.65	638.72	349.12
				1044	1527.64	1314.18	213.458		11388.4	454.67	11388.4	288.88	504.36	1808.11	364.42	347.38	404.43	1625.8	346.65	718.98	664.82	350.08	288.88	552.07	288.88	504.36	231.76	1898.13	703.48	4114.8	1026.85	803.45	364.42	434.77	288.88	565.95	20814.6	348.11	2168.51	515.34	838.1	1104.44	347.31	803.45	1115.79	11388.4	209.28	693.3	640.52
				1045	1246.78	1375.31	-128.528		552.8	751.08	443.67	963.58	297.3	291.06	297.3	450.82	297.3	293.81	575.19	347.38	664.82	346.65	552.07	346.65	406.4	349.12	231.1	350.29	290.33	20814.6	350.86	2393.72	231.1	2393.72	450.82	443.67	346.65	347.38	520.38	918.8	571.33	600.6	718.98	2181.07	291.06	640.52	1741.61	346.65	346.65
				1046	837.002	1499.3	-662.298		1032.35	413.63	706.14	918.8	348.11	288.88	346.65	1135.65	693.3	597.8	404.43	1898.13	597.8	346.65	2168.51	347.31	1032.35	1823	481.03	346.65	706.14	703.48	1115.79	1317.07	348.11	488.04	1317.07	777.31	231.1	289.53	2181.07	1104.44	1520.61	291.72	660.05	352.62	918.8	1115.79	956.5	3165.83	347.38
				1047	1382.42	1468.12	-85.7007		231.1	531.97	288.88	288.88	4129.76	466.15	351.89	334.54	481.03	6059.92	975.21	288.88	32763.1	1059.83	346.65	539.96	288.88	1808.11	1317.07	1016.32	1618.36	355.51	288.88	294.83	346.65	1808.11	466.15	703.48	1016.32	918.8	349.12	706.14	291.06	540.69	466.15	231.1	706.14	346.65	408.07	15643.7	288.88
				1048	1156.41	1360.75	-204.34		346.65	520.38	515.34	540.69	565.95	531.97	10088.4	406.4	346.65	520.38	1026.85	1026.85	664.82	346.65	660.05	346.65	1741.61	355.51	231.1	2583.31	751.08	552.8	481.46	293.81	812.49	290.33	297.3	291.06	577.75	347.38	346.65	454.67	297.17	32763.1	1016.32	1845.3	346.65	297.3	346.65	539.96	1041.41
				1049	1357.54	1732.64	-375.096		1546.98	11388.4	346.65	374.17	577.75	11388.4	291.06	540.69	2804.97	173.33	290.33	346.65	294.83	706.14	466.15	173.33	347.31	346.65	346.65	347.38	2393.72	346.65	346.65	289.6	664.82	346.65	693.3	600.6	5092.53	812.49	1741.61	640.84	346.65	963.58	288.88	660.05	1026.85	1741.61	706.14	398.01	346.65
				1050	1275.79	2520.3	-1244.52		288.88	2583.31	294.83	552.8	406.4	288.88	3165.83	3165.83	351.59	346.65	577.75	297.17	4114.8	638.72	288.88	520.38	289.6	1115.79	1808.11	32763.1	351.59	638.44	597.8	582.73	294.83	956.31	575.19	288.88	777.31	1898.13	231.1	348.11	552.07	2231.21	346.65	571.33	288.88	231.76	346.65	346.65	297.17
				1051	1332.62	2211.88	-879.252		706.14	346.65	4114.8	346.65	434.77	289.53	288.88	434.77	351.59	1565.98	638.72	291.06	450.82	334.54	863.85	348.11	1546.98	5092.53	10088.4	288.88	288.88	693.3	288.88	11388.4	288.88	355.51	231.1	289.6	582.73	640.84	450.82	6059.92	346.65	297.17	346.65	374.17	1104.44	1714.85	350.08	1898.13	838.1
				1052	1363.12	1585.71	-222.582		660.05	209.28	173.33	2181.07	294.83	346.65	1899.74	956.31	4129.76	1618.36	347.38	1546.98	2393.72	346.65	863.85	346.65	346.65	346.65	975.21	454.67	355.51	346.65	1618.36	640.84	346.65	638.72	539.96	374.17	2168.51	450.82	346.65	540.69	2181.07	956.31	289.53	348.11	1520.61	231.1	501.45	10088.4	176.52
				1053	909.758	1989.13	-1079.37		1026.85	718.98	347.31	374.17	334.54	1565.98	575.19	1898.13	288.88	290.33	348.11	290.33	231.1	293.81	291.72	975.21	347.31	349.94	288.88	963.58	520.38	638.72	406.61	638.72	1115.79	552.07	291.06	1808.11	347.38	2168.51	297.3	176.52	2181.07	398.01	406.4	288.88	231.1	644.99	288.88	231.1	552.07
				1054	1251.54	1703.62	-452.078		351.46	552.8	346.65	751.08	288.88	288.88	290.33	346.65	1823	346.65	481.46	777.31	443.67	963.58	683.75	32763.1	2168.51	294.83	1565.98	231.1	565.95	751.08	398.01	404.43	288.88	1026.85	812.49	580.52	434.77	718.98	1032.35	597.8	1714.85	11388.4	288.88	1625.8	1026.85	1387.37	1898.13	812.49	638.44
				1055	1398.63	1714.27	-315.643		288.88	600.6	531.97	346.65	531.97	419.14	347.38	703.48	293.81	1823	571.33	355.51	575.19	1016.32	1899.74	640.52	2181.07	347.31	1618.36	346.65	288.88	1823	4129.76	693.3	640.84	1520.61	504.36	520.38	577.75	1899.74	531.97	231.1	348.84	539.96	288.88	1016.32	288.88	718.98	347.31	644.99	347.38
				1056	982.586	2176.59	-1194.01		231.1	234.3	351.59	703.48	291.06	347.31	291.35	413.63	348.11	346.65	531.97	374.17	11388.4	374.17	15643.7	867.72	664.82	347.31	531.97	504.36	289.6	660.05	504.36	231.1	552.07	1618.36	488.04	346.65	597.8	346.65	638.44	288.88	1520.61	234.3	346.65	346.65	3165.83	2393.72	346.65	347.38	291.06
				1057	1326.37	2050.77	-724.401		408.07	15643.7	350.86	443.67	638.72	288.88	289.6	838.1	288.88	289.6	350.86	481.46	644.99	1032.35	231.1	6059.92	2583.31	289.6	346.65	718.98	1059.83	520.38	350.58	413.63	4114.8	552.8	1845.3	552.07	288.88	488.04	288.88	10088.4	289.6	5092.53	374.17	466.15	288.88	289.6	454.67	364.42	963.58
				1058	1482.03	1709.12	-227.086		347.38	288.88	347.38	288.88	1565.98	346.65	234.3	481.46	346.65	1845.3	664.82	552.8	398.01	597.8	209.28	413.63	290.33	346.65	346.65	580.52	2181.07	956.31	644.99	481.03	346.65	867.72	349.94	975.21	355.51	1823	297.3	515.34	347.38	346.65	364.42	347.38	288.88	290.33	346.65	351.59	2583.31
				1059	1524.31	2153.48	-629.165		347.38	597.8	32763.1	539.96	419.14	288.88	288.88	297.3	352.62	956.31	1104.44	374.17	234.3	4129.76	4129.76	1520.61	289.6	520.38	5092.53	454.67	347.31	1135.65	289.6	347.38	173.33	1026.85	291.72	1845.3	288.88	288.88	1016.32	1845.3	346.65	11388.4	777.31	803.45	718.98	863.85	1808.11	351.46	347.31
				1060	1267.34	3134.35	-1867.01		638.72	173.33	531.97	347.38	481.46	355.51	346.65	346.65	32763.1	466.15	231.1	346.65	1845.3	176.52	963.58	660.05	346.65	32763.1	2181.07	539.96	346.65	1032.35	234.3	2181.07	346.65	975.21	515.34	347.31	350.58	291.35	289.6	291.72	347.38	288.88	234.3	347.38	347.38	288.88	346.65	334.54	346.65
				1061	1411.62	1734.17	-322.549		288.88	575.19	346.65	346.65	297.17	347.38	349.12	580.52	1520.61	347.38	1135.65	355.51	867.72	348.11	531.97	288.88	597.8	838.1	346.65	956.31	582.73	3165.83	290.33	290.33	348.11	408.07	209.28	577.75	706.14	288.88	346.65	600.6	288.88	346.65	351.89	347.31	3165.83	346.65	346.65	347.38	10088.4
				1062	1273.87	2598.32	-1324.45		347.38	289.6	355.51	374.17	640.84	915.2	288.88	504.36	288.88	1135.65	915.2	288.88	234.3	863.85	288.88	3165.83	231.76	419.14	288.88	1317.07	1714.85	577.75	347.38	571.33	347.31	812.49	2393.72	1618.36	346.65	291.06	466.15	1741.61	1387.37	349.56	291.06	466.15	334.54	640.84	540.69	288.88	466.15
				1063	1305.46	1729.05	-423.592		975.21	1135.65	693.3	1520.61	347.38	173.33	234.3	582.73	347.31	349.56	915.2	803.45	346.65	231.1	1317.07	2181.07	863.85	867.72	346.65	1135.65	289.53	1808.11	975.21	504.36	2168.51	350.08	11388.4	575.19	6059.92	346.65	1016.32	289.6	348.11	293.81	488.04	297.3	349.56	288.88	488.04	346.65	540.69
				1064	1147.7	1518.81	-371.118		915.2	638.44	32763.1	346.65	352.62	346.65	288.88	1618.36	346.65	552.07	346.65	334.54	531.97	3165.83	289.6	2393.72	15643.7	575.19	454.67	346.65	406.61	176.52	915.2	434.77	638.44	1618.36	176.52	718.98	577.75	597.8	346.65	488.04	539.96	703.48	1026.85	231.76	488.04	351.89	1845.3	347.38	346.65
				1065	973.674	2640.95	-1667.28		638.72	1387.37	350.08	408.07	346.65	346.65	582.73	1899.74	644.99	693.3	1520.61	1845.3	640.84	346.65	351.46	351.89	539.96	408.07	347.38	434.77	1845.3	1808.11	289.53	351.59	350.08	350.86	347.38	11388.4	450.82	290.33	1520.61	289.6	348.11	918.8	531.97	291.06	1026.85	497.51	291.35	346.65	1823
				1066	1423.94	1728.67	-304.731		504.36	1059.83	1026.85	638.72	1618.36	351.59	290.33	497.51	1520.61	297.3	10088.4	350.08	346.65	346.65	443.67	1741.61	915.2	10088.4	638.44	288.88	173.33	288.88	346.65	918.8	234.3	346.65	234.3	289.53	1714.85	355.51	352.62	497.51	288.88	288.88	346.65	434.77	346.65	346.65	454.67	812.49	347.31
				1067	1205.37	2158.19	-952.822		1714.85	334.54	293.81	346.65	350.58	352.62	334.54	346.65	803.45	346.65	638.44	803.45	347.38	352.62	577.75	1059.83	404.43	349.12	347.38	297.17	406.61	640.84	915.2	693.3	11388.4	289.6	6059.92	288.88	288.88	291.06	290.33	454.67	539.96	552.07	497.51	2231.21	580.52	408.07	1808.11	706.14	488.04
				1068	871.062	1647.15	-776.089		434.77	209.28	291.06	355.51	346.65	515.34	355.51	660.05	351.89	404.43	346.65	1546.98	531.97	290.33	288.88	582.73	703.48	291.06	454.67	350.86	956.31	289.6	1625.8	346.65	398.01	450.82	450.82	504.36	355.51	466.15	291.06	812.49	580.52	289.6	693.3	515.34	443.67	288.88	351.89	419.14	231.1
				1069	945.466	1936.82	-991.353		349.56	1808.11	803.45	571.33	1387.37	231.1	349.56	346.65	454.67	1026.85	346.65	1618.36	597.8	406.61	406.61	419.14	291.72	640.84	290.33	346.65	664.82	408.07	1016.32	291.06	413.63	346.65	294.83	209.28	4114.8	348.11	346.65	10088.4	351.59	291.72	1898.13	349.94	1115.79	577.75	173.33	173.33	289.6
				1070	1238.83	1544.05	-305.221		288.88	718.98	638.72	1565.98	434.77	454.67	176.52	1016.32	1135.65	434.77	664.82	289.6	1845.3	580.52	640.52	638.44	488.04	481.46	346.65	293.81	1808.11	291.35	406.61	288.88	1899.74	501.45	176.52	454.67	975.21	1135.65	918.8	291.35	209.28	346.65	15643.7	497.51	20814.6	706.14	1823	347.38	1741.61
				1071	1232.8	2211.59	-978.786		565.95	352.62	290.33	288.88	297.17	288.88	404.43	347.31	288.88	351.46	1899.74	552.8	1026.85	346.65	289.6	443.67	355.51	706.14	552.07	173.33	1565.98	347.38	346.65	231.1	346.65	346.65	404.43	288.88	364.42	539.96	346.65	812.49	1135.65	355.51	6059.92	346.65	597.8	2168.51	703.48	515.34	552.8
				1072	1665.33	2787.9	-1122.57		1016.32	1899.74	1741.61	10088.4	6059.92	963.58	1741.61	32763.1	346.65	334.54	863.85	351.46	346.65	289.6	1387.37	640.84	289.6	706.14	706.14	575.19	803.45	1026.85	963.58	398.01	552.07	349.56	454.67	209.28	1625.8	347.31	600.6	346.65	1565.98	565.95	915.2	293.81	350.29	664.82	398.01	2181.07	867.72
				1073	1344.91	2152.59	-807.68		288.88	406.61	288.88	15643.7	350.29	290.33	290.33	289.6	176.52	1845.3	346.65	638.72	347.38	291.06	291.72	504.36	2583.31	288.88	1565.98	351.89	838.1	290.33	1898.13	349.12	231.1	15643.7	355.51	413.63	346.65	571.33	693.3	1625.8	350.29	289.53	346.65	347.31	398.01	838.1	346.65	693.3	2168.51
				1074	1238.29	1938.03	-699.74		539.96	1104.44	1104.44	288.88	347.38	520.38	540.69	346.65	1059.83	1115.79	2181.07	349.94	6059.92	398.01	3165.83	488.04	1618.36	347.31	288.88	346.65	347.31	454.67	231.76	454.67	413.63	497.51	349.56	600.6	540.69	209.28	575.19	501.45	863.85	347.38	501.45	539.96	209.28	355.51	2168.51	2804.97	975.21
				1075	1606.52	2014.71	-408.184		346.65	803.45	406.4	2804.97	2168.51	346.65	1618.36	1899.74	346.65	346.65	346.65	531.97	398.01	644.99	289.6	32763.1	803.45	406.61	812.49	297.17	2168.51	346.65	1041.41	209.28	1520.61	1115.79	355.51	288.88	346.65	404.43	777.31	2168.51	291.06	346.65	290.33	291.72	915.2	288.88	504.36	434.77	348.84
				1076	1538.94	1858.32	-319.384		406.61	297.3	289.6	346.65	1714.85	419.14	15643.7	1741.61	488.04	552.07	346.65	346.65	644.99	348.11	350.08	346.65	597.8	288.88	294.83	497.51	718.98	351.89	176.52	6059.92	288.88	706.14	1317.07	1104.44	350.08	956.5	638.44	2181.07	347.38	351.46	2231.21	346.65	346.65	347.31	1520.61	640.84	288.88
				1077	1035.52	1622.23	-586.706		706.14	234.3	1741.61	351.46	404.43	1115.79	803.45	434.77	15643.7	346.65	515.34	293.81	1625.8	347.38	706.14	497.51	176.52	291.06	481.03	288.88	297.3	291.06	580.52	348.11	346.65	355.51	349.56	297.3	1546.98	520.38	644.99	706.14	706.14	450.82	346.65	346.65	346.65	350.29	355.51	582.73	10088.4
				1078	1450.98	1416.71	34.2642		497.51	565.95	638.44	346.65	346.65	291.06	1808.11	347.31	347.38	231.1	1546.98	288.88	644.99	346.65	406.4	289.6	176.52	404.43	1898.13	346.65	347.38	234.3	348.84	288.88	582.73	2168.51	291.72	348.11	10088.4	20814.6	398.01	348.11	346.65	2231.21	600.6	1032.35	1026.85	1898.13	443.67	288.88	1845.3
				1079	1548.73	1663.49	-114.757		644.99	2804.97	1565.98	1104.44	450.82	290.33	1714.85	6059.92	11388.4	638.72	346.65	349.12	1026.85	693.3	803.45	975.21	600.6	289.6	751.08	355.51	20814.6	565.95	1899.74	640.52	706.14	288.88	481.46	404.43	1016.32	289.6	1026.85	15643.7	288.88	346.65	1845.3	350.29	1387.37	408.07	11388.4	1741.61	4129.76
				1080	1407.95	1454.98	-47.0344		334.54	288.88	434.77	347.31	231.1	20814.6	1317.07	1032.35	346.65	488.04	803.45	346.65	288.88	289.6	565.95	20814.6	466.15	1387.37	334.54	297.17	289.6	481.03	347.38	565.95	346.65	32763.1	15643.7	693.3	1387.37	293.81	867.72	334.54	531.97	398.01	1899.74	1823	349.12	1899.74	346.65	351.89	294.83
				1081	1330.97	1319.4	11.572		291.06	291.35	540.69	4129.76	803.45	346.65	291.72	1520.61	2583.31	6059.92	288.88	497.51	531.97	501.45	812.49	660.05	1899.74	346.65	289.6	289.53	334.54	176.52	347.31	1041.41	1059.83	346.65	346.65	291.72	291.06	291.72	597.8	234.3	291.35	291.06	1808.11	346.65	638.72	291.35	346.65	6059.92	706.14
				1082	1459.75	2403.77	-944.022		288.88	640.52	297.3	355.51	597.8	406.4	2393.72	348.11	1041.41	1026.85	347.38	349.94	413.63	231.1	288.88	351.59	693.3	346.65	2583.31	346.65	1115.79	540.69	346.65	350.29	660.05	10088.4	288.88	290.33	571.33	640.52	398.01	515.34	2231.21	582.73	693.3	288.88	1565.98	571.33	349.56	288.88	4114.8
				1083	1000.95	1681.91	-680.962		348.11	231.1	297.3	347.31	293.81	288.88	638.44	1741.61	346.65	531.97	1618.36	406.61	1520.61	348.84	346.65	346.65	1618.36	346.65	718.98	638.44	374.17	638.44	32763.1	1026.85	644.99	347.38	288.88	346.65	297.3	2168.51	838.1	398.01	346.65	600.6	355.51	291.72	352.62	580.52	289.6	355.51	571.33
				1084	1347.05	2250.6	-903.557		350.08	231.76	1104.44	231.1	374.17	234.3	1520.61	290.33	1823	777.31	406.61	1618.36	1317.07	706.14	644.99	289.6	288.88	481.46	348.11	1135.65	290.33	209.28	408.07	963.58	1808.11	706.14	683.75	1808.11	346.65	346.65	346.65	346.65	231.1	15643.7	638.44	231.1	15643.7	693.3	346.65	552.8	374.17
				1085	839.366	1927.42	-1088.05		640.52	1135.65	351.46	413.63	355.51	346.65	1520.61	209.28	288.88	347.31	289.6	347.38	289.6	350.86	347.38	552.07	1625.8	718.98	565.95	334.54	481.46	915.2	1565.98	15643.7	350.86	777.31	289.53	481.46	231.76	1387.37	346.65	351.46	231.1	288.88	288.88	15643.7	1059.83	209.28	351.89	718.98	683.75
				1086	1840.91	2013.63	-172.716		454.67	2168.51	231.1	683.75	4129.76	1135.65	346.65	1625.8	2393.72	346.65	20814.6	2583.31	350.58	347.31	863.85	297.17	693.3	552.07	297.17	351.89	718.98	346.65	454.67	2168.51	1135.65	297.3	291.06	347.38	234.3	348.84	5092.53	1026.85	364.42	297.17	1899.74	349.12	504.36	231.1	777.31	1026.85	347.31
				1087	1016.42	2297.93	-1281.5		350.86	915.2	346.65	1898.13	1104.44	956.5	364.42	481.03	346.65	2168.51	450.82	1823	346.65	1823	347.38	706.14	346.65	1845.3	693.3	497.51	706.14	288.88	1115.79	4114.8	638.44	349.94	777.31	838.1	349.94	334.54	346.65	683.75	6059.92	291.72	290.33	419.14	350.86	540.69	231.1	347.38	290.33
				1088	963.559	1720.19	-756.628		346.65	693.3	450.82	1135.65	640.84	1520.61	408.07	1618.36	350.08	2168.51	288.88	288.88	288.88	288.88	4114.8	352.62	434.77	334.54	294.83	867.72	1032.35	288.88	2231.21	915.2	346.65	290.33	644.99	355.51	443.67	346.65	4114.8	346.65	347.38	231.1	346.65	348.11	520.38	1026.85	291.72	515.34	351.46
				1089	1388.15	1429.02	-40.8699		751.08	288.88	348.84	419.14	346.65	348.11	751.08	346.65	571.33	346.65	349.94	3165.83	565.95	580.52	351.46	288.88	867.72	1032.35	2583.31	231.1	443.67	288.88	346.65	288.88	406.61	346.65	706.14	466.15	419.14	288.88	291.35	582.73	520.38	349.56	350.29	1625.8	571.33	346.65	231.1	351.46	956.5
				1090	1381.71	1573.26	-191.545		443.67	577.75	173.33	419.14	346.65	481.46	803.45	1104.44	288.88	644.99	1618.36	497.51	348.84	1808.11	11388.4	454.67	297.3	531.97	355.51	640.52	346.65	346.65	234.3	3165.83	334.54	404.43	346.65	346.65	291.06	346.65	1104.44	1625.8	297.17	2168.51	515.34	406.61	863.85	413.63	289.6	1026.85	20814.6
				1091	1185.4	2049.69	-864.293		288.88	289.53	838.1	915.2	706.14	915.2	348.84	346.65	351.59	867.72	289.6	540.69	291.06	1808.11	706.14	176.52	347.38	1041.41	355.51	5092.53	348.11	348.11	4129.76	346.65	347.38	346.65	288.88	364.42	2168.51	346.65	956.31	504.36	351.89	11388.4	1135.65	289.6	350.29	565.95	552.8	1823	289.6
				1092	1553.23	2210.8	-657.569		346.65	1565.98	346.65	520.38	718.98	2231.21	348.11	552.8	404.43	1135.65	346.65	350.29	293.81	751.08	419.14	350.08	956.31	346.65	565.95	350.58	450.82	346.65	718.98	346.65	350.86	706.14	349.56	413.63	293.81	291.06	434.77	288.88	346.65	515.34	289.6	291.72	531.97	552.8	290.33	364.42	803.45
				1093	1341.97	1710.84	-368.87		1823	289.53	488.04	481.03	481.03	1845.3	348.84	956.5	289.6	346.65	466.15	288.88	706.14	355.51	644.99	1618.36	450.82	975.21	1845.3	501.45	32763.1	531.97	640.84	348.11	32763.1	481.03	289.6	540.69	706.14	838.1	1032.35	515.34	703.48	351.89	346.65	2168.51	347.38	408.07	2168.51	347.38	638.44
				1094	1318.07	2075.12	-757.046		406.61	346.65	350.58	15643.7	552.8	351.89	6059.92	289.6	565.95	347.38	348.11	348.11	334.54	501.45	3165.83	355.51	346.65	173.33	918.8	3165.83	419.14	231.1	1898.13	173.33	297.3	346.65	751.08	346.65	1741.61	644.99	1115.79	812.49	346.65	297.17	466.15	346.65	347.38	577.75	349.56	347.38	348.11
				1095	1483.04	1504.48	-21.4342		289.6	288.88	347.38	565.95	1135.65	346.65	346.65	577.75	349.12	32763.1	289.53	956.31	975.21	349.56	374.17	291.06	580.52	540.69	346.65	32763.1	706.14	6059.92	777.31	501.45	231.1	355.51	347.31	660.05	2181.07	350.86	347.38	297.3	1714.85	346.65	406.4	291.35	291.06	450.82	2804.97	291.35	348.11
				1096	1516.3	1917.74	-401.445		2393.72	289.6	288.88	1115.79	176.52	1618.36	346.65	2181.07	15643.7	348.11	693.3	346.65	1135.65	565.95	838.1	571.33	291.06	346.65	1899.74	346.65	706.14	1618.36	497.51	638.72	408.07	552.07	351.89	419.14	346.65	488.04	454.67	1845.3	346.65	1032.35	580.52	515.34	293.81	575.19	1714.85	288.88	520.38
				1097	1141.75	1879.01	-737.263		288.88	288.88	351.59	434.77	346.65	288.88	812.49	863.85	838.1	413.63	450.82	234.3	346.65	552.8	291.06	413.63	289.6	288.88	6059.92	501.45	291.72	1520.61	374.17	350.86	234.3	346.65	350.58	481.03	4114.8	289.6	975.21	497.51	364.42	288.88	575.19	2168.51	347.38	466.15	582.73	346.65	706.14
				1098	1781.66	2455.4	-673.737		297.3	20814.6	1135.65	290.33	1026.85	398.01	1104.44	838.1	1714.85	481.03	751.08	2804.97	352.62	349.12	1845.3	751.08	597.8	288.88	231.1	1546.98	640.84	504.36	289.6	352.62	346.65	347.38	349.94	1387.37	4129.76	347.38	706.14	293.81	291.72	1520.61	1317.07	288.88	1625.8	803.45	348.84	347.38	355.51
				1099	935.468	1889.36	-953.893		355.51	577.75	347.38	231.76	346.65	2168.51	347.31	1317.07	347.38	291.72	346.65	346.65	693.3	351.89	575.19	288.88	288.88	2393.72	349.94	346.65	497.51	693.3	703.48	2583.31	4129.76	1115.79	408.07	290.33	346.65	289.6	575.19	346.65	231.1	288.88	346.65	346.65	289.6	812.49	297.17	346.65	406.4
				1100	1224.53	1489.28	-264.748		346.65	346.65	4129.76	346.65	863.85	1823	1898.13	350.08	454.67	349.94	346.65	863.85	350.29	552.07	346.65	501.45	540.69	350.86	289.6	577.75	352.62	288.88	355.51	504.36	291.06	419.14	419.14	664.82	481.03	2181.07	346.65	297.3	1317.07	1618.36	481.03	571.33	291.06	347.38	2181.07	597.8	2393.72
				1101	1014.82	1238	-223.179		288.88	346.65	2393.72	413.63	1898.13	1808.11	1845.3	346.65	346.65	693.3	347.38	838.1	867.72	355.51	4114.8	290.33	683.75	291.72	956.5	10088.4	346.65	347.38	346.65	346.65	3165.83	350.58	577.75	1714.85	552.8	404.43	346.65	5092.53	1026.85	288.88	693.3	863.85	4114.8	703.48	346.65	291.72	1317.07
				1102	1259.55	1872.63	-613.08		347.38	346.65	231.1	350.29	234.3	348.84	520.38	347.31	347.38	539.96	443.67	288.88	1387.37	20814.6	173.33	1520.61	751.08	351.59	346.65	288.88	975.21	2393.72	231.1	434.77	297.3	291.72	803.45	374.17	346.65	291.06	346.65	956.31	349.56	346.65	638.72	552.07	291.72	234.3	209.28	231.76	1823
				1103	1497.98	2278.11	-780.128		346.65	288.88	173.33	419.14	291.06	173.33	11388.4	209.28	693.3	1016.32	293.81	703.48	812.49	1041.41	288.88	289.6	297.17	706.14	351.59	352.62	346.65	288.88	466.15	488.04	346.65	231.1	234.3	454.67	347.31	350.29	751.08	454.67	777.31	751.08	291.06	231.76	20814.6	10088.4	777.31	454.67	346.65
				1104	1117.77	1807.58	-689.814		501.45	346.65	638.72	289.6	2181.07	351.89	552.8	404.43	231.76	346.65	291.06	10088.4	683.75	297.3	751.08	350.08	956.31	346.65	406.61	350.29	504.36	346.65	350.86	4129.76	231.1	1520.61	347.38	234.3	346.65	346.65	1041.41	288.88	638.72	777.31	2804.97	346.65	293.81	173.33	812.49	5092.53	15643.7
				1105	1167.53	2297.35	-1129.81		683.75	346.65	2583.31	346.65	413.63	288.88	288.88	664.82	565.95	1625.8	234.3	347.38	867.72	600.6	293.81	347.38	777.31	1016.32	413.63	346.65	867.72	1618.36	346.65	1041.41	346.65	374.17	346.65	1898.13	288.88	350.08	406.61	718.98	297.17	288.88	640.84	291.06	863.85	1808.11	1032.35	346.65	10088.4
				1106	1139.22	1918.36	-779.133		347.31	443.67	1823	1618.36	289.6	348.11	693.3	644.99	346.65	346.65	231.76	294.83	288.88	644.99	450.82	600.6	777.31	231.76	346.65	176.52	693.3	1041.41	293.81	11388.4	289.6	597.8	501.45	481.46	350.29	289.6	346.65	346.65	374.17	1115.79	290.33	838.1	450.82	20814.6	703.48	290.33	347.38
				1107	997.905	1437.94	-440.037		231.1	346.65	501.45	231.1	346.65	288.88	346.65	531.97	413.63	346.65	434.77	234.3	2231.21	364.42	352.62	6059.92	347.38	346.65	173.33	1845.3	404.43	291.35	638.72	350.08	288.88	406.61	355.51	346.65	803.45	288.88	289.6	288.88	355.51	289.53	347.31	291.06	346.65	1741.61	640.84	346.65	466.15
				1108	832.055	1490.18	-658.128		346.65	404.43	863.85	1823	348.84	5092.53	346.65	231.1	349.56	346.65	481.03	290.33	466.15	374.17	351.59	751.08	288.88	346.65	918.8	15643.7	2393.72	176.52	575.19	297.3	1898.13	350.58	1845.3	346.65	552.8	575.19	2393.72	347.31	838.1	346.65	1317.07	294.83	348.11	1115.79	644.99	406.4	1104.44
				1109	878.268	1693.06	-814.792		404.43	1104.44	291.06	1808.11	812.49	289.6	349.94	346.65	580.52	346.65	334.54	2168.51	346.65	364.42	346.65	347.38	6059.92	346.65	552.07	346.65	693.3	346.65	231.1	683.75	291.35	4129.76	364.42	2393.72	346.65	1059.83	346.65	580.52	291.35	346.65	346.65	350.58	2393.72	683.75	346.65	291.72	501.45
				1110	1186.62	2112.5	-925.889		346.65	838.1	4114.8	349.12	347.38	575.19	1104.44	1041.41	346.65	408.07	346.65	3165.83	294.83	288.88	963.58	346.65	520.38	288.88	347.31	565.95	347.38	963.58	10088.4	1845.3	2168.51	777.31	346.65	347.38	290.33	15643.7	803.45	352.62	348.11	1546.98	1808.11	346.65	2168.51	504.36	1823	577.75	693.3
				1111	1419.24	1720.32	-301.079		231.1	718.98	706.14	1898.13	638.44	231.1	348.11	5092.53	291.06	1135.65	347.31	693.3	209.28	2231.21	351.59	288.88	2393.72	234.3	1317.07	347.38	582.73	638.72	2583.31	918.8	1899.74	349.94	291.06	751.08	777.31	346.65	288.88	288.88	915.2	2583.31	1387.37	351.59	346.65	867.72	291.06	3165.83	4129.76
				1112	806.669	1586.35	-779.678		3165.83	346.65	231.1	11388.4	288.88	288.88	346.65	419.14	1041.41	346.65	963.58	349.12	209.28	1059.83	15643.7	413.63	346.65	346.65	346.65	288.88	501.45	346.65	346.65	751.08	346.65	640.84	803.45	565.95	1565.98	346.65	552.8	454.67	346.65	350.08	346.65	4129.76	520.38	915.2	351.46	348.11	580.52
				1113	1664.41	2197.98	-533.566		4114.8	600.6	718.98	718.98	2231.21	346.65	347.38	364.42	334.54	346.65	1026.85	297.3	289.6	289.6	915.2	488.04	638.72	515.34	398.01	450.82	346.65	347.38	20814.6	660.05	347.38	10088.4	288.88	20814.6	975.21	291.06	346.65	293.81	288.88	2804.97	288.88	346.65	346.65	288.88	346.65	664.82	450.82
				1114	1611.11	2415.36	-804.244		413.63	406.4	413.63	346.65	347.38	4114.8	582.73	2231.21	288.88	597.8	346.65	347.38	1387.37	346.65	640.84	488.04	347.38	956.5	346.65	398.01	580.52	1104.44	504.36	660.05	777.31	291.06	297.17	347.38	288.88	289.6	718.98	3165.83	348.11	4114.8	481.46	288.88	291.06	288.88	683.75	291.06	1041.41
				1115	825.498	1036.99	-211.495		351.59	374.17	297.17	552.8	291.35	1135.65	577.75	209.28	751.08	288.88	346.65	346.65	347.38	531.97	565.95	683.75	291.72	346.65	288.88	349.56	2231.21	289.6	751.08	346.65	288.88	1115.79	956.5	664.82	638.44	348.84	289.6	288.88	956.5	346.65	346.65	347.38	347.38	294.83	812.49	355.51	347.38
				1116	1512.92	1645.65	-132.73		346.65	718.98	15643.7	1387.37	434.77	351.59	346.65	290.33	443.67	347.38	751.08	2231.21	288.88	1714.85	346.65	231.1	2804.97	751.08	406.4	288.88	1104.44	11388.4	419.14	1546.98	693.3	531.97	1808.11	346.65	291.06	540.69	349.12	4114.8	346.65	288.88	346.65	803.45	231.1	751.08	346.65	346.65	346.65
				1117	1181.04	3002.86	-1821.82		291.35	2168.51	539.96	597.8	504.36	176.52	297.3	293.81	288.88	347.38	703.48	289.6	2393.72	867.72	346.65	297.3	1808.11	347.38	289.6	406.4	1845.3	406.4	350.58	288.88	289.53	15643.7	956.5	291.35	350.58	289.6	419.14	346.65	291.72	600.6	231.1	1808.11	290.33	413.63	291.06	11388.4	863.85
				1118	864.483	1560.19	-695.704		291.06	751.08	718.98	346.65	481.46	454.67	350.08	209.28	404.43	346.65	346.65	346.65	346.65	706.14	580.52	577.75	347.38	1898.13	434.77	777.31	539.96	1387.37	577.75	812.49	291.06	638.72	497.51	915.2	600.6	1059.83	346.65	351.89	2583.31	346.65	346.65	350.29	346.65	346.65	582.73	571.33	347.38
				1119	1390.06	2032.12	-642.065		346.65	1625.8	288.88	231.1	288.88	577.75	209.28	288.88	571.33	481.46	349.56	346.65	2181.07	2804.97	348.11	350.08	1625.8	346.65	289.6	290.33	531.97	350.58	288.88	346.65	352.62	4114.8	683.75	1845.3	293.81	582.73	1546.98	413.63	504.36	348.11	346.65	600.6	718.98	288.88	693.3	575.19	291.06
				1120	1298.83	1621.38	-322.547		481.46	1823	683.75	1032.35	3165.83	346.65	2181.07	346.65	347.31	454.67	640.84	348.84	2583.31	291.06	575.19	4114.8	346.65	231.76	404.43	504.36	346.65	291.72	289.6	1808.11	346.65	638.44	347.31	4114.8	575.19	346.65	1741.61	288.88	539.96	352.62	867.72	577.75	291.06	565.95	291.06	350.08	3165.83
				1121	944.9	1942.17	-997.268		918.8	454.67	15643.7	347.38	349.94	1135.65	348.11	1115.79	1115.79	374.17	693.3	10088.4	571.33	1104.44	4129.76	975.21	703.48	404.43	173.33	539.96	1898.13	346.65	956.31	346.65	346.65	350.86	209.28	963.58	347.31	4114.8	288.88	346.65	348.11	638.72	751.08	347.38	348.11	346.65	346.65	346.65	1845.3
				1122	1213.51	1678.39	-464.886		288.88	580.52	288.88	3165.83	838.1	347.31	2804.97	293.81	963.58	346.65	346.65	640.84	346.65	11388.4	334.54	777.31	231.1	288.88	1899.74	10088.4	291.72	664.82	350.08	1899.74	539.96	346.65	515.34	349.56	3165.83	347.31	4114.8	288.88	346.65	2168.51	644.99	1546.98	355.51	638.44	481.03	1899.74	1317.07
				1123	1161.39	2469.73	-1308.34		2804.97	289.6	15643.7	1317.07	288.88	413.63	288.88	288.88	501.45	454.67	450.82	1714.85	956.31	703.48	434.77	297.17	466.15	288.88	355.51	346.65	348.11	450.82	1016.32	352.62	644.99	348.11	346.65	288.88	419.14	234.3	2231.21	406.4	2804.97	481.03	349.94	956.5	1059.83	347.38	531.97	20814.6	11388.4
				1124	943.26	1732.4	-789.14		693.3	398.01	346.65	4114.8	297.17	5092.53	355.51	291.35	5092.53	293.81	531.97	289.6	693.3	346.65	289.6	863.85	1387.37	706.14	703.48	346.65	1059.83	347.31	600.6	288.88	531.97	1845.3	297.17	1714.85	1618.36	2168.51	540.69	346.65	173.33	231.1	812.49	290.33	346.65	575.19	346.65	288.88	231.76
				1125	1580.37	2171.19	-590.821		406.4	288.88	577.75	812.49	1714.85	419.14	497.51	355.51	288.88	2181.07	706.14	2181.07	346.65	288.88	803.45	1135.65	231.1	32763.1	1387.37	450.82	539.96	812.49	398.01	209.28	540.69	693.3	209.28	582.73	346.65	346.65	346.65	347.38	11388.4	231.1	173.33	703.48	346.65	289.6	1845.3	32763.1	1520.61
				1126	970.266	1724.12	-753.854		706.14	347.38	288.88	288.88	481.46	4129.76	406.61	350.29	644.99	231.76	290.33	346.65	812.49	466.15	660.05	346.65	1387.37	1565.98	288.88	346.65	346.65	231.1	291.35	288.88	640.84	11388.4	565.95	347.38	294.83	288.88	1032.35	346.65	693.3	956.5	515.34	660.05	1741.61	231.1	297.3	346.65	1520.61
				1127	1036.63	923.449	113.18		231.1	288.88	706.14	2181.07	565.95	346.65	288.88	571.33	346.65	346.65	803.45	1104.44	350.86	552.07	350.08	1026.85	1565.98	10088.4	355.51	664.82	231.76	289.53	347.38	706.14	288.88	1898.13	351.59	1618.36	540.69	352.62	777.31	1135.65	350.08	867.72	640.52	571.33	706.14	347.38	291.06	1104.44	20814.6
				1128	1877.4	1776.09	101.318		346.65	346.65	1741.61	2231.21	597.8	346.65	290.33	290.33	531.97	347.31	664.82	1625.8	346.65	571.33	638.44	346.65	346.65	346.65	290.33	6059.92	11388.4	408.07	434.77	288.88	289.53	531.97	1808.11	531.97	346.65	293.81	288.88	706.14	288.88	348.11	350.08	4114.8	348.84	693.3	1026.85	406.4	660.05
				1129	904.939	2526.06	-1621.12		597.8	2393.72	351.89	1823	346.65	231.1	640.52	1898.13	346.65	1898.13	539.96	346.65	347.38	347.38	4114.8	364.42	348.11	347.31	355.51	289.6	838.1	289.6	346.65	1898.13	346.65	346.65	291.06	349.94	231.76	419.14	1032.35	289.53	693.3	291.06	481.46	288.88	706.14	288.88	580.52	497.51	918.8
				1130	656.831	1613.99	-957.159		419.14	644.99	334.54	2583.31	565.95	348.84	481.03	812.49	348.84	1104.44	640.84	291.06	638.44	539.96	348.84	231.1	1317.07	346.65	346.65	288.88	288.88	1823	812.49	640.84	531.97	347.38	1899.74	288.88	408.07	346.65	520.38	1808.11	176.52	346.65	863.85	413.63	580.52	234.3	288.88	289.6	600.6
				1131	1390.4	1967.65	-577.251		863.85	4129.76	176.52	565.95	349.12	867.72	289.6	571.33	838.1	20814.6	488.04	289.6	289.6	288.88	915.2	408.07	289.6	6059.92	571.33	374.17	346.65	288.88	288.88	693.3	355.51	349.12	531.97	209.28	346.65	234.3	355.51	863.85	289.53	683.75	176.52	348.11	693.3	288.88	1520.61	497.51	355.51
				1132	1503.73	1653.27	-149.542		334.54	638.72	1317.07	918.8	291.06	347.38	404.43	406.4	693.3	406.61	863.85	577.75	347.38	640.52	349.12	347.38	812.49	349.12	350.08	2583.31	346.65	703.48	664.82	867.72	347.38	374.17	288.88	234.3	1845.3	5092.53	291.06	346.65	6059.92	867.72	347.38	540.69	520.38	346.65	364.42	956.31	346.65
				1133	1432	1429.2	2.8024		291.35	346.65	1625.8	288.88	540.69	504.36	640.84	693.3	346.65	488.04	693.3	350.08	348.84	288.88	288.88	346.65	347.38	176.52	413.63	497.51	1032.35	288.88	288.88	291.72	1520.61	777.31	450.82	1032.35	231.1	20814.6	350.08	291.06	288.88	1317.07	975.21	1823	347.38	288.88	11388.4	575.19	346.65
				1134	1211.36	1484.45	-273.089		1899.74	20814.6	346.65	552.8	863.85	918.8	1565.98	290.33	434.77	346.65	1135.65	347.38	176.52	288.88	288.88	288.88	297.17	290.33	531.97	293.81	582.73	575.19	351.46	600.6	351.59	11388.4	2181.07	1546.98	915.2	718.98	347.38	347.38	346.65	291.06	209.28	640.52	288.88	975.21	1899.74	638.44	346.65
				1135	1216.07	2487.74	-1271.66		291.35	580.52	1845.3	351.59	1317.07	693.3	706.14	288.88	234.3	352.62	334.54	348.11	2583.31	481.03	176.52	231.1	346.65	348.84	346.65	349.94	706.14	1741.61	1104.44	571.33	346.65	404.43	289.6	289.6	348.84	867.72	346.65	288.88	450.82	346.65	638.44	347.31	520.38	552.07	419.14	231.1	290.33
				1136	1338.66	1779.98	-441.321		660.05	1135.65	346.65	419.14	531.97	5092.53	351.89	4129.76	404.43	289.6	539.96	398.01	346.65	531.97	291.06	346.65	1625.8	577.75	288.88	288.88	664.82	640.84	406.61	348.11	398.01	351.89	918.8	290.33	504.36	209.28	552.8	346.65	3165.83	346.65	289.6	2583.31	963.58	413.63	1714.85	1041.41	288.88
				1137	1114.53	1907.64	-793.111		2231.21	664.82	173.33	374.17	297.3	288.88	288.88	597.8	346.65	297.17	293.81	504.36	346.65	334.54	288.88	347.38	348.11	346.65	751.08	346.65	963.58	348.11	288.88	231.1	504.36	454.67	231.1	32763.1	1026.85	347.38	803.45	347.31	2231.21	346.65	350.86	291.06	288.88	552.07	575.19	640.52	419.14
				1138	1432.49	2097.78	-665.289		434.77	1625.8	289.6	346.65	347.38	777.31	575.19	15643.7	346.65	1741.61	497.51	4114.8	1741.61	406.4	293.81	408.07	1059.83	11388.4	234.3	291.06	347.31	32763.1	1059.83	288.88	291.06	552.8	291.06	294.83	1898.13	288.88	288.88	867.72	664.82	20814.6	291.72	975.21	640.52	349.12	2231.21	347.38	289.6
				1139	1758.47	2101.63	-343.16		4129.76	531.97	531.97	638.44	5092.53	1845.3	956.31	1387.37	350.86	294.83	291.72	20814.6	347.31	706.14	751.08	288.88	346.65	20814.6	348.11	706.14	1808.11	347.38	347.38	346.65	963.58	4114.8	1845.3	173.33	289.6	1845.3	434.77	1546.98	1115.79	660.05	956.31	334.54	597.8	2181.07	351.59	288.88	693.3
				1140	821.156	2519.92	-1698.76		531.97	350.08	1899.74	1741.61	346.65	364.42	291.06	481.46	504.36	346.65	374.17	349.12	803.45	539.96	297.3	1714.85	231.1	209.28	1387.37	350.86	234.3	2804.97	1823	288.88	350.29	231.1	956.5	231.76	348.11	683.75	1135.65	5092.53	571.33	4114.8	288.88	288.88	351.46	2804.97	6059.92	349.56	1317.07
				1141	1250.53	1619.24	-368.712		20814.6	288.88	346.65	289.53	454.67	6059.92	1618.36	1899.74	291.35	644.99	1115.79	351.46	413.63	501.45	706.14	956.31	15643.7	812.49	346.65	706.14	2181.07	346.65	290.33	488.04	1898.13	32763.1	297.17	644.99	346.65	346.65	350.08	351.59	803.45	1741.61	644.99	10088.4	288.88	348.11	351.89	600.6	975.21
				1142	981.635	2298.2	-1316.57		803.45	580.52	751.08	290.33	289.6	2583.31	347.38	1714.85	975.21	352.62	352.62	346.65	351.46	347.38	351.59	540.69	350.86	398.01	644.99	288.88	347.31	346.65	406.61	346.65	355.51	751.08	231.76	803.45	288.88	346.65	867.72	346.65	1546.98	1026.85	173.33	288.88	346.65	351.89	531.97	540.69	640.52
				1143	1410.27	1313.14	97.1329		11388.4	355.51	683.75	347.38	291.06	297.17	346.65	1823	640.52	398.01	291.35	346.65	520.38	803.45	1041.41	693.3	4114.8	419.14	347.38	348.11	297.3	350.86	288.88	350.58	450.82	346.65	346.65	346.65	346.65	288.88	291.72	718.98	351.46	504.36	346.65	348.84	540.69	1387.37	1520.61	640.84	488.04
				1144	1369.2	1919.86	-550.656		346.65	346.65	915.2	346.65	346.65	289.6	346.65	346.65	351.59	683.75	289.53	1845.3	1823	346.65	4114.8	346.65	20814.6	346.65	288.88	288.88	404.43	1041.41	289.6	347.31	703.48	346.65	288.88	398.01	293.81	374.17	355.51	348.11	231.1	2583.31	346.65	347.31	2804.97	751.08	1520.61	346.65	334.54
				1145	887.416	1721.91	-834.491		640.52	812.49	346.65	454.67	351.89	497.51	347.31	231.1	638.44	481.46	638.72	348.11	20814.6	956.5	6059.92	297.3	351.89	1059.83	346.65	209.28	351.89	1026.85	408.07	346.65	288.88	406.4	404.43	346.65	347.31	640.84	289.53	346.65	2804.97	288.88	346.65	1714.85	176.52	231.76	552.8	1899.74	1317.07
				1146	1462	1814.04	-352.04		347.38	351.89	454.67	1808.11	640.52	2804.97	334.54	297.17	450.82	346.65	288.88	346.65	1823	289.6	291.72	552.07	664.82	3165.83	346.65	1026.85	2168.51	504.36	10088.4	234.3	3165.83	398.01	638.44	515.34	288.88	597.8	2804.97	481.46	582.73	334.54	1032.35	703.48	346.65	346.65	638.44	291.06	348.11
				1147	1686.48	1812.53	-126.054		540.69	288.88	11388.4	288.88	404.43	1016.32	349.94	32763.1	2393.72	1714.85	1032.35	297.3	231.1	644.99	640.84	481.46	346.65	350.08	231.1	334.54	10088.4	1714.85	173.33	374.17	346.65	346.65	289.53	231.1	176.52	443.67	1016.32	1135.65	497.51	348.84	706.14	346.65	176.52	693.3	32763.1	297.17	703.48
				1148	1179.95	2166.5	-986.553		419.14	293.81	5092.53	1565.98	867.72	346.65	838.1	173.33	1104.44	2583.31	1565.98	2583.31	706.14	597.8	1026.85	289.6	346.65	660.05	288.88	751.08	1714.85	350.29	352.62	293.81	863.85	288.88	346.65	497.51	346.65	481.03	4129.76	582.73	349.12	334.54	1317.07	346.65	1546.98	531.97	638.72	443.67	683.75
				1149	1399.82	2019.37	-619.55		504.36	346.65	374.17	289.6	488.04	443.67	1546.98	291.06	803.45	288.88	11388.4	863.85	288.88	348.84	347.31	352.62	346.65	640.52	348.11	450.82	288.88	348.84	580.52	288.88	234.3	1016.32	346.65	346.65	2393.72	346.65	597.8	346.65	346.65	552.07	346.65	915.2	291.06	660.05	4114.8	454.67	15643.7
				1150	1263.11	2593.97	-1330.86		2231.21	349.12	404.43	334.54	1714.85	406.4	406.61	552.07	290.33	501.45	348.84	2181.07	346.65	565.95	540.69	374.17	640.84	975.21	346.65	1032.35	693.3	640.84	288.88	346.65	1317.07	5092.53	1317.07	351.59	975.21	288.88	288.88	346.65	346.65	350.08	6059.92	1135.65	346.65	348.11	352.62	575.19	706.14
				1151	979.594	1422.87	-443.272		288.88	289.6	351.46	346.65	481.46	2181.07	2181.07	1625.8	413.63	293.81	638.72	838.1	291.06	975.21	812.49	355.51	351.59	176.52	346.65	346.65	777.31	347.38	918.8	288.88	488.04	289.6	406.61	600.6	349.94	297.3	975.21	351.46	289.6	597.8	209.28	1032.35	539.96	288.88	346.65	346.65	520.38
				1152	1672.42	1777.99	-105.566		1625.8	346.65	1898.13	404.43	288.88	297.3	1026.85	351.59	5092.53	288.88	1618.36	288.88	32763.1	289.6	488.04	288.88	4129.76	297.3	346.65	863.85	347.31	346.65	838.1	346.65	1714.85	346.65	571.33	751.08	288.88	5092.53	404.43	838.1	1041.41	963.58	1546.98	349.94	288.88	346.65	351.89	419.14	1808.11
				1153	1435.24	2404.16	-968.924		867.72	582.73	1546.98	289.53	501.45	466.15	347.38	582.73	346.65	466.15	915.2	580.52	406.61	838.1	1115.79	351.46	5092.53	1135.65	963.58	346.65	291.35	660.05	565.95	6059.92	347.38	1016.32	565.95	351.46	297.3	32763.1	1135.65	355.51	1741.61	497.51	1565.98	1026.85	289.6	1026.85	346.65	2168.51	288.88
				1154	1428.82	1680.05	-251.232		10088.4	406.4	1520.61	398.01	347.31	288.88	434.77	288.88	346.65	488.04	1625.8	1135.65	1387.37	1387.37	355.51	520.38	347.38	293.81	348.84	1387.37	355.51	956.5	291.72	582.73	1016.32	350.58	288.88	803.45	234.3	1041.41	718.98	413.63	706.14	346.65	4129.76	1387.37	297.3	956.31	803.45	231.1	664.82
				1155	973.185	1668.65	-695.464		918.8	231.1	346.65	347.38	234.3	565.95	454.67	297.3	497.51	582.73	291.72	350.86	346.65	693.3	693.3	288.88	293.81	644.99	347.38	520.38	683.75	346.65	294.83	540.69	291.06	693.3	374.17	346.65	497.51	351.59	1520.61	288.88	408.07	501.45	231.76	351.46	176.52	1714.85	1546.98	346.65	349.56
				1156	1430.52	1571.9	-141.37		408.07	640.52	2168.51	4114.8	406.61	347.38	351.89	346.65	348.84	4114.8	1059.83	349.56	291.06	1823	812.49	294.83	351.59	1016.32	1546.98	531.97	803.45	288.88	404.43	751.08	346.65	1135.65	349.56	640.52	539.96	289.6	347.31	347.38	234.3	1387.37	291.06	580.52	638.72	1899.74	539.96	450.82	703.48
				1157	1286.05	1712.52	-426.476		660.05	346.65	347.31	6059.92	406.61	346.65	288.88	346.65	693.3	918.8	580.52	290.33	504.36	288.88	346.65	347.38	975.21	915.2	11388.4	346.65	915.2	1387.37	1714.85	346.65	350.86	289.53	291.06	600.6	582.73	838.1	552.8	552.07	552.07	488.04	288.88	231.1	481.46	346.65	975.21	288.88	1317.07
				1158	1554.95	2404.84	-849.891		501.45	408.07	348.84	693.3	956.31	231.1	1135.65	515.34	293.81	640.84	355.51	346.65	288.88	1016.32	346.65	777.31	552.07	346.65	32763.1	956.31	1520.61	231.1	15643.7	346.65	346.65	32763.1	2393.72	640.52	4114.8	209.28	1317.07	2181.07	346.65	348.84	346.65	398.01	577.75	2181.07	288.88	1520.61	398.01
				1159	1010.58	1434.05	-423.469		918.8	346.65	290.33	718.98	406.61	231.1	349.12	334.54	640.84	803.45	577.75	481.03	575.19	288.88	347.31	209.28	4114.8	348.11	351.46	10088.4	597.8	443.67	1625.8	398.01	413.63	348.11	348.84	419.14	289.6	288.88	347.38	575.19	234.3	288.88	346.65	348.11	600.6	289.6	638.72	234.3	1625.8
				1160	1309.93	2029.03	-719.105		406.4	1823	2168.51	2393.72	346.65	290.33	364.42	419.14	419.14	346.65	1059.83	520.38	1026.85	434.77	347.38	434.77	290.33	32763.1	683.75	289.6	580.52	350.08	351.46	706.14	15643.7	346.65	501.45	15643.7	4114.8	450.82	346.65	346.65	348.11	1808.11	346.65	347.38	404.43	347.31	297.17	1016.32	638.72
				1161	1324.61	2735.33	-1410.72		346.65	751.08	956.5	348.11	346.65	398.01	346.65	580.52	1016.32	531.97	640.84	2231.21	718.98	231.76	488.04	1625.8	434.77	15643.7	288.88	346.65	2804.97	351.46	288.88	918.8	4114.8	703.48	1104.44	664.82	1714.85	515.34	863.85	552.07	352.62	1387.37	346.65	497.51	1546.98	406.4	504.36	703.48	703.48
				1162	1719.71	2391.34	-671.631		1032.35	289.6	347.31	346.65	2804.97	288.88	1625.8	1546.98	364.42	2168.51	350.08	350.08	346.65	408.07	481.03	660.05	15643.7	838.1	346.65	915.2	347.31	346.65	347.38	346.65	2231.21	398.01	703.48	915.2	231.1	3165.83	693.3	644.99	351.89	347.31	291.06	406.61	1625.8	2583.31	565.95	15643.7	176.52
				1163	974.353	1903.73	-929.374		520.38	531.97	290.33	346.65	915.2	346.65	419.14	664.82	497.51	173.33	552.07	2181.07	176.52	956.31	290.33	3165.83	346.65	1808.11	350.58	863.85	234.3	374.17	481.03	838.1	289.6	582.73	15643.7	1546.98	1016.32	290.33	552.8	540.69	288.88	600.6	867.72	398.01	351.46	288.88	346.65	347.31	346.65
				1164	1104.1	1727.85	-623.752		348.11	346.65	404.43	288.88	918.8	349.56	291.72	32763.1	176.52	640.84	176.52	2804.97	374.17	364.42	1115.79	640.84	488.04	803.45	638.72	288.88	351.59	600.6	1115.79	540.69	398.01	289.6	347.38	419.14	288.88	291.72	346.65	346.65	706.14	350.58	1823	481.46	288.88	374.17	350.29	288.88	398.01
				1165	1166.67	1482.05	-315.375		352.62	288.88	346.65	956.31	291.72	291.35	693.3	582.73	15643.7	349.12	346.65	297.17	291.06	703.48	350.58	1625.8	346.65	290.33	297.3	346.65	346.65	638.72	481.03	289.6	520.38	4114.8	3165.83	706.14	552.07	346.65	350.29	838.1	640.84	352.62	231.76	346.65	288.88	1059.83	349.12	346.65	577.75
				1166	1309.28	1238.8	70.4804		812.49	346.65	288.88	291.72	956.31	1899.74	660.05	288.88	231.1	288.88	693.3	288.88	565.95	582.73	1808.11	289.6	660.05	364.42	838.1	812.49	552.8	515.34	751.08	454.67	660.05	1520.61	1104.44	777.31	288.88	481.46	664.82	552.07	693.3	1115.79	347.38	1625.8	347.31	32763.1	291.06	867.72	346.65
				1167	1511.56	1587.63	-76.0757		838.1	346.65	346.65	231.1	349.56	640.84	803.45	1741.61	3165.83	288.88	288.88	4114.8	32763.1	408.07	531.97	349.56	350.29	346.65	346.65	32763.1	32763.1	2393.72	706.14	290.33	571.33	582.73	1317.07	231.1	350.29	355.51	838.1	2181.07	638.72	288.88	288.88	1618.36	1808.11	1520.61	291.35	1026.85	693.3
				1168	988.579	2285.23	-1296.65		408.07	288.88	2168.51	352.62	289.6	915.2	348.84	466.15	346.65	4114.8	288.88	1714.85	297.3	346.65	838.1	1565.98	346.65	2804.97	497.51	349.12	297.3	291.72	915.2	918.8	838.1	1823	751.08	640.84	638.72	531.97	289.6	406.61	347.38	683.75	346.65	450.82	346.65	812.49	351.46	683.75	288.88
				1169	1286.12	1962.41	-676.286		434.77	552.07	351.89	443.67	751.08	575.19	1741.61	349.12	349.12	346.65	1741.61	867.72	288.88	290.33	351.59	481.46	777.31	504.36	346.65	520.38	918.8	291.35	406.61	1104.44	209.28	348.11	351.59	289.6	2168.51	638.72	351.89	15643.7	6059.92	1714.85	294.83	1104.44	4129.76	10088.4	288.88	404.43	565.95
				1170	681.726	2273.28	-1591.55		693.3	1741.61	346.65	660.05	346.65	346.65	351.89	1059.83	176.52	288.88	863.85	488.04	294.83	349.94	552.8	1520.61	2393.72	1899.74	288.88	346.65	1026.85	288.88	1823	1032.35	346.65	346.65	638.44	644.99	1026.85	347.38	867.72	718.98	346.65	346.65	346.65	347.38	406.61	413.63	231.1	552.07	290.33
				1171	1248.91	1177.86	71.0469		374.17	466.15	346.65	408.07	290.33	288.88	577.75	751.08	918.8	346.65	346.65	290.33	364.42	234.3	571.33	291.72	640.52	2168.51	918.8	1387.37	406.4	2231.21	347.31	501.45	348.11	863.85	580.52	466.15	718.98	488.04	291.06	419.14	664.82	347.38	355.51	963.58	1546.98	398.01	838.1	443.67	1714.85
				1172	1732.96	1987.5	-254.542		288.88	552.07	347.38	408.07	497.51	565.95	693.3	1546.98	1115.79	289.6	346.65	1016.32	867.72	1845.3	1565.98	351.89	1520.61	956.31	552.8	683.75	1546.98	347.38	289.53	231.1	346.65	346.65	231.1	2583.31	706.14	1032.35	1032.35	481.46	488.04	520.38	346.65	294.83	443.67	4114.8	6059.92	408.07	915.2
				1173	1083.8	1835.56	-751.767		334.54	1741.61	718.98	346.65	351.89	346.65	346.65	863.85	347.38	352.62	413.63	1565.98	867.72	231.1	2168.51	346.65	347.38	413.63	600.6	413.63	349.94	1741.61	597.8	1741.61	580.52	346.65	703.48	289.6	346.65	347.38	349.56	497.51	580.52	288.88	350.58	434.77	1059.83	346.65	1317.07	291.06	297.17
				1174	1367.88	1742.61	-374.724		413.63	956.31	1546.98	2804.97	582.73	4129.76	290.33	1317.07	297.3	5092.53	1387.37	350.29	231.1	348.84	291.06	346.65	1618.36	1059.83	867.72	552.8	1898.13	1032.35	539.96	347.38	406.61	346.65	1032.35	288.88	289.6	1845.3	1026.85	291.06	531.97	975.21	777.31	1808.11	481.46	915.2	289.6	288.88	347.38
				1175	1014.6	1274.32	-259.716		291.06	975.21	540.69	347.31	351.46	173.33	1823	693.3	956.31	346.65	346.65	289.6	355.51	515.34	751.08	664.82	288.88	1016.32	504.36	11388.4	346.65	346.65	231.1	1845.3	288.88	11388.4	288.88	288.88	4114.8	293.81	703.48	540.69	348.84	481.46	501.45	349.12	20814.6	1898.13	638.44	355.51	956.31
				1176	975.235	2301.62	-1326.38		706.14	346.65	364.42	355.51	638.44	1618.36	4129.76	488.04	664.82	504.36	350.08	515.34	1898.13	1899.74	231.1	176.52	374.17	291.35	346.65	404.43	289.6	1032.35	580.52	346.65	638.44	454.67	347.38	350.08	348.11	454.67	638.72	234.3	346.65	346.65	565.95	348.11	234.3	350.08	803.45	2393.72	346.65
				1177	1275.62	2136.66	-861.041		346.65	1898.13	803.45	348.11	346.65	346.65	334.54	289.6	297.3	346.65	350.58	1546.98	347.38	289.6	173.33	2181.07	1618.36	1317.07	293.81	288.88	346.65	3165.83	408.07	575.19	346.65	1823	347.38	398.01	2168.51	288.88	176.52	346.65	288.88	290.33	346.65	289.6	443.67	531.97	4129.76	6059.92	2181.07
				1178	1042.85	1706.15	-663.296		288.88	289.53	288.88	660.05	812.49	3165.83	176.52	1741.61	297.17	288.88	364.42	288.88	571.33	5092.53	404.43	600.6	293.81	346.65	6059.92	531.97	718.98	683.75	351.89	291.06	504.36	1520.61	346.65	346.65	346.65	4114.8	291.06	1546.98	1898.13	346.65	600.6	718.98	706.14	812.49	11388.4	346.65	347.38
				1179	1132.26	2053.39	-921.128		434.77	1823	352.62	346.65	751.08	347.31	346.65	597.8	580.52	577.75	867.72	706.14	374.17	289.6	346.65	346.65	1387.37	577.75	288.88	346.65	918.8	504.36	288.88	11388.4	443.67	515.34	347.31	683.75	347.38	288.88	291.06	291.06	346.65	660.05	231.1	693.3	575.19	1520.61	803.45	290.33	347.38
				1180	1159.95	1992.23	-832.275		347.38	664.82	1032.35	346.65	2393.72	348.11	231.1	347.38	234.3	1823	956.31	531.97	975.21	347.31	355.51	419.14	552.8	1104.44	355.51	408.07	346.65	350.86	1898.13	20814.6	575.19	565.95	297.17	751.08	539.96	349.12	565.95	348.11	1899.74	497.51	346.65	600.6	293.81	4129.76	1808.11	364.42	291.35
				1181	1528.96	2226.21	-697.25		1714.85	234.3	291.35	346.65	481.03	1026.85	348.11	364.42	347.38	2804.97	291.35	348.11	346.65	349.12	1823	1823	288.88	349.94	297.17	173.33	288.88	364.42	288.88	638.44	351.89	350.08	20814.6	288.88	481.03	20814.6	289.53	290.33	398.01	346.65	231.1	1016.32	346.65	346.65	531.97	297.3	552.07
				1182	1352.27	2006.52	-654.249		640.52	297.3	443.67	346.65	289.6	347.38	1135.65	348.11	347.38	346.65	209.28	975.21	288.88	293.81	291.06	231.1	434.77	346.65	638.44	288.88	5092.53	288.88	350.08	1026.85	1823	347.31	288.88	288.88	718.98	600.6	346.65	638.44	176.52	481.46	6059.92	2583.31	288.88	693.3	1317.07	32763.1	571.33
				1183	1353.53	1564.92	-211.389		552.8	975.21	291.06	4129.76	297.3	600.6	406.61	660.05	4114.8	454.67	600.6	863.85	803.45	918.8	173.33	291.35	1625.8	1104.44	597.8	640.84	346.65	481.46	347.38	334.54	290.33	918.8	297.17	664.82	346.65	863.85	1618.36	289.6	346.65	347.31	10088.4	693.3	777.31	347.38	2168.51	11388.4	288.88
				1184	1221.89	1322.67	-100.776		577.75	2393.72	346.65	288.88	683.75	2804.97	334.54	291.72	351.59	346.65	290.33	575.19	1823	346.65	552.07	867.72	963.58	346.65	4129.76	803.45	346.65	209.28	777.31	1899.74	693.3	706.14	288.88	15643.7	1618.36	291.35	288.88	347.38	515.34	289.6	350.29	355.51	1041.41	812.49	1135.65	638.72	291.72
				1185	1120.8	1978.33	-857.527		1041.41	346.65	334.54	481.46	956.5	15643.7	660.05	501.45	454.67	290.33	15643.7	918.8	580.52	1823	450.82	706.14	347.38	413.63	346.65	1823	289.6	234.3	346.65	552.8	406.4	288.88	1618.36	346.65	2231.21	4129.76	540.69	289.6	582.73	288.88	173.33	176.52	346.65	4129.76	515.34	404.43	364.42
				1186	1224.03	1636.89	-412.863		288.88	1845.3	1823	346.65	288.88	288.88	1135.65	288.88	346.65	288.88	2231.21	209.28	291.06	638.44	777.31	1016.32	398.01	346.65	234.3	348.11	1059.83	346.65	349.56	346.65	571.33	2393.72	288.88	777.31	347.38	488.04	346.65	565.95	346.65	364.42	481.46	231.1	481.46	501.45	291.35	231.1	348.84
				1187	1127.39	2805.96	-1678.57		975.21	346.65	838.1	1059.83	346.65	231.1	346.65	347.38	956.5	346.65	577.75	597.8	350.29	374.17	288.88	291.06	346.65	288.88	1808.11	349.56	288.88	565.95	488.04	334.54	398.01	346.65	348.11	600.6	481.03	20814.6	504.36	288.88	346.65	347.38	288.88	294.83	777.31	501.45	348.11	346.65	1898.13
				1188	970.172	2386.3	-1416.12		1625.8	1135.65	2168.51	751.08	346.65	1625.8	1845.3	294.83	346.65	347.38	288.88	346.65	565.95	288.88	1059.83	751.08	552.07	348.11	552.07	348.11	575.19	497.51	347.38	706.14	867.72	434.77	346.65	355.51	346.65	347.38	419.14	349.56	408.07	288.88	577.75	347.38	350.29	346.65	963.58	582.73	693.3
				1189	1002.35	1674.8	-672.451		552.8	863.85	501.45	291.06	2168.51	863.85	1808.11	580.52	346.65	1714.85	173.33	346.65	520.38	1135.65	1618.36	2804.97	571.33	1625.8	4129.76	355.51	346.65	289.6	597.8	693.3	575.19	231.1	350.29	348.11	481.46	349.56	515.34	501.45	1808.11	289.6	173.33	1317.07	1899.74	6059.92	348.11	231.76	288.88
				1190	1378.9	2310.2	-931.302		963.58	443.67	413.63	288.88	355.51	288.88	838.1	406.61	350.86	718.98	638.44	290.33	346.65	706.14	450.82	289.6	398.01	582.73	1104.44	1565.98	515.34	355.51	552.8	413.63	289.6	1625.8	2583.31	450.82	289.6	600.6	346.65	540.69	1823	1565.98	1104.44	350.08	288.88	777.31	347.38	504.36	350.58
				1191	1250.27	2488.57	-1238.3		231.1	351.59	571.33	466.15	374.17	580.52	501.45	297.17	347.38	1898.13	289.6	580.52	20814.6	1135.65	580.52	4114.8	1741.61	867.72	1845.3	288.88	1317.07	1032.35	173.33	289.53	1714.85	1026.85	597.8	718.98	289.6	348.11	404.43	346.65	956.31	347.38	640.52	1135.65	1115.79	350.29	706.14	4114.8	346.65
				1192	1011.53	1699.99	-688.458		1899.74	582.73	638.44	364.42	443.67	975.21	346.65	351.59	346.65	291.06	1899.74	600.6	1026.85	1625.8	346.65	488.04	349.94	346.65	1625.8	1808.11	706.14	443.67	234.3	346.65	346.65	334.54	351.46	289.6	404.43	350.08	347.38	234.3	575.19	2804.97	288.88	918.8	291.06	352.62	1899.74	443.67	1115.79
				1193	1284.46	1249.85	34.6119		209.28	1898.13	288.88	346.65	501.45	4114.8	346.65	398.01	2804.97	355.51	347.38	683.75	348.84	404.43	291.35	406.61	408.07	32763.1	1387.37	918.8	173.33	660.05	488.04	956.31	3165.83	1823	176.52	1387.37	660.05	231.1	347.38	346.65	288.88	346.65	975.21	352.62	443.67	812.49	638.72	347.31	466.15
				1194	1409.02	1708.62	-299.606		346.65	443.67	915.2	2393.72	350.08	288.88	1546.98	867.72	355.51	11388.4	352.62	4129.76	683.75	173.33	349.94	706.14	408.07	346.65	1899.74	11388.4	231.76	398.01	915.2	501.45	231.1	346.65	346.65	552.07	693.3	450.82	2583.31	15643.7	571.33	497.51	346.65	291.72	346.65	289.6	1898.13	1808.11	346.65
				1195	1051.62	1625.23	-573.609		693.3	552.07	693.3	3165.83	348.11	520.38	290.33	1618.36	346.65	346.65	501.45	580.52	347.38	350.86	706.14	1546.98	640.52	352.62	3165.83	406.61	454.67	1059.83	346.65	15643.7	349.56	706.14	290.33	1618.36	346.65	1115.79	640.84	288.88	520.38	552.07	867.72	1059.83	289.53	915.2	1387.37	413.63	1899.74
				1196	1021.8	1535.64	-513.848		176.52	640.52	288.88	552.8	640.52	1026.85	346.65	481.03	351.59	404.43	683.75	347.38	497.51	346.65	565.95	346.65	293.81	349.56	540.69	346.65	597.8	501.45	176.52	288.88	2804.97	515.34	956.31	4114.8	289.6	288.88	346.65	351.59	346.65	288.88	347.38	406.4	838.1	497.51	640.84	597.8	571.33
				1197	1272	2251.82	-979.816		660.05	334.54	352.62	346.65	812.49	348.11	1565.98	1899.74	1845.3	1625.8	1899.74	413.63	3165.83	346.65	349.94	466.15	1387.37	351.89	1026.85	915.2	349.94	349.94	355.51	346.65	1546.98	291.06	374.17	812.49	346.65	1115.79	346.65	693.3	644.99	406.4	4129.76	1546.98	751.08	1565.98	231.1	575.19	288.88
				1198	1282.45	2083.82	-801.373		404.43	347.38	288.88	289.6	349.12	346.65	4114.8	693.3	1059.83	718.98	706.14	956.31	915.2	347.38	347.38	419.14	364.42	1135.65	6059.92	347.38	638.72	346.65	346.65	32763.1	706.14	838.1	915.2	404.43	1899.74	350.29	290.33	644.99	408.07	580.52	348.11	803.45	751.08	450.82	975.21	288.88	288.88
				1199	1063.96	1854.27	-790.319		346.65	504.36	231.1	346.65	346.65	297.17	346.65	1899.74	347.38	176.52	346.65	348.84	1041.41	346.65	352.62	600.6	297.3	1714.85	2181.07	552.8	32763.1	347.38	600.6	2804.97	408.07	288.88	501.45	540.69	488.04	347.38	291.35	975.21	288.88	1823	290.33	582.73	1565.98	1115.79	1741.61	334.54	289.6
				1200	1237.52	2728.28	-1490.76		288.88	1546.98	173.33	347.38	575.19	209.28	176.52	803.45	288.88	406.61	918.8	4129.76	350.86	288.88	346.65	347.38	1041.41	1104.44	443.67	32763.1	1899.74	346.65	346.65	351.59	1625.8	288.88	481.46	2231.21	291.06	355.51	693.3	346.65	577.75	466.15	1104.44	348.11	334.54	1317.07	350.58	406.4	32763.1
				1201	1154.05	2021.24	-867.194		956.5	346.65	703.48	2231.21	288.88	289.6	956.31	838.1	288.88	454.67	1104.44	638.72	918.8	349.12	231.1	288.88	1845.3	2168.51	1823	355.51	539.96	640.52	346.65	291.06	346.65	600.6	683.75	1387.37	956.5	539.96	408.07	1032.35	347.31	346.65	660.05	291.06	231.1	173.33	20814.6	347.38	231.1
				1202	1147.7	2405.34	-1257.64		552.07	294.83	231.1	352.62	434.77	2583.31	231.1	346.65	288.88	577.75	334.54	2804.97	751.08	374.17	597.8	1041.41	454.67	346.65	364.42	350.58	288.88	349.12	173.33	1845.3	956.31	290.33	346.65	1808.11	1016.32	352.62	565.95	520.38	364.42	288.88	346.65	644.99	347.31	2181.07	406.61	838.1	173.33
				1203	1134.03	2376.77	-1242.74		434.77	404.43	346.65	1714.85	1115.79	1032.35	352.62	580.52	434.77	231.1	454.67	347.38	571.33	520.38	288.88	3165.83	32763.1	501.45	638.44	346.65	580.52	1059.83	209.28	291.35	863.85	1016.32	5092.53	501.45	2804.97	334.54	777.31	231.1	349.94	443.67	706.14	565.95	664.82	540.69	582.73	234.3	349.12
				1204	1328.38	2124.75	-796.372		812.49	346.65	347.38	812.49	350.29	288.88	693.3	5092.53	2393.72	173.33	347.31	20814.6	838.1	597.8	1741.61	288.88	346.65	291.72	288.88	838.1	173.33	640.52	434.77	2583.31	6059.92	540.69	173.33	32763.1	289.6	443.67	413.63	20814.6	347.38	577.75	3165.83	4114.8	348.11	863.85	349.12	575.19	231.1
				1205	1613.31	2288.76	-675.444		1625.8	350.58	347.38	288.88	2181.07	347.38	289.6	443.67	1041.41	346.65	2804.97	32763.1	450.82	640.84	291.06	577.75	419.14	454.67	346.65	346.65	1899.74	406.61	346.65	348.84	1317.07	777.31	6059.92	291.06	350.58	703.48	176.52	288.88	291.35	289.6	5092.53	540.69	565.95	638.44	4129.76	963.58	777.31
				1206	1395.61	1927.56	-531.946		4129.76	350.08	288.88	346.65	352.62	288.88	580.52	288.88	352.62	291.06	915.2	660.05	289.53	346.65	1546.98	481.46	1565.98	231.1	6059.92	540.69	434.77	346.65	347.31	289.53	683.75	291.06	398.01	501.45	11388.4	1714.85	231.1	351.46	454.67	364.42	638.72	350.08	346.65	11388.4	355.51	288.88	288.88
				1207	1241.1	2094.42	-853.311		3165.83	348.11	664.82	350.08	294.83	289.6	350.08	291.35	1845.3	350.58	531.97	552.8	289.6	803.45	552.8	350.58	347.38	1520.61	1032.35	577.75	419.14	350.29	289.6	288.88	1317.07	346.65	288.88	481.46	4114.8	552.8	291.72	334.54	1845.3	577.75	956.31	291.06	351.46	638.44	575.19	289.6	1899.74
				1208	904.277	1530.47	-626.198		293.81	288.88	347.31	209.28	290.33	1317.07	1032.35	288.88	355.51	347.38	540.69	349.94	351.89	956.31	640.52	1520.61	718.98	234.3	838.1	288.88	346.65	577.75	664.82	349.12	398.01	552.8	1520.61	640.52	575.19	1546.98	346.65	539.96	575.19	2804.97	348.11	346.65	406.4	540.69	582.73	706.14	346.65
				1209	1356.02	2356.98	-1000.96		683.75	348.11	706.14	863.85	1135.65	640.52	1625.8	693.3	290.33	706.14	346.65	4129.76	488.04	289.6	347.38	2393.72	2231.21	597.8	664.82	660.05	803.45	348.11	838.1	374.17	351.59	347.38	294.83	956.5	347.38	346.65	346.65	352.62	565.95	975.21	577.75	288.88	347.38	408.07	718.98	291.06	231.1
				1210	998.825	1553.03	-554.206		450.82	1823	466.15	349.56	703.48	1741.61	291.06	777.31	288.88	364.42	288.88	346.65	597.8	918.8	838.1	347.38	501.45	346.65	1899.74	289.6	355.51	10088.4	1714.85	1808.11	406.4	290.33	434.77	288.88	173.33	351.59	346.65	718.98	355.51	1618.36	580.52	4129.76	918.8	349.56	288.88	291.06	20814.6
[truncated: 3,790 more rows]
[truncated: 299 more columns]

## Sheet: QALY data
Index		Kontrol			Table: Raw scale
[truncated: 183 more rows]

## Sheet: Bootstrapped qaly data
	Table: Summary bootstrap data			Bootstrap resample	Index	Kontrol			Patient ID Treatment=t1	Index
[truncated: 5,001 more rows]
[truncated: 299 more columns]

[truncated: 5 more sheets: Results, NMB 95%, Bootstrapped results, CEA plot, CEAC]
