# Supplementary material for: Manual therapy versus advice to stay active for nonspecific back and/or neck pain: a cost-effectiveness analysis
Source: Chiropr Man Therap. 2022 May 16;30:27. doi: 10.1186/s12998-022-00431-7 (PMC9109382; doi:10.1186/s12998-022-00431-7)
Supplement: Supplementary file 2 — Additional file 2. Analysis template: cost-effectiveness analysis of health-related quality of life (QoL). [file 12998_2022_431_MOESM2_ESM.xlsx]

## Sheet: Cost data
Index		Kontrol
Patient ID	Cost	Patient ID	Cost				Table: Raw scale
2	288.88	1	603.43						# patients	Mean cost per patient	Std dev	Std error	Total costs
6	288.88	3	359.49					Index	160	1136.55	3206.76	253.517	181848
7	288.88	4	364.87					Kontrol	172	1573.91	4553.04	347.166	270713
10	531.9	5	360.22
11	867.72	8	360.22					Difference	Raw scale
12	398.01	9	374.55					mean	-437.357			Total cost diff	-88864.1
13	1618.36	14	179.75					standard error	429.878			Std. Error	429.878
15	443.67	16	181.86					lower 95% limit	-1279.9			L 95% limit	-89706.6
17	289.6	19	367.78					upper 95% limit	405.188			U 95% limit	-88021.5
18	334.54	20	361.53
21	1135.65	22	413.03					t-test mean cost difference
23	956.5	24	359.49					p-value	0.31561
27	346.65	25	1553.91
29	289.6	26	567.1
31	346.65	28	368.53
34	173.33	30	183.38
36	1546.99	33	1377.11
37	289.6	35	359.49
41	406.4	38	1751.87
43	346.65	42	179.75
44	706.14	46	727.58
45	346.65	48	362.4
47	348.11	49	745.39
50	1041.41	51	23257.2
52	1899.74	56	927.26
53	497.51	58	363.34
55	291.72	59	934.58
57	1026.85	61	4502.84
62	540.69	65	537.93
66	404.43	69	425.14
67	777.35	70	179.75
68	350.58	73	413.76
71	346.65	76	1174.21
72	346.65	77	1673.28
74	288.88	79	751.59
75	638.44	80	2303.79
78	466.1	83	462.2
81	1016.29	86	359.49
82	575.18	87	644.89
84	539.96	89	1254.97
85	294.83	91	361.6
88	660.05	92	816.58
95	975.26	96	1073.64
97	5092.55	99	368.16
98	346.65	106	11259.7
100	683.75	107	2532.89
101	812.49	109	361.67
103	297.3	111	179.75
104	2805.03	115	179.75
108	364.42	117	1166.15
110	552.8	119	379.19
112	703.48	121	669.08
113	346.65	124	661.21
114	289.6	126	359.49
118	291.35	129	620.61
120	515.39	131	361.6
123	2181.04	134	3539.96
127	406.61	137	477.81
128	348.11	138	413.76
130	349.56	140	374.3
133	481.46	143	359.49
135	577.75	146	360.95
136	693.3	148	4117.9
139	350.86	149	360.95
142	2168.51	150	359.49
144	11388.4	152	1093.08
151	288.88	155	179.75
156	571.33	157	797.7
159	348.84	158	1519.08
161	374.17	162	420.91
165	956.28	163	4958.66
170	638.72	166	564.91
171	346.65	169	449.91
172	434.77	173	758.23
175	346.65	174	179.75
176	1059.89	180	359.49
177	1565.98	181	363.06
179	346.65	183	359.49
186	291.06	184	360.95
190	408.07	188	359.49
192	346.65	189	179.75
199	347.31	191	410.85
200	288.88	193	961.57
203	346.65	198	756.49
205	1520.61	204	361.96
209	290.33	207	359.49
213	346.65	210	1161.92
214	640.5	211	371.78
216	1115.83	215	1092.09
221	1387.32	217	362.69
222	348.11	218	1867.37
223	1741.61	220	1262.94
224	234.3	227	14928.1
225	419.14	229	359.49
228	288.88	230	179.75
231	346.65	232	179.75
236	4415.81	237	181.93
242	290.33	240	179.75
250	291.06	241	378.28
251	1714.87	243	985.33
253	520.41	245	179.75
254	231.76	246	359.49
257	3165.83	249	937.24
258	803.47	252	179.75
265	346.65	256	17968.6
266	231.1	260	363.34
270	288.88	261	36132.2
272	289.53	263	182.52
278	32763.1	267	467.74
280	288.88	269	179.75
281	346.65	271	360.22
282	597.8	273	600.22
283	718.98	276	568.93
285	176.52	277	366.42
286	644.99	279	908.41
287	1104.44	288	360.22
290	288.88	289	367.63
293	640.84	291	359.49
306	347.38	292	639.64
307	1032.3	294	33334.6
309	349.94	295	1078.27
313	6059.92	298	362.26
318	580.52	299	462.2
319	600.65	301	359.49
323	2393.74	302	359.49
324	347.38	303	360.95
327	582.75	304	179.75
332	351.89	305	362.33
338	355.51	308	362.62
340	347.38	310	749.24
342	346.65	311	361.67
344	918.8	315	369.01
346	297.17	316	701.25
347	288.88	320	359.49
348	351.59	321	359.49
351	4129.72	322	179.75
352	963.58	326	744.66
359	838.1	329	622.02
360	1898.1	331	1197.3
364	354.88	334	11495.7
367	289.6	336	360.95
368	413.63	337	362.4
370	565.9	341	179.75
372	20814.6	343	1005.03
380	346.65	345	359.49
381	350.08	349	615.11
384	350.29	350	4447.1
386	501.45	353	2801.17
387	352.62	354	3538.9
392	346.65	355	1183.98
395	349.12	356	359.49
396	355.51	358	359.49
398	346.65	361	362.78
399	2583.26	362	179.75
400	347.38	363	2620.35
401	346.65	366	359.49
402	481.03	369	2396.04
405	1808.05	371	669.08
407	693.3	373	1630.53
408	706.14	374	179.75
		376	238.25
		377	368.16
		379	389.58
		385	1747.8
		388	367.27
		389	360.95
		390	183.38
		391	361.96
		394	359.49
		397	564.91
		404	359.49
		409	2007.19

## Sheet: Bootstrapped cost data
	Table: Summary bootstrap data			Bootstrap resample	Index	Kontrol			Patient ID Treatment=t1	Index
					Mean cost	Mean cost	∆ Cost		2	6	7	10	11	12	13	15	17	18	21	23	27	29	31	34	36	37	41	43	44	45	47	50	52	53	55	57	62	66	67	68	71	72	74	75	78	81	82	84	85
	mean	-429.582		1	796.662	1750.35	-953.687		346.65	364.42	540.69	1618.36	812.49	346.65	347.38	644.99	350.29	1808.05	638.44	1741.61	289.6	289.6	294.83	374.17	288.88	288.88	2181.04	290.33	540.69	956.28	355.51	291.06	571.33	354.88	173.33	231.76	346.65	481.46	577.75	597.8	1104.44	867.72	346.65	291.06	777.35	6059.92	1135.65	5092.55	346.65
	Std.dev.	430.054		2	1000.93	834.36	166.571		348.11	347.38	1115.83	644.99	2805.03	501.45	660.05	288.88	348.11	350.58	520.41	1387.32	289.6	413.63	975.26	294.83	1898.1	346.65	6059.92	5092.55	350.29	288.88	346.65	1899.74	1520.61	693.3	481.03	838.1	351.59	346.65	355.51	443.67	6059.92	918.8	706.14	346.65	1104.44	600.65	294.83	812.49	640.5
	2.5th perc	-1311.67		3	1536.26	1451.48	84.7859		660.05	290.33	289.53	288.88	481.46	1898.1	289.6	348.11	408.07	346.65	288.88	346.65	975.26	347.38	404.43	575.18	644.99	288.88	290.33	2181.04	1546.99	1618.36	2805.03	481.03	718.98	3165.83	297.3	1808.05	577.75	2805.03	288.88	867.72	346.65	346.65	290.33	693.3	2168.51	348.84	346.65	350.08	408.07
	97.5th perc	373.551		4	1113.84	1757.51	-643.677		1104.44	803.47	289.6	515.39	580.52	374.17	355.51	348.11	347.38	349.12	291.06	956.5	2805.03	346.65	297.17	350.86	348.84	520.41	346.65	231.1	348.11	575.18	346.65	575.18	683.75	288.88	11388.4	1059.89	1714.87	291.06	644.99	346.65	173.33	355.51	683.75	11388.4	644.99	346.65	406.4	481.46	348.11
	min	-2114.11		5	1104.69	1837.67	-732.974		963.58	398.01	640.5	346.65	297.3	580.52	2393.74	867.72	571.33	289.53	176.52	346.65	354.88	1520.61	706.14	481.46	347.38	3165.83	288.88	289.53	812.49	777.35	3165.83	289.6	2181.04	349.94	351.59	918.8	683.75	346.65	352.62	346.65	660.05	346.65	11388.4	346.65	288.88	408.07	346.65	289.6	291.06
	max	1016.4		6	1128.34	1526.82	-398.481		1618.36	1546.99	288.88	348.84	577.75	1898.1	1546.99	290.33	812.49	718.98	291.06	600.65	803.47	640.5	1387.32	1808.05	349.56	291.35	434.77	291.35	355.51	600.65	638.44	706.14	291.06	975.26	406.61	520.41	398.01	347.38	413.63	419.14	1016.29	348.11	552.8	350.58	297.17	2181.04	346.65	638.44	348.11
				7	1232.11	1767.31	-535.2		350.58	706.14	346.65	290.33	288.88	347.38	404.43	531.9	297.17	347.31	956.28	1520.61	434.77	350.29	2168.51	346.65	350.08	288.88	1546.99	288.88	291.35	291.06	580.52	348.11	706.14	348.84	481.46	660.05	565.9	346.65	867.72	288.88	515.39	497.51	288.88	577.75	351.89	20814.6	346.65	294.83	291.72
				8	1071.25	1155.94	-84.6942		918.8	346.65	288.88	640.84	288.88	289.53	288.88	231.76	1618.36	291.06	288.88	1714.87	956.28	289.53	351.89	1741.61	346.65	434.77	288.88	1808.05	291.06	406.4	1741.61	975.26	1115.83	288.88	355.51	348.84	501.45	234.3	346.65	289.6	334.54	352.62	294.83	346.65	349.94	706.14	2181.04	434.77	350.86
				9	875.421	1016.5	-141.077		466.1	351.59	294.83	346.65	288.88	288.88	1741.61	288.88	638.72	515.39	176.52	660.05	918.8	346.65	290.33	289.6	1026.85	176.52	288.88	552.8	346.65	349.56	346.65	644.99	571.33	481.03	838.1	346.65	346.65	419.14	1104.44	413.63	334.54	346.65	1104.44	347.38	640.5	1016.29	4129.72	288.88	706.14
				10	1324.23	1474.92	-150.698		582.75	693.3	501.45	289.6	413.63	963.58	777.35	6059.92	346.65	398.01	2168.51	288.88	346.65	577.75	347.38	346.65	173.33	1546.99	350.86	803.47	288.88	3165.83	398.01	346.65	1546.99	374.17	346.65	288.88	867.72	1135.65	351.89	552.8	32763.1	552.8	434.77	349.12	346.65	350.29	571.33	1546.99	346.65
				11	1032.77	1138.26	-105.491		346.65	290.33	347.38	346.65	693.3	288.88	291.06	348.84	638.72	347.38	297.17	812.49	291.06	600.65	419.14	838.1	640.84	288.88	346.65	1741.61	2168.51	351.59	364.42	32763.1	289.6	288.88	288.88	443.67	288.88	466.1	406.61	289.6	443.67	466.1	575.18	918.8	346.65	297.3	355.51	501.45	11388.4
				12	918.207	1571.29	-653.086		290.33	11388.4	5092.55	346.65	644.99	291.72	565.9	1041.41	1520.61	350.29	351.89	1104.44	289.6	351.89	350.29	706.14	346.65	540.69	350.29	173.33	288.88	288.88	346.65	294.83	466.1	346.65	346.65	1565.98	6059.92	571.33	398.01	1546.99	346.65	346.65	289.6	640.84	346.65	419.14	2393.74	288.88	288.88
				13	962.608	1998.71	-1036.1		481.03	2181.04	289.6	346.65	346.65	4415.81	346.65	408.07	481.03	346.65	718.98	11388.4	348.11	1016.29	346.65	660.05	350.29	289.6	173.33	355.51	638.44	956.28	231.1	660.05	234.3	347.31	290.33	660.05	1714.87	693.3	1618.36	346.65	289.6	297.3	288.88	350.29	288.88	552.8	354.88	355.51	1898.1
				14	1046.84	1435.64	-388.802		404.43	346.65	348.11	289.6	1808.05	539.96	354.88	6059.92	346.65	291.06	2393.74	963.58	660.05	334.54	364.42	600.65	346.65	501.45	918.8	289.6	346.65	288.88	501.45	289.6	297.17	812.49	290.33	346.65	2805.03	501.45	288.88	297.3	291.72	289.6	351.89	466.1	1714.87	600.65	346.65	346.65	867.72
				15	1217.31	1729.12	-511.812		346.65	600.65	1898.1	539.96	349.12	975.26	2805.03	531.9	291.06	346.65	288.88	1016.29	288.88	346.65	347.38	350.08	297.17	348.84	706.14	515.39	2168.51	288.88	1016.29	289.6	346.65	291.06	706.14	2393.74	2805.03	288.88	638.44	706.14	1059.89	497.51	963.58	539.96	1714.87	290.33	443.67	531.9	289.6
				16	1042.83	880.992	161.838		289.6	355.51	350.29	1808.05	644.99	350.58	2393.74	1104.44	364.42	355.51	288.88	703.48	234.3	1041.41	347.38	918.8	289.6	565.9	291.06	413.63	291.06	575.18	4129.72	291.06	501.45	288.88	693.3	20814.6	350.08	346.65	2583.26	291.06	4129.72	347.38	443.67	291.35	347.38	2583.26	1714.87	1898.1	346.65
				17	984.433	1330.91	-346.482		1808.05	575.18	351.89	288.88	693.3	346.65	346.65	173.33	3165.83	481.46	5092.55	1714.87	640.5	346.65	347.38	2181.04	350.08	520.41	289.6	288.88	1032.3	565.9	693.3	1565.98	531.9	32763.1	350.58	231.1	531.9	351.59	349.56	349.56	1565.98	349.56	289.6	1618.36	289.6	288.88	1115.83	404.43	346.65
				18	1519.06	1428.11	90.9459		571.33	398.01	297.17	683.75	660.05	32763.1	348.84	580.52	290.33	540.69	347.38	1808.05	975.26	350.58	355.51	975.26	577.75	290.33	812.49	3165.83	1741.61	288.88	703.48	346.65	413.63	348.11	2181.04	346.65	346.65	346.65	288.88	404.43	1032.3	291.35	346.65	398.01	2181.04	334.54	1565.98	640.84	531.9
				19	1173.47	1392.25	-218.78		406.61	346.65	520.41	20814.6	580.52	231.76	4415.81	660.05	355.51	1741.61	346.65	918.8	355.51	580.52	347.38	1026.85	346.65	2583.26	346.65	956.5	1741.61	346.65	1135.65	2805.03	803.47	288.88	600.65	334.54	1808.05	288.88	346.65	660.05	346.65	3165.83	2181.04	231.76	2168.51	1899.74	703.48	1041.41	1032.3
				20	1193.31	1637.96	-444.651		347.38	346.65	288.88	693.3	11388.4	348.11	638.72	1032.3	2168.51	597.8	288.88	348.11	231.76	291.72	660.05	1135.65	1520.61	348.11	348.11	640.5	706.14	346.65	294.83	2181.04	231.1	1032.3	334.54	718.98	2393.74	1032.3	354.88	334.54	481.03	350.86	291.35	1041.41	291.72	419.14	349.12	348.11	364.42
				21	1014	1851.32	-837.314		600.65	600.65	404.43	297.3	443.67	288.88	706.14	347.31	350.29	288.88	466.1	346.65	346.65	404.43	289.6	1032.3	346.65	6059.92	3165.83	644.99	597.8	346.65	288.88	350.86	2805.03	540.69	398.01	346.65	364.42	2393.74	288.88	355.51	173.33	374.17	406.4	975.26	288.88	1898.1	2393.74	413.63	531.9
				22	841.823	1347.25	-505.428		2168.51	176.52	288.88	349.12	1808.05	580.52	348.11	346.65	346.65	2805.03	1899.74	346.65	346.65	231.1	660.05	1059.89	348.84	334.54	346.65	350.08	1899.74	693.3	234.3	350.08	838.1	355.51	346.65	20814.6	520.41	291.35	350.29	660.05	956.28	638.72	289.6	354.88	289.53	1808.05	803.47	644.99	346.65
				23	1846.24	1659.06	187.186		347.38	2805.03	20814.6	540.69	288.88	20814.6	777.35	289.6	291.35	297.3	2583.26	346.65	1026.85	297.17	812.49	288.88	350.58	956.28	5092.55	1387.32	4415.81	520.41	288.88	1898.1	346.65	3165.83	565.9	348.84	32763.1	288.88	812.49	703.48	32763.1	20814.6	582.75	398.01	443.67	404.43	718.98	11388.4	347.31
				24	1247.15	1498.72	-251.572		4415.81	575.18	638.72	2583.26	1714.87	501.45	346.65	1059.89	290.33	346.65	11388.4	3165.83	5092.55	289.6	291.35	11388.4	290.33	346.65	355.51	501.45	956.5	348.11	346.65	1714.87	349.94	703.48	1104.44	520.41	4415.81	2805.03	291.35	354.88	346.65	1387.32	234.3	288.88	1899.74	812.49	346.65	348.11	975.26
				25	1640.45	1384.59	255.859		481.03	466.1	351.89	6059.92	347.38	288.88	11388.4	289.6	288.88	32763.1	288.88	419.14	1059.89	481.46	346.65	1618.36	640.5	1520.61	1387.32	1026.85	347.38	294.83	2805.03	231.76	288.88	419.14	288.88	346.65	4415.81	20814.6	351.59	918.8	1059.89	683.75	346.65	291.35	2393.74	565.9	288.88	349.56	640.84
				26	1243.95	1410.58	-166.633		408.07	347.31	349.94	582.75	32763.1	539.96	1899.74	1135.65	565.9	231.1	291.06	348.11	975.26	582.75	443.67	346.65	288.88	443.67	5092.55	350.08	963.58	419.14	1565.98	434.77	289.6	289.6	346.65	349.12	346.65	963.58	347.38	290.33	640.84	346.65	520.41	364.42	2583.26	288.88	346.65	706.14	176.52
				27	1038.26	1104.96	-66.6947		956.5	351.89	520.41	683.75	638.72	1714.87	867.72	640.5	640.5	580.52	297.17	288.88	346.65	644.99	231.76	355.51	289.6	434.77	346.65	580.52	1899.74	577.75	346.65	288.88	290.33	803.47	660.05	334.54	349.12	288.88	6059.92	349.94	288.88	443.67	1546.99	346.65	176.52	348.84	419.14	3165.83	1135.65
				28	1693.61	1263.58	430.034		173.33	597.8	6059.92	346.65	1104.44	346.65	350.86	346.65	355.51	867.72	288.88	497.51	1808.05	349.12	693.3	398.01	355.51	812.49	288.88	288.88	1618.36	838.1	413.63	231.76	173.33	1059.89	1520.61	364.42	346.65	346.65	443.67	718.98	640.5	1808.05	2583.26	297.3	349.12	867.72	350.08	32763.1	1115.83
				29	1070.53	2062.41	-991.879		346.65	481.03	351.59	291.06	515.39	289.53	2805.03	404.43	346.65	703.48	1115.83	1520.61	289.6	577.75	288.88	347.38	683.75	346.65	419.14	1026.85	354.88	1104.44	1104.44	346.65	963.58	288.88	918.8	348.11	434.77	575.18	297.3	350.58	290.33	1714.87	349.12	346.65	1104.44	350.86	683.75	1546.99	346.65
				30	938.662	1707.96	-769.298		352.62	347.31	346.65	693.3	580.52	288.88	346.65	575.18	346.65	20814.6	1115.83	355.51	288.88	350.86	640.5	346.65	4415.81	346.65	351.89	638.44	288.88	640.5	351.59	347.38	1115.83	288.88	291.06	173.33	288.88	1032.3	346.65	350.58	290.33	346.65	1041.41	346.65	803.47	289.6	1565.98	346.65	501.45
				31	1207.56	1640.73	-433.17		501.45	693.3	349.56	289.6	346.65	346.65	355.51	374.17	346.65	419.14	288.88	347.38	404.43	644.99	1041.41	434.77	975.26	3165.83	346.65	867.72	443.67	346.65	1741.61	501.45	2583.26	597.8	956.5	867.72	398.01	660.05	288.88	552.8	290.33	398.01	1898.1	6059.92	349.12	288.88	2393.74	1059.89	1808.05
				32	1030.07	1245.46	-215.394		346.65	2805.03	1546.99	288.88	413.63	398.01	1115.83	297.3	346.65	349.12	956.28	364.42	404.43	404.43	540.69	347.38	348.84	291.72	481.03	297.3	288.88	531.9	975.26	2181.04	466.1	1059.89	565.9	571.33	346.65	349.12	2805.03	291.35	374.17	540.69	173.33	575.18	346.65	346.65	346.65	1115.83	297.17
				33	1620.36	1451.72	168.637		1032.3	1741.61	1520.61	11388.4	346.65	290.33	288.88	706.14	693.3	2805.03	11388.4	346.65	693.3	1618.36	291.35	351.89	364.42	466.1	1714.87	5092.55	294.83	640.5	1387.32	348.11	290.33	540.69	231.76	350.29	812.49	398.01	290.33	963.58	2393.74	289.6	1059.89	1032.3	918.8	289.6	718.98	1032.3	347.38
				34	1164.45	1480.01	-315.559		11388.4	406.4	231.76	1059.89	3165.83	288.88	291.06	350.58	11388.4	11388.4	1741.61	289.53	291.72	718.98	297.17	290.33	231.1	1041.41	443.67	6059.92	347.38	355.51	289.53	374.17	497.51	1520.61	867.72	234.3	288.88	531.9	1026.85	838.1	1016.29	867.72	718.98	4415.81	413.63	777.35	501.45	346.65	867.72
				35	1195.85	1751.21	-555.356		640.84	501.45	346.65	346.65	638.72	1565.98	364.42	1565.98	288.88	638.72	398.01	963.58	288.88	1387.32	349.94	176.52	5092.55	176.52	1041.41	347.31	1898.1	1135.65	346.65	597.8	660.05	3165.83	2393.74	20814.6	347.38	2168.51	346.65	346.65	289.6	975.26	1387.32	4129.72	288.88	294.83	404.43	838.1	349.94
				36	1236.66	1337.29	-100.634		231.1	1546.99	289.53	354.88	288.88	2168.51	2168.51	32763.1	956.5	346.65	288.88	290.33	531.9	234.3	289.6	582.75	231.1	334.54	975.26	1714.87	419.14	173.33	975.26	349.12	640.84	294.83	1899.74	2805.03	289.6	289.6	501.45	2181.04	1135.65	1026.85	346.65	350.29	918.8	288.88	2168.51	288.88	2583.26
				37	865.333	1016.01	-150.675		434.77	351.59	346.65	347.38	693.3	346.65	347.38	288.88	176.52	2805.03	1032.3	297.17	404.43	6059.92	515.39	638.44	288.88	539.96	565.9	501.45	231.1	288.88	2583.26	1520.61	346.65	481.03	347.38	1520.61	2805.03	347.31	718.98	683.75	289.53	867.72	288.88	1546.99	434.77	350.29	347.38	346.65	4129.72
				38	1011.14	2111.44	-1100.3		288.88	349.56	582.75	540.69	867.72	443.67	346.65	374.17	348.11	2181.04	234.3	1899.74	294.83	297.3	1741.61	718.98	4415.81	5092.55	288.88	346.65	291.35	350.58	288.88	291.06	288.88	346.65	580.52	660.05	364.42	501.45	434.77	975.26	1741.61	348.11	297.17	1016.29	703.48	1741.61	1026.85	481.03	351.59
				39	1019.23	2102.85	-1083.61		289.6	577.75	582.75	2181.04	350.86	288.88	481.03	346.65	346.65	288.88	1026.85	350.86	777.35	501.45	539.96	350.58	575.18	703.48	413.63	6059.92	539.96	294.83	693.3	582.75	346.65	346.65	660.05	288.88	6059.92	693.3	297.17	348.11	2805.03	5092.55	346.65	6059.92	346.65	540.69	20814.6	347.38	777.35
				40	1100	1480.09	-380.088		350.58	540.69	1026.85	348.11	398.01	3165.83	289.6	289.53	419.14	288.88	1546.99	1115.83	288.88	288.88	289.6	638.44	288.88	2393.74	2583.26	347.38	347.38	539.96	346.65	374.17	350.86	1104.44	347.38	6059.92	346.65	348.11	289.6	600.65	644.99	290.33	290.33	346.65	347.38	706.14	1104.44	660.05	1898.1
				41	1657.04	1559.84	97.201		348.11	466.1	706.14	1520.61	1135.65	346.65	364.42	20814.6	348.11	600.65	552.8	413.63	406.61	443.67	838.1	291.35	290.33	2168.51	288.88	289.6	777.35	4415.81	2583.26	520.41	173.33	234.3	355.51	481.46	20814.6	347.38	354.88	350.58	288.88	419.14	413.63	1898.1	288.88	571.33	290.33	1714.87	346.65
				42	1049.79	1699.61	-649.814		582.75	539.96	582.75	600.65	346.65	466.1	520.41	1808.05	288.88	838.1	348.11	1546.99	349.12	288.88	334.54	956.5	288.88	347.38	346.65	297.17	706.14	32763.1	640.5	346.65	1520.61	348.84	1135.65	1115.83	346.65	520.41	346.65	1714.87	290.33	2168.51	351.59	956.5	963.58	640.5	346.65	231.76	289.53
				43	1024.89	2139.71	-1114.82		481.03	520.41	289.6	565.9	867.72	288.88	294.83	683.75	1115.83	539.96	289.6	355.51	231.1	294.83	497.51	349.94	1115.83	956.28	290.33	349.56	803.47	1135.65	1387.32	2583.26	347.38	718.98	346.65	706.14	176.52	406.4	176.52	231.76	1041.41	346.65	575.18	346.65	347.38	350.29	348.11	349.56	963.58
				44	1388.47	1210.07	178.401		288.88	1032.3	683.75	1808.05	346.65	1741.61	173.33	334.54	531.9	434.77	575.18	354.88	346.65	289.6	838.1	288.88	644.99	2181.04	6059.92	706.14	289.6	32763.1	1741.61	575.18	354.88	1059.89	352.62	644.99	351.59	346.65	346.65	481.46	288.88	408.07	346.65	413.63	297.17	289.6	644.99	515.39	374.17
				45	1102.83	1546.93	-444.099		349.56	1618.36	291.35	346.65	703.48	501.45	234.3	350.58	346.65	1898.1	347.38	4129.72	289.53	288.88	354.88	288.88	346.65	346.65	288.88	364.42	443.67	413.63	349.94	1899.74	291.06	288.88	706.14	580.52	348.84	346.65	1135.65	1387.32	297.17	718.98	288.88	346.65	346.65	347.38	3165.83	351.89	660.05
				46	1797.71	1704.31	93.3993		346.65	408.07	580.52	777.35	288.88	231.76	32763.1	349.56	350.08	706.14	346.65	346.65	346.65	291.06	597.8	288.88	693.3	956.5	600.65	867.72	2393.74	288.88	1808.05	1135.65	347.38	803.47	288.88	351.89	638.44	290.33	597.8	348.84	1135.65	867.72	288.88	346.65	597.8	956.5	288.88	1618.36	918.8
				47	795.281	1304.69	-509.406		288.88	2181.04	531.9	975.26	288.88	580.52	571.33	354.88	346.65	346.65	706.14	346.65	575.18	346.65	406.61	347.38	867.72	597.8	571.33	351.59	497.51	346.65	291.06	1899.74	443.67	2393.74	348.11	297.3	346.65	355.51	11388.4	289.6	1041.41	346.65	497.51	693.3	346.65	346.65	1041.41	413.63	481.03
				48	1514.38	1406.19	108.195		408.07	352.62	1520.61	1898.1	231.1	374.17	419.14	288.88	1026.85	1135.65	683.75	294.83	867.72	693.3	481.46	348.84	497.51	291.06	346.65	481.03	481.03	234.3	349.12	347.38	406.61	1714.87	289.6	288.88	1741.61	515.39	346.65	640.84	346.65	434.77	346.65	777.35	346.65	347.38	1387.32	354.88	346.65
				49	1403.58	1571.08	-167.496		918.8	355.51	32763.1	1741.61	231.76	398.01	404.43	803.47	565.9	346.65	1618.36	501.45	32763.1	231.76	600.65	231.76	346.65	918.8	956.28	1387.32	404.43	334.54	231.76	346.65	347.38	2805.03	231.1	1032.3	600.65	347.38	571.33	501.45	346.65	355.51	2393.74	4129.72	1387.32	1041.41	1387.32	398.01	173.33
				50	1156.75	1714.59	-557.837		349.56	346.65	1898.1	288.88	867.72	638.72	351.89	540.69	803.47	291.35	520.41	1387.32	346.65	1618.36	288.88	289.53	2583.26	291.72	294.83	347.38	918.8	348.84	350.86	346.65	176.52	640.84	956.5	552.8	515.39	288.88	434.77	346.65	552.8	364.42	582.75	346.65	288.88	408.07	644.99	867.72	176.52
				51	956.713	1735.44	-778.732		398.01	290.33	3165.83	777.35	346.65	963.58	1032.3	289.53	638.44	350.86	231.76	347.38	350.29	3165.83	956.5	597.8	975.26	693.3	580.52	404.43	346.65	1618.36	1898.1	350.86	349.56	577.75	346.65	706.14	706.14	297.17	406.4	577.75	346.65	346.65	1104.44	434.77	346.65	291.06	644.99	347.31	288.88
				52	1160.64	1941.41	-780.774		812.49	6059.92	350.29	288.88	348.11	351.59	288.88	352.62	346.65	364.42	347.38	1104.44	552.8	1898.1	956.28	346.65	1898.1	291.72	346.65	290.33	351.59	600.65	288.88	346.65	346.65	481.46	294.83	1041.41	289.6	660.05	1618.36	297.3	289.6	351.89	520.41	706.14	812.49	1041.41	582.75	956.28	291.06
				53	1799.98	1634.59	165.386		1546.99	693.3	956.5	640.84	289.6	703.48	351.59	291.72	481.46	346.65	290.33	349.94	288.88	539.96	956.28	1059.89	288.88	1135.65	1520.61	346.65	352.62	404.43	348.11	348.11	350.08	1546.99	565.9	291.06	346.65	520.41	2168.51	350.58	347.31	288.88	346.65	364.42	1618.36	346.65	1618.36	290.33	346.65
				54	1232.15	1202.59	29.5578		565.9	346.65	956.5	288.88	413.63	347.38	297.3	419.14	288.88	289.53	346.65	288.88	520.41	1104.44	346.65	346.65	2583.26	571.33	346.65	288.88	600.65	867.72	351.59	1714.87	291.06	1135.65	638.72	234.3	291.06	1115.83	348.11	32763.1	640.84	1135.65	582.75	4129.72	1565.98	349.12	350.29	231.76	288.88
				55	1941.81	1065.02	876.784		2168.51	975.26	346.65	11388.4	348.11	777.35	20814.6	355.51	364.42	975.26	294.83	291.06	1059.89	497.51	288.88	565.9	350.58	1115.83	231.1	289.6	288.88	289.53	540.69	3165.83	32763.1	531.9	346.65	1808.05	520.41	291.06	20814.6	355.51	348.11	346.65	289.6	406.4	597.8	347.38	288.88	346.65	706.14
				56	1392.43	1579.7	-187.274		288.88	288.88	291.72	288.88	481.46	346.65	289.6	597.8	288.88	706.14	638.44	2393.74	346.65	346.65	346.65	577.75	346.65	683.75	346.65	348.84	404.43	2583.26	288.88	575.18	289.6	288.88	501.45	11388.4	1387.32	1546.99	346.65	777.35	176.52	638.44	346.65	1387.32	20814.6	693.3	531.9	173.33	2805.03
				57	970.194	1980.37	-1010.18		597.8	1714.87	334.54	231.76	297.3	348.11	288.88	577.75	703.48	706.14	289.6	291.72	2805.03	1115.83	644.99	291.72	288.88	408.07	346.65	1808.05	1026.85	346.65	288.88	398.01	1016.29	346.65	2393.74	346.65	346.65	515.39	571.33	1032.3	777.35	20814.6	346.65	693.3	234.3	297.3	288.88	481.03	288.88
				58	807.292	1460.76	-653.464		289.6	2393.74	352.62	289.6	1104.44	348.84	640.5	600.65	351.59	346.65	575.18	867.72	640.84	288.88	419.14	347.38	1618.36	638.72	351.89	640.84	777.35	565.9	289.6	803.47	288.88	1059.89	540.69	2181.04	1546.99	2805.03	1898.1	346.65	346.65	346.65	1808.05	812.49	294.83	289.6	2805.03	1520.61	334.54
				59	912.83	2965.01	-2052.18		398.01	3165.83	838.1	660.05	288.88	348.84	597.8	349.94	346.65	32763.1	354.88	346.65	347.38	575.18	288.88	346.65	291.06	571.33	355.51	1032.3	640.84	348.84	346.65	290.33	346.65	289.53	1565.98	11388.4	346.65	481.46	346.65	297.3	297.3	501.45	683.75	288.88	289.6	352.62	346.65	350.29	289.6
				60	1086.01	1873.22	-787.206		11388.4	597.8	540.69	1016.29	2583.26	346.65	290.33	4415.81	346.65	288.88	346.65	539.96	288.88	413.63	350.29	1059.89	520.41	374.17	481.03	539.96	289.6	867.72	294.83	348.84	289.6	1026.85	288.88	350.86	963.58	290.33	693.3	565.9	404.43	2583.26	1032.3	539.96	348.84	406.61	404.43	580.52	334.54
				61	1351.29	1755.86	-404.569		346.65	346.65	350.29	350.29	291.35	346.65	346.65	540.69	32763.1	404.43	2168.51	812.49	1026.85	501.45	176.52	2583.26	288.88	290.33	1135.65	350.86	346.65	638.72	291.35	290.33	374.17	963.58	571.33	351.89	347.38	4415.81	1898.1	443.67	515.39	346.65	374.17	346.65	2583.26	838.1	290.33	348.11	297.17
				62	1723.55	1755.4	-31.8422		867.72	346.65	1115.83	346.65	347.38	552.8	6059.92	481.03	347.38	374.17	3165.83	347.38	346.65	1618.36	1135.65	346.65	350.08	346.65	288.88	1714.87	1032.3	346.65	351.59	11388.4	346.65	231.1	289.6	2393.74	234.3	539.96	334.54	348.11	346.65	347.38	346.65	346.65	408.07	1565.98	812.49	291.35	582.75
				63	1176.41	1651.68	-475.268		297.3	354.88	466.1	5092.55	346.65	600.65	2583.26	288.88	355.51	575.18	346.65	963.58	812.49	348.84	413.63	597.8	346.65	355.51	352.62	288.88	408.07	975.26	32763.1	288.88	349.94	234.3	683.75	346.65	348.11	963.58	346.65	346.65	288.88	289.6	294.83	288.88	718.98	4129.72	1546.99	352.62	552.8
				64	1228.28	1050.08	178.202		352.62	288.88	2583.26	346.65	956.5	289.6	434.77	347.38	288.88	374.17	334.54	1059.89	290.33	231.1	347.31	812.49	2168.51	288.88	638.72	291.06	346.65	3165.83	644.99	1899.74	703.48	350.08	2393.74	347.38	350.29	408.07	571.33	812.49	406.61	347.38	355.51	350.08	434.77	346.65	350.86	777.35	352.62
				65	1037.2	1825.57	-788.373		497.51	577.75	346.65	288.88	693.3	408.07	398.01	288.88	975.26	501.45	346.65	1565.98	1387.32	20814.6	597.8	297.3	466.1	1016.29	288.88	288.88	434.77	6059.92	552.8	288.88	288.88	1618.36	2393.74	288.88	539.96	867.72	346.65	350.29	683.75	481.03	638.72	288.88	288.88	291.72	638.72	290.33	346.65
				66	1548.49	1862.21	-313.718		1565.98	2583.26	288.88	1059.89	413.63	32763.1	1618.36	288.88	288.88	640.84	346.65	291.35	540.69	497.51	1016.29	346.65	288.88	231.76	2168.51	975.26	347.38	1899.74	565.9	718.98	640.5	346.65	346.65	355.51	352.62	638.44	413.63	11388.4	297.3	2393.74	350.86	693.3	501.45	406.61	2393.74	350.08	290.33
				67	1015.63	1317.29	-301.658		466.1	346.65	1059.89	352.62	346.65	1032.3	351.89	289.6	582.75	777.35	956.28	346.65	5092.55	481.03	706.14	975.26	1898.1	575.18	346.65	2181.04	1565.98	348.84	5092.55	288.88	289.6	290.33	355.51	1026.85	173.33	11388.4	540.69	346.65	350.58	683.75	11388.4	6059.92	1059.89	406.4	350.58	419.14	963.58
				68	1101.79	2001.77	-899.981		2181.04	294.83	291.35	354.88	350.58	1714.87	355.51	706.14	565.9	288.88	350.86	571.33	1714.87	1041.41	600.65	289.6	838.1	346.65	1041.41	288.88	288.88	481.03	803.47	346.65	565.9	1714.87	481.46	347.38	346.65	640.5	374.17	706.14	582.75	918.8	1135.65	346.65	346.65	173.33	290.33	288.88	1135.65
				69	1409.71	1292.12	117.593		294.83	580.52	350.08	176.52	289.6	346.65	334.54	291.35	531.9	975.26	406.61	288.88	2181.04	288.88	2181.04	638.44	693.3	404.43	481.46	346.65	1041.41	297.17	350.08	580.52	355.51	347.38	289.53	173.33	348.11	918.8	683.75	803.47	1115.83	660.05	289.53	515.39	346.65	1546.99	355.51	349.56	349.94
				70	739.576	1364.71	-625.134		520.41	374.17	346.65	640.5	346.65	349.12	803.47	434.77	398.01	706.14	1016.29	660.05	419.14	355.51	1898.1	434.77	354.88	346.65	350.86	3165.83	347.38	1104.44	539.96	660.05	347.38	1520.61	531.9	346.65	349.12	481.03	597.8	1135.65	347.38	1520.61	565.9	2393.74	638.72	693.3	1041.41	540.69	1059.89
				71	1293.54	1707.24	-413.709		600.65	703.48	501.45	398.01	963.58	346.65	580.52	597.8	706.14	346.65	176.52	173.33	540.69	640.5	352.62	288.88	20814.6	6059.92	290.33	32763.1	355.51	956.28	346.65	1104.44	956.28	1546.99	1520.61	289.6	289.6	867.72	288.88	289.6	288.88	1808.05	2168.51	5092.55	693.3	2168.51	20814.6	350.29	600.65
				72	1318.18	1390.68	-72.5012		348.11	571.33	346.65	289.53	644.99	1104.44	346.65	11388.4	501.45	571.33	975.26	291.06	1135.65	1565.98	349.56	2583.26	346.65	347.31	406.61	297.3	346.65	956.28	2393.74	334.54	481.46	288.88	406.4	346.65	351.89	346.65	346.65	703.48	364.42	176.52	352.62	1618.36	434.77	693.3	2393.74	600.65	803.47
				73	1297.56	1748.6	-451.04		580.52	408.07	346.65	1387.32	231.76	334.54	1618.36	1546.99	32763.1	350.29	349.56	289.53	346.65	706.14	497.51	404.43	575.18	1808.05	638.44	291.06	349.56	1565.98	683.75	703.48	288.88	346.65	1135.65	294.83	5092.55	1899.74	348.84	346.65	288.88	294.83	288.88	515.39	32763.1	703.48	2393.74	1899.74	294.83
				74	1065.65	1716.63	-650.979		638.44	355.51	288.88	348.11	963.58	334.54	349.12	3165.83	1565.98	644.99	638.44	289.6	575.18	346.65	1135.65	346.65	355.51	346.65	346.65	3165.83	348.84	288.88	346.65	346.65	466.1	289.53	354.88	1714.87	289.6	32763.1	1059.89	419.14	1546.99	346.65	350.58	1898.1	231.76	351.89	351.89	703.48	290.33
				75	1190.4	1765.04	-574.639		374.17	347.38	918.8	294.83	706.14	291.35	297.3	346.65	5092.55	348.84	2393.74	1741.61	32763.1	351.89	297.3	1041.41	346.65	571.33	346.65	346.65	291.35	350.29	413.63	683.75	683.75	173.33	956.28	173.33	1546.99	406.4	346.65	706.14	838.1	350.86	349.56	346.65	346.65	2583.26	600.65	413.63	289.6
				76	1003.89	1309.12	-305.229		2583.26	2805.03	346.65	2168.51	290.33	289.6	481.46	176.52	348.11	32763.1	540.69	1898.1	346.65	288.88	347.38	346.65	346.65	348.11	346.65	346.65	346.65	1059.89	2168.51	1041.41	346.65	406.4	2583.26	644.99	644.99	288.88	347.38	1387.32	1104.44	419.14	1520.61	231.76	346.65	1618.36	481.03	582.75	577.75
				77	933.774	1435.58	-501.801		350.86	349.56	334.54	351.89	346.65	348.11	347.38	963.58	347.31	288.88	346.65	838.1	1387.32	404.43	481.46	350.86	354.88	2583.26	289.6	918.8	497.51	2393.74	1059.89	348.11	1898.1	693.3	640.84	346.65	288.88	2393.74	347.38	350.08	349.12	351.59	406.4	582.75	349.56	5092.55	347.38	4415.81	291.06
				78	841.814	2550.9	-1709.09		349.94	1016.29	288.88	234.3	290.33	291.06	289.6	348.11	290.33	600.65	419.14	803.47	975.26	173.33	291.06	501.45	1041.41	231.1	867.72	288.88	571.33	294.83	346.65	703.48	348.11	2168.51	346.65	501.45	703.48	683.75	1135.65	2181.04	640.84	600.65	1026.85	404.43	706.14	346.65	6059.92	350.86	531.9
				79	981.577	2067.09	-1085.51		975.26	597.8	1115.83	481.46	1898.1	346.65	956.28	2583.26	975.26	291.06	867.72	288.88	4129.72	2583.26	1104.44	289.6	231.76	290.33	288.88	347.38	347.38	803.47	683.75	481.46	638.44	1026.85	918.8	1618.36	963.58	838.1	346.65	398.01	1387.32	1104.44	349.56	1016.29	346.65	346.65	1026.85	297.17	374.17
				80	893.335	1768.07	-874.739		2583.26	531.9	803.47	497.51	346.65	346.65	354.88	346.65	1741.61	1115.83	355.51	291.72	1565.98	575.18	539.96	346.65	408.07	640.84	288.88	349.12	640.5	406.61	1115.83	352.62	406.61	173.33	600.65	1135.65	11388.4	531.9	577.75	404.43	334.54	351.89	803.47	2168.51	346.65	1808.05	693.3	350.86	838.1
				81	1739.6	1512.04	227.561		346.65	346.65	963.58	466.1	4129.72	346.65	354.88	693.3	413.63	231.1	600.65	350.29	434.77	867.72	231.76	4129.72	693.3	349.56	540.69	640.5	289.6	348.11	231.76	11388.4	975.26	1387.32	803.47	346.65	640.84	406.4	231.1	288.88	334.54	404.43	288.88	434.77	288.88	552.8	350.58	706.14	231.1
				82	1536.66	1483.68	52.9724		575.18	346.65	481.03	1899.74	501.45	406.61	346.65	346.65	706.14	288.88	11388.4	348.84	346.65	1899.74	346.65	975.26	1115.83	290.33	346.65	348.84	288.88	288.88	20814.6	1026.85	4415.81	346.65	481.46	406.4	297.17	1899.74	1104.44	289.6	2583.26	1898.1	644.99	334.54	1115.83	466.1	347.38	348.11	288.88
				83	865.225	1477.31	-612.08		1898.1	580.52	1115.83	2583.26	176.52	291.06	347.38	347.38	1520.61	6059.92	348.11	497.51	531.9	288.88	288.88	11388.4	347.38	176.52	1041.41	552.8	289.53	355.51	706.14	1898.1	3165.83	346.65	644.99	346.65	350.86	346.65	706.14	2805.03	352.62	918.8	2181.04	777.35	963.58	2168.51	348.11	364.42	346.65
				84	1257.89	1480.3	-222.414		1520.61	346.65	580.52	956.28	346.65	348.11	838.1	540.69	838.1	176.52	6059.92	297.3	374.17	575.18	597.8	346.65	434.77	20814.6	565.9	346.65	355.51	1016.29	803.47	963.58	346.65	600.65	1546.99	1026.85	1714.87	348.11	660.05	288.88	434.77	20814.6	350.29	1016.29	347.31	346.65	374.17	2393.74	706.14
				85	642.958	1697.83	-1054.87		334.54	346.65	290.33	374.17	346.65	434.77	346.65	350.86	288.88	406.4	289.6	346.65	346.65	4129.72	288.88	291.35	346.65	288.88	346.65	497.51	693.3	346.65	334.54	346.65	294.83	1115.83	234.3	289.6	575.18	1059.89	288.88	520.41	288.88	355.51	173.33	297.17	288.88	582.75	693.3	176.52	234.3
				86	1380.93	1152.16	228.771		2583.26	20814.6	640.84	288.88	600.65	443.67	374.17	2805.03	354.88	520.41	346.65	346.65	1618.36	4415.81	1618.36	351.59	706.14	290.33	294.83	398.01	803.47	963.58	481.46	644.99	577.75	291.06	347.38	1059.89	346.65	2583.26	349.12	2583.26	346.65	2805.03	640.84	406.4	552.8	434.77	515.39	173.33	348.11
				87	876.362	1995.89	-1119.53		1016.29	2168.51	703.48	346.65	413.63	346.65	352.62	706.14	515.39	231.1	350.86	413.63	346.65	1741.61	349.12	288.88	297.17	354.88	693.3	1026.85	364.42	803.47	838.1	552.8	1387.32	346.65	291.35	346.65	346.65	1520.61	288.88	290.33	706.14	497.51	346.65	4415.81	1059.89	443.67	515.39	348.11	975.26
				88	1034.04	1627.61	-593.571		718.98	481.03	963.58	364.42	346.65	347.38	4129.72	346.65	4415.81	289.6	347.31	6059.92	539.96	347.38	364.42	552.8	660.05	975.26	4129.72	406.61	2168.51	349.94	289.53	1115.83	497.51	4129.72	580.52	434.77	348.11	481.03	346.65	297.3	288.88	1520.61	1898.1	683.75	352.62	706.14	6059.92	1898.1	975.26
				89	1186.88	1477.39	-290.516		355.51	515.39	346.65	838.1	346.65	812.49	346.65	350.29	515.39	777.35	349.94	346.65	347.38	291.72	289.6	413.63	577.75	1059.89	6059.92	350.08	291.06	346.65	1520.61	4415.81	346.65	2393.74	515.39	364.42	289.6	1741.61	1714.87	351.59	346.65	1059.89	288.88	3165.83	404.43	1032.3	539.96	350.86	683.75
				90	721.397	1474.04	-752.646		552.8	703.48	234.3	1026.85	1808.05	406.61	346.65	294.83	346.65	413.63	288.88	531.9	1032.3	644.99	350.58	346.65	291.06	1115.83	520.41	5092.55	288.88	289.6	867.72	1387.32	398.01	565.9	346.65	288.88	577.75	355.51	515.39	352.62	288.88	351.89	481.03	1032.3	481.46	291.06	577.75	1059.89	1041.41
				91	864.764	1158.36	-293.598		501.45	975.26	565.9	565.9	1565.98	703.48	1898.1	515.39	515.39	638.44	2181.04	288.88	289.6	231.76	867.72	777.35	291.35	346.65	1115.83	288.88	638.44	349.94	501.45	1016.29	515.39	348.11	956.28	231.76	706.14	364.42	355.51	638.72	1041.41	346.65	1026.85	288.88	350.86	683.75	290.33	812.49	346.65
				92	996.021	1635.24	-639.215		290.33	683.75	2393.74	288.88	777.35	347.38	693.3	346.65	539.96	346.65	289.53	11388.4	291.35	289.6	173.33	346.65	1808.05	408.07	1135.65	520.41	347.38	346.65	354.88	580.52	406.61	918.8	2805.03	355.51	600.65	288.88	347.38	1016.29	348.84	1115.83	539.96	706.14	234.3	291.06	580.52	501.45	291.72
				93	956.566	1636.86	-680.296		346.65	355.51	1741.61	354.88	1520.61	1546.99	406.61	419.14	291.06	288.88	2181.04	1565.98	346.65	346.65	481.03	351.89	838.1	288.88	346.65	288.88	419.14	349.56	693.3	347.38	347.38	539.96	1546.99	346.65	5092.55	346.65	350.58	352.62	346.65	2168.51	346.65	703.48	288.88	346.65	350.86	349.56	539.96
				94	2004.26	1854.33	149.925		348.11	290.33	481.03	350.86	1016.29	693.3	638.72	1026.85	349.94	288.88	288.88	1808.05	1387.32	1387.32	349.12	956.28	515.39	2583.26	638.44	638.44	5092.55	413.63	718.98	539.96	571.33	2805.03	346.65	540.69	11388.4	346.65	231.1	349.12	1032.3	346.65	2168.51	1104.44	404.43	413.63	539.96	231.1	1808.05
				95	1215.72	1442.43	-226.701		956.28	1026.85	291.06	349.56	683.75	1546.99	2583.26	640.5	838.1	351.89	288.88	718.98	2805.03	288.88	3165.83	520.41	346.65	347.38	718.98	963.58	289.6	346.65	20814.6	288.88	346.65	777.35	349.94	1898.1	288.88	571.33	32763.1	349.94	539.96	364.42	408.07	552.8	289.6	231.1	540.69	1546.99	288.88
				96	997.341	1929.54	-932.203		638.72	351.59	290.33	347.31	531.9	231.1	288.88	289.6	406.61	540.69	289.6	291.06	288.88	290.33	1387.32	575.18	346.65	374.17	956.5	660.05	565.9	638.44	289.6	32763.1	288.88	173.33	565.9	347.38	352.62	693.3	2583.26	346.65	349.12	1041.41	638.44	291.72	577.75	346.65	413.63	297.3	406.4
				97	1185.69	1895.99	-710.292		1059.89	706.14	575.18	231.1	349.12	1520.61	11388.4	346.65	346.65	1808.05	565.9	289.6	520.41	597.8	5092.55	349.56	346.65	346.65	419.14	291.72	348.11	413.63	349.56	3165.83	398.01	408.07	540.69	289.6	350.58	346.65	1520.61	346.65	288.88	288.88	481.46	290.33	176.52	2805.03	346.65	291.06	443.67
				98	1093.14	1779.76	-686.62		1546.99	348.84	963.58	515.39	404.43	346.65	640.84	289.53	346.65	346.65	354.88	288.88	683.75	812.49	515.39	297.17	1898.1	334.54	289.6	348.11	348.84	640.5	32763.1	803.47	2393.74	406.4	289.6	346.65	347.38	1565.98	346.65	6059.92	346.65	348.84	346.65	346.65	288.88	346.65	176.52	347.31	289.6
				99	793.777	1226.31	-432.535		348.11	571.33	1026.85	539.96	346.65	693.3	408.07	812.49	803.47	351.59	406.4	346.65	297.3	1565.98	975.26	956.28	497.51	703.48	346.65	297.3	434.77	975.26	408.07	539.96	346.65	1059.89	638.72	288.88	288.88	1387.32	408.07	638.44	347.38	1899.74	346.65	289.53	291.72	1026.85	297.17	334.54	1026.85
				100	1418.23	1573.73	-155.493		406.4	1714.87	540.69	346.65	348.11	231.76	351.59	918.8	638.44	2181.04	640.5	349.12	346.65	288.88	1808.05	346.65	1032.3	515.39	290.33	297.17	520.41	288.88	352.62	956.5	4129.72	640.5	289.6	1714.87	32763.1	288.88	1041.41	355.51	693.3	565.9	173.33	289.6	565.9	443.67	346.65	812.49	1898.1
				101	1445.58	1578.57	-132.986		582.75	1808.05	352.62	5092.55	693.3	434.77	1565.98	288.88	288.88	364.42	346.65	413.63	347.38	481.03	1016.29	347.38	1565.98	349.56	660.05	291.06	346.65	346.65	346.65	348.11	346.65	2393.74	1032.3	600.65	289.6	2583.26	350.08	346.65	348.11	582.75	481.03	1618.36	413.63	1546.99	288.88	531.9	5092.55
				102	1309.88	2300.7	-990.822		347.38	1016.29	346.65	600.65	347.38	539.96	2583.26	347.38	351.89	346.65	234.3	419.14	812.49	349.56	640.84	294.83	575.18	346.65	350.29	644.99	3165.83	290.33	231.76	4129.72	173.33	288.88	346.65	956.5	683.75	291.72	346.65	1565.98	963.58	413.63	346.65	346.65	289.6	565.9	346.65	349.56	374.17
				103	1178.14	1974.67	-796.524		346.65	348.11	408.07	956.28	334.54	288.88	351.59	231.76	2583.26	3165.83	348.11	297.3	346.65	351.89	349.12	347.38	531.9	355.51	956.28	1618.36	349.12	413.63	1714.87	2583.26	354.88	963.58	173.33	291.35	4129.72	718.98	291.72	1808.05	638.72	346.65	346.65	351.89	3165.83	597.8	347.38	2805.03	346.65
				104	1231.48	1913.66	-682.181		540.69	346.65	443.67	348.84	6059.92	346.65	349.94	346.65	291.06	918.8	552.8	1026.85	289.6	346.65	413.63	975.26	1714.87	838.1	231.76	1115.83	346.65	354.88	660.05	2168.51	706.14	1808.05	288.88	404.43	288.88	2181.04	346.65	289.6	288.88	1898.1	289.53	334.54	349.56	2805.03	408.07	289.6	348.11
				105	992.272	1545.15	-552.879		434.77	350.08	1032.3	638.44	346.65	640.84	1016.29	638.72	4129.72	234.3	1808.05	443.67	346.65	288.88	355.51	350.86	290.33	291.06	1016.29	346.65	346.65	347.38	481.03	346.65	346.65	291.72	290.33	355.51	803.47	289.6	291.06	291.06	515.39	334.54	1016.29	1898.1	1016.29	291.35	349.94	1059.89	350.29
				106	1100.59	1345.93	-245.337		20814.6	443.67	501.45	346.65	364.42	660.05	1016.29	288.88	288.88	443.67	406.4	350.08	346.65	349.12	597.8	346.65	1032.3	289.6	1016.29	346.65	975.26	693.3	355.51	289.6	364.42	349.56	289.6	348.11	1104.44	351.89	11388.4	918.8	347.38	291.06	638.44	1741.61	354.88	32763.1	1016.29	481.03	3165.83
				107	1071.33	1442.42	-371.088		347.38	349.94	660.05	600.65	956.5	288.88	565.9	346.65	346.65	703.48	231.76	346.65	640.5	975.26	404.43	975.26	291.35	348.84	497.51	289.6	1898.1	288.88	350.08	1565.98	346.65	364.42	346.65	1041.41	404.43	4129.72	640.5	640.5	288.88	1898.1	288.88	1808.05	575.18	497.51	539.96	346.65	838.1
				108	938.429	1885.21	-946.784		975.26	1041.41	1618.36	347.38	718.98	812.49	350.58	354.88	1016.29	2805.03	580.52	288.88	867.72	347.38	354.88	346.65	1135.65	1135.65	288.88	346.65	346.65	290.33	975.26	777.35	346.65	355.51	956.5	291.06	289.6	348.11	4415.81	481.46	348.11	683.75	1565.98	346.65	288.88	1026.85	408.07	2583.26	706.14
				109	1557.78	1633.09	-75.3085		348.11	481.03	600.65	803.47	963.58	501.45	364.42	351.89	364.42	644.99	1387.32	350.58	4129.72	1104.44	289.6	600.65	571.33	349.56	346.65	1618.36	289.6	290.33	404.43	520.41	288.88	346.65	867.72	1741.61	231.1	1115.83	289.6	406.61	351.89	346.65	346.65	347.38	346.65	683.75	355.51	346.65	597.8
				110	917.84	1391.01	-473.169		294.83	1565.98	291.35	346.65	838.1	1135.65	6059.92	176.52	531.9	481.03	346.65	348.11	294.83	577.75	289.6	355.51	346.65	406.61	1714.87	501.45	4415.81	289.53	580.52	294.83	3165.83	693.3	497.51	288.88	346.65	334.54	406.4	406.4	838.1	1026.85	501.45	1618.36	552.8	638.72	1714.87	234.3	346.65
				111	1390.16	1486.16	-95.9974		683.75	408.07	288.88	956.5	4129.72	346.65	408.07	346.65	349.94	803.47	355.51	346.65	1026.85	398.01	1104.44	718.98	288.88	346.65	693.3	956.5	346.65	354.88	290.33	346.65	20814.6	346.65	406.61	176.52	347.31	956.28	348.11	413.63	703.48	346.65	597.8	346.65	5092.55	706.14	348.11	288.88	346.65
				112	1151.19	2223.81	-1072.62		404.43	288.88	867.72	582.75	11388.4	351.59	706.14	374.17	1520.61	3165.83	6059.92	1808.05	348.11	350.29	918.8	640.5	1387.32	289.6	6059.92	176.52	289.6	2181.04	346.65	1741.61	1387.32	291.06	597.8	334.54	346.65	703.48	289.53	812.49	289.6	234.3	231.1	706.14	419.14	406.4	481.03	346.65	4415.81
				113	777.358	1936.97	-1159.61		434.77	1016.29	347.38	364.42	6059.92	289.6	349.56	231.76	334.54	288.88	354.88	1026.85	351.89	334.54	539.96	577.75	1618.36	355.51	347.38	347.38	346.65	963.58	346.65	466.1	1899.74	539.96	347.38	346.65	963.58	346.65	352.62	349.94	349.12	1898.1	640.5	291.06	1618.36	1520.61	660.05	374.17	291.06
				114	1698.62	2431.31	-732.69		289.6	1115.83	20814.6	346.65	346.65	347.31	346.65	290.33	565.9	693.3	501.45	288.88	290.33	1032.3	597.8	577.75	173.33	288.88	348.84	347.38	644.99	289.6	288.88	346.65	354.88	963.58	355.51	812.49	565.9	4415.81	288.88	346.65	334.54	640.5	346.65	582.75	288.88	6059.92	4129.72	640.84	644.99
				115	1184.41	1960.08	-775.67		354.88	466.1	777.35	297.17	5092.55	288.88	1618.36	956.5	289.6	1546.99	290.33	291.35	539.96	349.56	497.51	5092.55	434.77	1714.87	288.88	289.6	481.03	348.11	3165.83	571.33	575.18	288.88	1520.61	406.61	352.62	1714.87	956.28	351.89	354.88	346.65	1546.99	640.5	346.65	777.35	539.96	288.88	703.48
				116	1437.05	2050.89	-613.841		580.52	582.75	956.28	294.83	434.77	294.83	347.38	1387.32	1041.41	2393.74	963.58	347.38	1104.44	2805.03	1898.1	288.88	515.39	4129.72	1898.1	2805.03	1808.05	346.65	348.11	288.88	1714.87	539.96	644.99	374.17	956.5	346.65	348.11	32763.1	346.65	501.45	350.08	350.86	1135.65	466.1	956.5	349.94	1899.74
				117	1126.7	1471.17	-344.469		706.14	531.9	290.33	2168.51	351.89	288.88	288.88	867.72	289.6	288.88	355.51	867.72	289.53	1016.29	5092.55	703.48	288.88	346.65	288.88	640.5	600.65	346.65	1135.65	1618.36	355.51	640.84	289.53	354.88	1059.89	297.17	294.83	1041.41	289.6	351.89	812.49	406.4	291.72	1520.61	288.88	346.65	348.84
				118	992.661	2328.77	-1336.11		291.06	638.44	552.8	289.6	288.88	364.42	3165.83	346.65	348.11	597.8	355.51	289.6	1059.89	501.45	408.07	346.65	2805.03	346.65	294.83	918.8	706.14	231.76	346.65	580.52	290.33	1032.3	638.44	600.65	349.12	364.42	640.84	11388.4	660.05	718.98	346.65	1059.89	346.65	1565.98	347.38	20814.6	291.06
				119	1141.45	1679.71	-538.257		288.88	346.65	350.08	406.61	288.88	346.65	231.76	346.65	291.06	347.38	176.52	1032.3	349.94	838.1	406.61	1016.29	408.07	1520.61	288.88	20814.6	1714.87	1041.41	640.84	352.62	173.33	867.72	354.88	346.65	406.61	347.38	398.01	419.14	290.33	346.65	297.3	291.72	346.65	347.31	956.5	234.3	346.65
				120	1072.72	1611.34	-538.625		1115.83	346.65	346.65	291.72	176.52	173.33	531.9	288.88	640.84	20814.6	2393.74	956.5	346.65	350.58	346.65	1032.3	288.88	520.41	975.26	706.14	350.86	1016.29	638.72	291.72	5092.55	346.65	582.75	404.43	346.65	404.43	346.65	1104.44	1059.89	291.35	350.86	288.88	706.14	290.33	288.88	3165.83	288.88
				121	853.879	1701.84	-847.965		347.31	364.42	289.6	1104.44	346.65	291.35	706.14	350.58	443.67	346.65	956.5	406.61	640.5	419.14	348.11	812.49	288.88	1016.29	683.75	706.14	346.65	540.69	501.45	289.53	838.1	600.65	289.6	288.88	956.28	1565.98	956.28	577.75	571.33	289.6	349.56	956.5	540.69	443.67	575.18	231.1	4415.81
				122	1004.37	1918.01	-913.641		693.3	501.45	1026.85	350.58	2181.04	466.1	552.8	1899.74	600.65	288.88	288.88	531.9	346.65	346.65	597.8	346.65	867.72	571.33	540.69	346.65	346.65	1565.98	3165.83	348.11	346.65	346.65	1898.1	1026.85	32763.1	956.5	1032.3	290.33	1546.99	289.6	289.6	173.33	571.33	348.11	291.06	4129.72	374.17
				123	763.352	1636.85	-873.498		288.88	289.6	346.65	351.89	346.65	706.14	289.6	346.65	1520.61	290.33	349.56	291.35	520.41	348.84	501.45	350.86	288.88	231.76	638.44	1808.05	349.12	347.38	497.51	289.53	348.84	434.77	2583.26	540.69	531.9	350.08	288.88	777.35	288.88	289.6	346.65	346.65	443.67	346.65	706.14	364.42	288.88
				124	1135.05	1690.36	-555.314		703.48	531.9	5092.55	2393.74	1899.74	289.6	346.65	289.6	346.65	346.65	1032.3	481.46	346.65	413.63	580.52	552.8	346.65	975.26	443.67	348.11	501.45	803.47	1135.65	1714.87	346.65	1104.44	346.65	4415.81	4129.72	231.1	350.58	364.42	660.05	1618.36	1898.1	349.56	173.33	918.8	355.51	290.33	867.72
				125	1470.95	1440.97	29.9809		531.9	975.26	173.33	346.65	539.96	565.9	539.96	1808.05	346.65	1520.61	398.01	288.88	234.3	660.05	413.63	540.69	288.88	413.63	288.88	231.76	347.38	291.06	288.88	497.51	231.1	501.45	291.06	346.65	1898.1	638.72	355.51	355.51	346.65	350.86	334.54	975.26	497.51	346.65	703.48	867.72	289.6
				126	1038.67	2221.7	-1183.03		288.88	1115.83	352.62	347.38	404.43	288.88	419.14	354.88	838.1	346.65	683.75	349.94	540.69	176.52	644.99	660.05	918.8	289.6	347.38	597.8	350.58	291.06	683.75	350.08	3165.83	660.05	918.8	2805.03	289.6	1026.85	963.58	346.65	346.65	640.84	6059.92	2181.04	349.12	346.65	1041.41	777.35	644.99
				127	793.429	1096.07	-302.637		956.5	364.42	531.9	963.58	1565.98	2393.74	350.29	956.28	640.84	294.83	640.5	346.65	975.26	918.8	348.11	288.88	346.65	531.9	867.72	289.53	374.17	497.51	231.76	6059.92	173.33	1714.87	346.65	5092.55	406.61	347.38	481.46	6059.92	1714.87	355.51	975.26	575.18	1741.61	956.5	693.3	346.65	1808.05
				128	1190.45	1290.31	-99.8643		289.6	582.75	703.48	351.59	2181.04	1618.36	660.05	1135.65	351.89	1016.29	288.88	346.65	2181.04	497.51	398.01	1135.65	291.72	552.8	351.89	289.6	4129.72	4129.72	349.12	404.43	288.88	956.28	683.75	11388.4	577.75	703.48	288.88	355.51	963.58	706.14	288.88	531.9	289.53	577.75	638.72	6059.92	638.72
				129	1130.82	1799	-668.183		348.11	349.56	288.88	1032.3	231.76	577.75	1546.99	552.8	1059.89	803.47	1104.44	2393.74	718.98	355.51	812.49	374.17	1565.98	346.65	803.47	350.29	1714.87	231.1	355.51	334.54	346.65	374.17	1741.61	575.18	404.43	288.88	6059.92	349.56	291.06	347.31	1041.41	290.33	346.65	349.56	346.65	347.38	346.65
				130	984.666	1226.89	-242.219		803.47	289.6	288.88	582.75	803.47	20814.6	580.52	404.43	640.5	777.35	660.05	539.96	1104.44	364.42	346.65	3165.83	349.56	288.88	718.98	540.69	481.03	346.65	346.65	1104.44	346.65	434.77	1714.87	565.9	346.65	443.67	597.8	346.65	640.5	597.8	867.72	346.65	3165.83	288.88	575.18	6059.92	434.77
				131	1262.57	1637	-374.423		2393.74	346.65	348.11	350.58	348.84	350.29	975.26	346.65	346.65	2181.04	640.5	288.88	1546.99	531.9	289.6	346.65	660.05	350.58	374.17	540.69	1135.65	1016.29	540.69	406.61	349.94	355.51	348.84	582.75	346.65	347.38	347.38	918.8	867.72	693.3	1714.87	346.65	640.84	346.65	346.65	1741.61	660.05
				132	1695.19	1557.46	137.724		597.8	640.84	1741.61	352.62	419.14	346.65	346.65	346.65	975.26	289.6	346.65	349.94	11388.4	1899.74	290.33	1714.87	346.65	346.65	176.52	577.75	1115.83	354.88	575.18	956.5	520.41	466.1	347.38	297.3	803.47	1059.89	2583.26	289.53	600.65	291.35	346.65	838.1	346.65	481.03	2181.04	1565.98	1546.99
				133	1199.33	2572.63	-1373.3		294.83	374.17	288.88	1115.83	803.47	497.51	346.65	408.07	497.51	11388.4	346.65	346.65	291.06	346.65	520.41	32763.1	531.9	638.72	347.31	803.47	1059.89	289.6	2805.03	346.65	288.88	443.67	355.51	346.65	443.67	520.41	346.65	346.65	334.54	297.17	346.65	346.65	347.38	582.75	346.65	597.8	582.75
				134	866.037	1509.98	-643.942		963.58	1032.3	3165.83	346.65	406.61	565.9	2805.03	289.6	1032.3	1115.83	176.52	1899.74	2393.74	346.65	346.65	777.35	963.58	176.52	1059.89	289.6	580.52	481.03	1104.44	638.44	1104.44	346.65	346.65	575.18	434.77	501.45	2805.03	288.88	348.11	577.75	481.03	2805.03	291.35	565.9	408.07	346.65	297.3
				135	1202.66	1327.81	-125.154		3165.83	638.44	1741.61	575.18	434.77	812.49	4415.81	291.06	289.6	349.12	520.41	288.88	501.45	173.33	803.47	597.8	348.11	354.88	346.65	346.65	334.54	867.72	346.65	638.72	577.75	1741.61	1565.98	289.6	176.52	32763.1	481.46	288.88	289.6	288.88	1898.1	348.11	1808.05	349.56	552.8	346.65	355.51
				136	1150.37	1842.4	-692.025		918.8	1115.83	231.76	1041.41	404.43	297.3	1714.87	346.65	346.65	481.03	289.53	1041.41	349.12	443.67	289.6	346.65	975.26	291.06	348.11	288.88	640.84	349.56	413.63	413.63	288.88	408.07	350.08	350.08	288.88	706.14	5092.55	4129.72	288.88	294.83	350.58	2805.03	1898.1	1565.98	346.65	348.11	803.47
				137	1404.78	1567	-162.218		289.53	288.88	600.65	2181.04	346.65	346.65	11388.4	1741.61	1135.65	346.65	288.88	290.33	348.84	520.41	1898.1	348.84	3165.83	291.06	565.9	539.96	351.89	351.89	288.88	349.94	2181.04	481.03	11388.4	374.17	1898.1	32763.1	348.11	600.65	1520.61	640.5	355.51	347.38	346.65	683.75	540.69	693.3	571.33
				138	1027.41	1287.62	-260.214		501.45	1808.05	288.88	289.6	408.07	289.6	297.17	355.51	346.65	1714.87	1565.98	350.29	346.65	349.12	812.49	867.72	398.01	347.38	600.65	290.33	289.6	582.75	347.38	1714.87	289.6	1520.61	2393.74	354.88	3165.83	777.35	577.75	346.65	351.89	288.88	346.65	4129.72	1618.36	1741.61	347.31	364.42	683.75
				139	1038.45	1422.54	-384.089		348.84	577.75	294.83	346.65	571.33	1041.41	364.42	32763.1	803.47	290.33	1714.87	413.63	355.51	571.33	812.49	231.76	346.65	2181.04	355.51	497.51	346.65	290.33	173.33	2583.26	5092.55	1898.1	803.47	346.65	539.96	346.65	288.88	289.6	481.46	334.54	2805.03	1016.29	288.88	2181.04	173.33	289.6	552.8
				140	1220.45	1091.56	128.894		346.65	1565.98	640.84	288.88	1387.32	348.84	289.6	443.67	289.6	288.88	1115.83	288.88	289.6	346.65	408.07	347.31	638.44	288.88	289.6	638.44	413.63	290.33	1546.99	1016.29	364.42	540.69	1898.1	349.56	1546.99	346.65	288.88	346.65	481.46	291.35	347.38	718.98	1520.61	288.88	290.33	5092.55	406.61
				141	1161.15	1364.79	-203.648		777.35	1135.65	406.4	398.01	346.65	2181.04	350.86	4415.81	1808.05	565.9	481.03	1618.36	346.65	597.8	497.51	289.6	466.1	531.9	577.75	290.33	32763.1	838.1	956.5	660.05	347.31	404.43	291.06	812.49	234.3	20814.6	552.8	1041.41	408.07	288.88	289.6	289.53	956.28	346.65	3165.83	4129.72	481.03
				142	1156.8	1564.83	-408.028		408.07	1618.36	2583.26	346.65	346.65	297.17	351.59	290.33	406.61	1618.36	346.65	693.3	32763.1	565.9	466.1	346.65	291.35	289.6	2168.51	291.72	346.65	1104.44	234.3	349.94	413.63	349.12	1899.74	660.05	693.3	288.88	291.06	20814.6	1387.32	297.3	1618.36	351.59	1520.61	346.65	355.51	413.63	346.65
				143	1149.45	1681.51	-532.061		1714.87	2805.03	291.06	803.47	539.96	288.88	289.6	540.69	640.5	291.35	334.54	582.75	288.88	346.65	288.88	346.65	481.46	434.77	918.8	552.8	3165.83	349.56	288.88	406.61	176.52	497.51	32763.1	346.65	291.35	481.46	346.65	288.88	355.51	406.4	231.76	582.75	348.11	291.35	1899.74	346.65	348.84
				144	787.107	1766.68	-979.57		346.65	346.65	288.88	1032.3	406.4	481.03	346.65	2181.04	703.48	297.3	1714.87	289.6	346.65	346.65	364.42	348.11	975.26	288.88	173.33	706.14	288.88	3165.83	346.65	580.52	355.51	346.65	288.88	350.08	2805.03	291.06	812.49	346.65	346.65	350.29	289.6	867.72	1041.41	580.52	398.01	706.14	289.6
				145	1204.11	807.926	396.182		443.67	582.75	693.3	520.41	565.9	290.33	354.88	2168.51	346.65	918.8	346.65	351.89	838.1	1565.98	867.72	6059.92	434.77	575.18	540.69	349.12	346.65	346.65	350.29	350.58	1016.29	176.52	346.65	6059.92	3165.83	5092.55	348.84	2583.26	347.38	288.88	597.8	350.08	346.65	638.44	288.88	352.62	5092.55
				146	1252.82	1167.26	85.5509		539.96	374.17	290.33	346.65	176.52	346.65	406.61	289.53	288.88	638.44	638.44	6059.92	350.86	812.49	350.29	406.61	346.65	289.6	575.18	540.69	364.42	640.5	2393.74	288.88	289.53	2181.04	290.33	1016.29	288.88	693.3	288.88	346.65	350.29	956.5	346.65	2393.74	580.52	706.14	1016.29	348.11	290.33
				147	1383.05	1492.05	-109.004		351.89	20814.6	346.65	347.38	291.06	346.65	3165.83	364.42	419.14	346.65	355.51	2168.51	350.58	501.45	352.62	1618.36	354.88	918.8	348.11	297.17	346.65	290.33	1115.83	406.4	288.88	580.52	5092.55	297.3	1546.99	2805.03	956.5	291.06	2583.26	355.51	289.6	481.03	1135.65	288.88	1898.1	349.94	575.18
				148	1077	1362.28	-285.272		2168.51	351.59	398.01	290.33	520.41	289.6	434.77	291.06	291.06	683.75	638.44	501.45	1898.1	288.88	580.52	963.58	515.39	374.17	288.88	352.62	803.47	1026.85	571.33	289.6	1714.87	288.88	288.88	443.67	6059.92	4415.81	777.35	288.88	176.52	918.8	346.65	346.65	288.88	577.75	346.65	346.65	297.17
				149	1514.07	984.558	529.51		1135.65	406.4	956.28	812.49	231.76	1059.89	2181.04	466.1	638.44	288.88	1387.32	346.65	291.06	351.89	350.86	2181.04	288.88	867.72	291.72	571.33	975.26	481.03	838.1	1104.44	582.75	466.1	406.61	348.11	552.8	703.48	918.8	346.65	1808.05	231.1	1714.87	718.98	290.33	32763.1	531.9	374.17	1387.32
				150	1323.11	949.556	373.553		346.65	640.84	288.88	6059.92	348.11	350.29	6059.92	575.18	644.99	288.88	289.53	597.8	351.59	644.99	693.3	777.35	288.88	346.65	291.06	1808.05	2805.03	289.6	346.65	1016.29	540.69	1520.61	1546.99	346.65	867.72	346.65	346.65	4415.81	406.4	346.65	481.46	289.6	1899.74	1565.98	346.65	497.51	1387.32
				151	1337.25	2166.43	-829.174		290.33	347.38	348.84	1115.83	346.65	803.47	640.84	3165.83	963.58	289.6	231.76	963.58	582.75	703.48	347.31	1546.99	334.54	443.67	288.88	956.5	346.65	289.6	1104.44	289.6	531.9	1059.89	291.06	374.17	20814.6	32763.1	288.88	419.14	2583.26	346.65	347.38	497.51	297.17	346.65	540.69	406.61	539.96
				152	999.064	1407.78	-408.714		540.69	346.65	231.1	540.69	404.43	290.33	346.65	288.88	963.58	1898.1	867.72	1899.74	349.12	346.65	346.65	352.62	347.38	2393.74	1898.1	288.88	1714.87	1565.98	777.35	408.07	231.1	706.14	346.65	347.38	577.75	443.67	1618.36	2168.51	346.65	4415.81	812.49	1520.61	346.65	350.29	640.84	703.48	693.3
				153	996.094	1035.68	-39.5817		693.3	348.11	350.58	348.11	803.47	347.38	288.88	290.33	1387.32	706.14	1808.05	1808.05	1032.3	346.65	288.88	346.65	706.14	481.03	350.29	346.65	350.29	346.65	419.14	1520.61	531.9	291.72	497.51	289.53	347.38	288.88	350.58	288.88	231.76	640.84	288.88	812.49	347.38	346.65	346.65	580.52	1546.99
				154	914.53	1343.27	-428.743		355.51	660.05	1520.61	346.65	11388.4	346.65	347.38	3165.83	4129.72	346.65	515.39	706.14	683.75	638.72	644.99	867.72	413.63	706.14	297.17	2805.03	577.75	350.29	2181.04	552.8	404.43	291.06	683.75	580.52	346.65	481.03	406.61	347.38	346.65	334.54	289.6	640.84	290.33	291.72	963.58	347.38	346.65
				155	962.853	1489.36	-526.506		1026.85	351.89	398.01	288.88	294.83	1618.36	288.88	289.6	443.67	1808.05	346.65	350.58	1546.99	289.6	291.06	176.52	644.99	660.05	350.29	434.77	975.26	288.88	956.28	803.47	466.1	346.65	297.3	355.51	374.17	346.65	291.72	346.65	346.65	5092.55	6059.92	1387.32	2393.74	346.65	234.3	3165.83	956.5
				156	1485.52	2188.58	-703.051		918.8	2393.74	577.75	571.33	347.38	288.88	4415.81	346.65	1016.29	231.76	348.11	2583.26	408.07	11388.4	956.5	600.65	348.11	600.65	580.52	3165.83	1898.1	346.65	660.05	288.88	346.65	501.45	466.1	640.84	1016.29	600.65	571.33	176.52	3165.83	297.3	406.61	32763.1	346.65	20814.6	867.72	346.65	706.14
				157	1076.7	1476.62	-399.917		234.3	1808.05	703.48	4129.72	2583.26	176.52	1026.85	582.75	352.62	289.6	289.6	11388.4	348.84	349.12	718.98	346.65	350.08	1026.85	351.59	404.43	346.65	3165.83	346.65	288.88	350.29	346.65	350.58	291.72	346.65	398.01	1016.29	350.58	346.65	706.14	348.11	2393.74	288.88	6059.92	975.26	867.72	1016.29
				158	1382.46	1777.99	-395.531		638.44	406.4	703.48	640.5	347.38	2168.51	288.88	291.06	351.89	434.77	288.88	1565.98	693.3	349.12	350.29	1026.85	173.33	539.96	644.99	575.18	443.67	346.65	32763.1	600.65	234.3	406.61	348.84	4415.81	347.38	288.88	1032.3	334.54	501.45	289.53	520.41	552.8	346.65	597.8	1741.61	346.65	346.65
				159	932.509	1721.67	-789.163		706.14	347.31	291.06	1565.98	349.56	1520.61	2583.26	355.51	406.4	1898.1	867.72	956.5	173.33	552.8	443.67	334.54	20814.6	582.75	2393.74	1135.65	638.44	176.52	838.1	1714.87	693.3	288.88	481.46	706.14	565.9	346.65	413.63	346.65	443.67	347.38	374.17	289.53	346.65	5092.55	867.72	956.28	638.72
				160	1255.7	1324.44	-68.7446		404.43	2168.51	2805.03	288.88	348.11	288.88	346.65	419.14	347.38	294.83	3165.83	11388.4	346.65	290.33	1135.65	350.08	565.9	20814.6	288.88	288.88	956.5	582.75	867.72	290.33	693.3	347.31	1808.05	346.65	552.8	346.65	350.08	350.08	289.6	718.98	289.6	501.45	1387.32	481.03	350.29	419.14	347.38
				161	1608.05	1979.25	-371.205		288.88	291.06	289.6	956.28	11388.4	398.01	419.14	289.53	683.75	406.4	349.94	1618.36	288.88	346.65	1026.85	6059.92	297.17	1041.41	289.6	291.06	355.51	466.1	11388.4	515.39	291.72	346.65	289.53	1059.89	580.52	291.06	600.65	288.88	176.52	294.83	297.3	693.3	291.06	1520.61	348.84	540.69	406.4
				162	1153.87	1900.11	-746.237		289.6	349.56	640.5	355.51	291.35	408.07	413.63	501.45	11388.4	351.89	1546.99	963.58	6059.92	288.88	404.43	176.52	290.33	434.77	288.88	2181.04	640.5	3165.83	2168.51	288.88	552.8	349.12	11388.4	346.65	289.6	288.88	975.26	2583.26	644.99	2805.03	176.52	2393.74	11388.4	355.51	288.88	406.61	234.3
				163	1135.78	1450.36	-314.576		291.06	288.88	638.44	434.77	565.9	481.03	520.41	5092.55	777.35	2168.51	346.65	32763.1	288.88	975.26	406.4	173.33	173.33	918.8	1104.44	288.88	2583.26	918.8	803.47	703.48	346.65	5092.55	352.62	346.65	419.14	1135.65	346.65	346.65	867.72	288.88	346.65	501.45	348.11	291.72	515.39	703.48	349.94
				164	952.151	1199.01	-246.859		346.65	288.88	364.42	777.35	374.17	346.65	291.35	350.08	2181.04	348.11	350.08	6059.92	289.6	867.72	288.88	346.65	5092.55	350.29	571.33	231.76	1898.1	290.33	346.65	706.14	351.59	346.65	346.65	348.11	1016.29	346.65	703.48	718.98	4129.72	347.38	297.3	718.98	2393.74	346.65	812.49	5092.55	1565.98
				165	1213.39	1224.01	-10.6178		718.98	2805.03	346.65	32763.1	1016.29	434.77	683.75	288.88	577.75	515.39	288.88	501.45	1016.29	1041.41	348.84	404.43	291.06	351.59	1115.83	515.39	290.33	348.11	346.65	1565.98	597.8	1032.3	347.38	349.12	349.56	346.65	693.3	346.65	406.4	812.49	4129.72	539.96	346.65	540.69	640.5	288.88	346.65
				166	814.235	1406.88	-592.642		351.59	231.1	346.65	575.18	346.65	346.65	346.65	481.46	355.51	294.83	346.65	346.65	352.62	350.08	346.65	350.58	288.88	5092.55	289.6	288.88	173.33	434.77	3165.83	352.62	1059.89	355.51	2583.26	408.07	346.65	173.33	347.38	350.58	1546.99	1565.98	374.17	640.5	346.65	352.62	660.05	350.86	1041.41
				167	1461.65	1797.67	-336.022		404.43	346.65	580.52	956.28	173.33	956.28	2168.51	350.08	706.14	289.6	1899.74	501.45	348.84	355.51	289.6	288.88	481.03	4415.81	234.3	640.5	597.8	32763.1	290.33	346.65	703.48	956.5	481.03	350.86	644.99	290.33	3165.83	348.11	347.38	520.41	346.65	838.1	497.51	867.72	350.58	346.65	173.33
				168	1566.88	1830.78	-263.898		1387.32	2583.26	289.6	346.65	413.63	1026.85	346.65	291.06	348.11	32763.1	349.94	434.77	351.89	640.5	348.11	11388.4	577.75	693.3	1041.41	1016.29	2393.74	466.1	660.05	600.65	347.31	638.72	638.44	638.44	956.28	1520.61	347.38	173.33	4129.72	4129.72	1032.3	334.54	346.65	434.77	32763.1	777.35	289.6
				169	1185.31	1711.55	-526.24		346.65	956.28	1808.05	346.65	346.65	683.75	291.06	1741.61	918.8	346.65	352.62	347.38	289.53	3165.83	1059.89	347.38	600.65	351.89	291.35	291.06	289.6	582.75	350.86	683.75	350.86	288.88	552.8	346.65	1899.74	346.65	582.75	173.33	1032.3	582.75	1026.85	289.6	1104.44	288.88	466.1	346.65	346.65
				170	987.552	1419.42	-431.869		600.65	288.88	413.63	346.65	173.33	346.65	1387.32	290.33	1898.1	640.5	1898.1	706.14	288.88	803.47	803.47	291.72	1714.87	1059.89	520.41	571.33	540.69	1135.65	288.88	1714.87	575.18	1618.36	434.77	515.39	346.65	2805.03	346.65	408.07	289.6	406.61	1135.65	803.47	288.88	4129.72	289.6	374.17	1115.83
				171	770.953	1321.72	-550.768		346.65	577.75	1546.99	297.3	644.99	288.88	4415.81	638.44	352.62	288.88	347.38	347.38	346.65	956.5	693.3	1041.41	1016.29	355.51	6059.92	1016.29	1618.36	540.69	374.17	288.88	398.01	173.33	481.46	660.05	348.11	348.11	346.65	481.03	346.65	443.67	803.47	565.9	351.59	531.9	350.08	346.65	288.88
				172	1339.2	1529.34	-190.148		291.06	1135.65	956.28	346.65	346.65	1898.1	355.51	419.14	289.6	481.46	346.65	1898.1	640.84	346.65	2805.03	351.89	350.86	346.65	347.38	290.33	640.84	346.65	349.94	288.88	1059.89	2583.26	346.65	173.33	2168.51	638.72	501.45	289.6	683.75	2393.74	291.06	638.72	2583.26	660.05	346.65	349.56	334.54
				173	1014.46	1272.54	-258.083		580.52	638.72	703.48	413.63	346.65	1565.98	350.86	288.88	575.18	812.49	1618.36	531.9	1898.1	351.59	2805.03	297.17	1135.65	347.38	1115.83	640.84	349.12	346.65	1387.32	334.54	1899.74	289.6	706.14	703.48	640.5	1104.44	582.75	406.61	294.83	350.29	346.65	577.75	1115.83	346.65	346.65	644.99	1032.3
				174	1070.55	1449.04	-378.489		777.35	918.8	434.77	288.88	2583.26	1026.85	2583.26	2181.04	1546.99	346.65	644.99	291.72	231.1	352.62	1026.85	404.43	348.84	1898.1	777.35	6059.92	334.54	290.33	20814.6	350.08	374.17	347.38	352.62	1741.61	291.06	346.65	11388.4	352.62	288.88	1387.32	348.11	683.75	803.47	289.53	582.75	4129.72	349.56
				175	949.513	1209.67	-260.157		481.03	466.1	347.31	1026.85	231.1	638.72	346.65	347.38	346.65	497.51	297.17	290.33	406.4	1565.98	812.49	346.65	349.56	349.94	346.65	289.6	346.65	176.52	347.38	346.65	434.77	2805.03	288.88	346.65	1115.83	374.17	291.06	1808.05	346.65	288.88	346.65	600.65	289.6	2393.74	346.65	838.1	20814.6
				176	799.202	1818.39	-1019.19		812.49	347.38	297.3	1741.61	346.65	352.62	963.58	231.76	580.52	956.28	346.65	515.39	1135.65	297.3	351.59	350.29	288.88	693.3	1115.83	297.3	289.6	288.88	1565.98	334.54	297.3	346.65	346.65	531.9	355.51	600.65	288.88	346.65	231.1	350.29	346.65	346.65	531.9	838.1	348.84	288.88	918.8
				177	1180.37	2232.66	-1052.29		346.65	288.88	571.33	1026.85	346.65	346.65	346.65	640.84	346.65	349.94	288.88	1059.89	1041.41	346.65	501.45	288.88	2805.03	582.75	398.01	11388.4	346.65	348.11	1032.3	1899.74	2583.26	297.3	956.5	660.05	347.38	176.52	497.51	515.39	346.65	1520.61	288.88	351.59	289.6	288.88	406.61	346.65	918.8
				178	980.494	1620.82	-640.323		1618.36	419.14	346.65	351.59	398.01	481.03	1016.29	706.14	348.11	597.8	406.4	32763.1	404.43	404.43	683.75	349.56	640.84	582.75	706.14	347.31	346.65	334.54	297.17	346.65	349.94	346.65	346.65	349.56	350.08	351.59	347.38	348.11	406.61	349.94	406.61	571.33	1520.61	288.88	350.86	346.65	234.3
				179	1484.88	1346.92	137.96		288.88	4415.81	334.54	349.94	346.65	291.06	501.45	571.33	20814.6	540.69	552.8	539.96	803.47	348.11	297.3	1899.74	346.65	638.44	660.05	956.28	288.88	481.46	297.3	294.83	297.3	413.63	346.65	334.54	291.35	288.88	288.88	501.45	297.3	956.5	644.99	413.63	600.65	466.1	288.88	1714.87	20814.6
				180	675.745	798.366	-122.621		1032.3	234.3	346.65	1520.61	291.06	640.84	1546.99	575.18	346.65	2393.74	582.75	346.65	231.1	288.88	575.18	443.67	289.6	346.65	347.38	867.72	291.06	349.56	231.76	683.75	288.88	291.06	693.3	354.88	515.39	718.98	351.59	466.1	1041.41	2583.26	481.46	577.75	597.8	346.65	346.65	288.88	290.33
				181	1241.35	1326.83	-85.4768		348.11	346.65	497.51	346.65	706.14	346.65	481.03	1387.32	347.31	288.88	419.14	443.67	346.65	346.65	32763.1	346.65	288.88	346.65	1898.1	288.88	288.88	404.43	1618.36	718.98	577.75	2393.74	289.53	173.33	290.33	600.65	660.05	413.63	351.89	565.9	404.43	539.96	838.1	580.52	348.84	693.3	565.9
				182	1400.21	1598.27	-198.064		234.3	1059.89	32763.1	644.99	1618.36	288.88	346.65	334.54	288.88	347.38	2393.74	346.65	408.07	289.53	289.53	350.08	346.65	1808.05	838.1	289.6	346.65	575.18	346.65	346.65	1059.89	408.07	346.65	1059.89	406.61	404.43	5092.55	347.38	1387.32	413.63	660.05	346.65	413.63	346.65	346.65	346.65	1387.32
				183	945.945	1737.81	-791.861		956.5	660.05	288.88	288.88	346.65	539.96	351.59	552.8	5092.55	346.65	434.77	346.65	1026.85	355.51	346.65	346.65	404.43	1899.74	1026.85	346.65	346.65	288.88	297.3	291.35	288.88	291.72	582.75	374.17	466.1	288.88	918.8	404.43	291.72	354.88	288.88	346.65	1618.36	600.65	660.05	364.42	501.45
				184	1168.97	1490.34	-321.366		1546.99	644.99	289.53	565.9	693.3	231.1	1565.98	501.45	346.65	501.45	346.65	404.43	683.75	374.17	660.05	347.31	346.65	539.96	289.53	288.88	812.49	349.56	289.53	1899.74	288.88	918.8	348.11	1899.74	346.65	408.07	374.17	693.3	404.43	346.65	777.35	597.8	288.88	288.88	346.65	1387.32	350.08
				185	1234.63	1405.16	-170.521		346.65	3165.83	1565.98	2805.03	348.11	638.72	640.84	3165.83	364.42	2168.51	975.26	577.75	406.4	1059.89	289.6	291.35	4415.81	466.1	291.72	540.69	350.86	351.59	540.69	288.88	32763.1	291.35	1026.85	1714.87	346.65	597.8	346.65	346.65	718.98	297.3	231.76	1899.74	347.31	582.75	638.44	289.6	683.75
				186	1172.74	1028.61	144.126		413.63	348.11	364.42	1808.05	1899.74	597.8	288.88	1115.83	703.48	346.65	288.88	703.48	288.88	20814.6	575.18	398.01	956.28	4415.81	348.11	406.4	11388.4	288.88	346.65	289.6	406.4	346.65	1135.65	2583.26	346.65	346.65	290.33	176.52	346.65	1016.29	404.43	290.33	1041.41	434.77	346.65	291.06	6059.92
				187	1545.86	2087.71	-541.851		443.67	540.69	1565.98	693.3	294.83	1026.85	355.51	346.65	346.65	481.03	4415.81	812.49	466.1	20814.6	234.3	406.61	346.65	582.75	234.3	346.65	577.75	11388.4	291.35	346.65	347.31	1899.74	4129.72	1714.87	346.65	1026.85	404.43	956.28	580.52	347.38	1741.61	346.65	501.45	32763.1	348.84	288.88	2805.03
				188	1602.52	1367.61	234.911		3165.83	597.8	347.38	288.88	867.72	434.77	350.86	234.3	297.3	346.65	2181.04	346.65	1898.1	640.5	406.61	291.06	348.11	32763.1	350.29	4129.72	4415.81	918.8	288.88	346.65	575.18	600.65	706.14	812.49	352.62	434.77	346.65	597.8	660.05	565.9	350.58	404.43	231.1	364.42	348.11	334.54	288.88
				189	1015.7	1717.56	-701.858		540.69	1104.44	351.59	346.65	1565.98	346.65	32763.1	349.12	347.31	2168.51	975.26	288.88	288.88	348.11	347.38	351.89	289.6	346.65	640.84	231.76	289.6	918.8	1026.85	956.28	297.17	497.51	406.4	176.52	288.88	288.88	346.65	683.75	173.33	1714.87	289.6	346.65	352.62	515.39	443.67	231.1	1026.85
				190	1204.01	1743.96	-539.951		346.65	419.14	4415.81	918.8	294.83	288.88	683.75	347.31	963.58	32763.1	346.65	638.44	231.1	349.12	346.65	346.65	290.33	288.88	351.89	346.65	1808.05	346.65	288.88	288.88	351.89	350.86	413.63	640.84	644.99	408.07	434.77	347.38	349.12	346.65	350.29	291.06	565.9	1059.89	575.18	354.88	1016.29
				191	1164.24	1528.03	-363.789		346.65	539.96	4129.72	408.07	288.88	1714.87	575.18	346.65	346.65	291.06	288.88	2583.26	706.14	349.94	540.69	32763.1	398.01	638.44	350.29	355.51	347.38	288.88	1387.32	288.88	703.48	2168.51	350.08	297.3	1135.65	288.88	346.65	4415.81	406.61	5092.55	1059.89	703.48	297.3	346.65	288.88	644.99	575.18
				192	1095.6	1072.33	23.2668		346.65	348.11	352.62	2393.74	234.3	1041.41	364.42	404.43	352.62	520.41	501.45	1115.83	334.54	288.88	288.88	346.65	291.06	346.65	350.86	288.88	540.69	347.31	354.88	1520.61	351.59	347.31	11388.4	346.65	289.6	288.88	288.88	1714.87	346.65	867.72	1898.1	918.8	291.06	1387.32	347.38	4415.81	1899.74
				193	1373.03	1874.56	-501.527		346.65	552.8	406.61	347.38	520.41	351.59	297.17	32763.1	531.9	408.07	351.89	291.06	1059.89	346.65	289.53	975.26	4415.81	176.52	600.65	419.14	176.52	1016.29	346.65	346.65	351.59	291.35	3165.83	520.41	346.65	803.47	1565.98	1899.74	406.61	288.88	443.67	683.75	1135.65	288.88	347.38	347.31	956.5
				194	792.294	2129.66	-1337.36		481.46	346.65	1059.89	347.38	291.06	346.65	867.72	291.72	291.72	1032.3	346.65	346.65	777.35	956.28	289.6	2181.04	349.94	346.65	4415.81	350.08	346.65	540.69	354.88	540.69	346.65	2181.04	1808.05	1714.87	346.65	355.51	918.8	351.59	571.33	413.63	582.75	346.65	515.39	347.38	348.11	346.65	867.72
				195	1403.67	1717.42	-313.752		1714.87	355.51	1059.89	1016.29	288.88	346.65	918.8	20814.6	580.52	1741.61	294.83	346.65	350.08	231.1	290.33	497.51	289.6	4129.72	571.33	703.48	346.65	348.11	963.58	346.65	803.47	346.65	582.75	346.65	291.06	290.33	348.11	346.65	297.17	288.88	2393.74	406.4	346.65	582.75	1016.29	3165.83	350.58
				196	918.21	876.564	41.6458		346.65	693.3	419.14	520.41	638.72	706.14	231.1	693.3	706.14	349.56	289.53	1618.36	918.8	803.47	346.65	582.75	291.06	2805.03	956.28	346.65	351.59	443.67	346.65	406.61	20814.6	346.65	565.9	346.65	346.65	290.33	20814.6	288.88	1714.87	291.35	234.3	346.65	434.77	1059.89	297.3	2181.04	406.4
				197	1256.71	1569.12	-312.413		706.14	346.65	803.47	706.14	1115.83	918.8	346.65	231.76	552.8	575.18	291.35	582.75	346.65	1618.36	1059.89	693.3	703.48	346.65	404.43	597.8	706.14	234.3	2393.74	349.56	288.88	2181.04	348.11	975.26	176.52	540.69	803.47	346.65	867.72	2805.03	2168.51	718.98	288.88	297.17	348.11	355.51	975.26
				198	1201.46	2293.86	-1092.4		404.43	4415.81	481.03	289.6	2181.04	2393.74	600.65	497.51	408.07	346.65	683.75	346.65	443.67	718.98	1808.05	2181.04	693.3	539.96	2805.03	347.38	600.65	540.69	348.11	706.14	408.07	1714.87	406.61	406.4	2181.04	975.26	291.06	706.14	718.98	867.72	918.8	351.59	32763.1	289.6	346.65	346.65	173.33
				199	894.902	1720.98	-826.075		289.6	777.35	346.65	347.38	346.65	347.38	176.52	466.1	706.14	350.29	346.65	289.53	644.99	350.08	347.38	20814.6	291.72	289.53	501.45	346.65	404.43	582.75	638.72	398.01	289.6	348.11	4415.81	956.28	288.88	552.8	638.72	346.65	288.88	289.6	347.38	289.6	2805.03	290.33	346.65	288.88	297.17
				200	1550.18	1482.9	67.2773		6059.92	644.99	481.03	346.65	346.65	6059.92	347.38	346.65	347.38	419.14	1546.99	350.08	565.9	867.72	289.6	346.65	288.88	515.39	1032.3	355.51	346.65	2805.03	1546.99	347.38	1520.61	289.6	350.58	348.84	638.44	288.88	352.62	347.38	346.65	1135.65	348.11	408.07	288.88	582.75	349.12	289.6	406.61
				201	1370.44	1304.44	66.002		1899.74	346.65	501.45	918.8	297.3	288.88	288.88	867.72	597.8	231.76	288.88	346.65	346.65	231.1	963.58	173.33	334.54	346.65	975.26	918.8	1059.89	346.65	644.99	1135.65	1899.74	346.65	481.46	638.44	693.3	1032.3	350.08	297.17	419.14	404.43	406.4	291.72	346.65	1741.61	288.88	1565.98	640.84
				202	724.189	1823.37	-1099.18		918.8	288.88	346.65	294.83	693.3	350.58	346.65	571.33	404.43	481.03	956.28	346.65	693.3	291.06	600.65	348.11	346.65	346.65	288.88	346.65	348.11	346.65	1016.29	346.65	718.98	346.65	291.06	406.61	355.51	481.46	1041.41	288.88	703.48	288.88	346.65	349.12	346.65	355.51	1135.65	481.46	575.18
				203	1030.81	1552.54	-521.733		346.65	1059.89	288.88	347.38	575.18	956.28	1387.32	350.58	867.72	290.33	600.65	288.88	288.88	638.44	406.61	600.65	32763.1	706.14	355.51	406.61	346.65	347.31	348.84	434.77	582.75	777.35	231.76	347.38	349.12	812.49	1032.3	1104.44	350.08	347.38	350.86	348.11	289.53	1026.85	1808.05	346.65	413.63
				204	1301.57	1069.24	232.338		347.38	497.51	501.45	354.88	600.65	6059.92	975.26	346.65	406.4	1808.05	1135.65	347.38	346.65	6059.92	350.08	2181.04	867.72	1520.61	349.56	956.5	531.9	231.76	2168.51	1546.99	419.14	419.14	706.14	334.54	346.65	374.17	1565.98	571.33	334.54	1059.89	718.98	32763.1	1104.44	638.72	351.59	347.38	408.07
				205	1128.41	1157.81	-29.3979		346.65	346.65	515.39	346.65	1618.36	288.88	803.47	348.11	4129.72	288.88	575.18	812.49	346.65	231.1	288.88	350.29	640.84	956.28	288.88	346.65	2805.03	20814.6	346.65	231.1	2583.26	1898.1	348.11	1899.74	231.1	1808.05	348.11	1032.3	346.65	812.49	234.3	1032.3	350.29	2393.74	288.88	2583.26	2805.03
				206	881.353	1445.95	-564.598		481.46	1135.65	565.9	351.59	706.14	693.3	5092.55	346.65	294.83	434.77	288.88	413.63	291.72	1618.36	288.88	346.65	408.07	355.51	346.65	348.11	289.6	1115.83	600.65	419.14	347.38	288.88	346.65	289.6	350.58	1387.32	350.58	1135.65	346.65	288.88	956.5	355.51	346.65	294.83	350.08	348.84	406.61
				207	1101.43	1406.66	-305.233		683.75	497.51	291.06	531.9	706.14	289.53	1115.83	703.48	348.11	354.88	531.9	718.98	1059.89	1714.87	963.58	1115.83	346.65	289.6	2393.74	582.75	1899.74	1115.83	956.5	481.46	288.88	693.3	346.65	3165.83	350.58	1387.32	693.3	1104.44	346.65	404.43	346.65	289.53	347.38	1899.74	1135.65	291.06	346.65
				208	1388.04	2112.12	-724.086		1899.74	288.88	288.88	346.65	348.11	481.46	413.63	347.38	346.65	481.46	3165.83	2168.51	364.42	4129.72	374.17	355.51	289.6	975.26	352.62	288.88	693.3	346.65	346.65	352.62	355.51	531.9	234.3	355.51	11388.4	398.01	515.39	956.5	956.28	540.69	406.4	1898.1	346.65	294.83	346.65	565.9	346.65
				209	1123.67	1517.83	-394.165		1026.85	552.8	291.72	346.65	288.88	346.65	718.98	1387.32	346.65	288.88	838.1	638.44	777.35	346.65	552.8	408.07	288.88	1016.29	289.53	706.14	348.11	350.08	291.06	640.84	349.12	11388.4	6059.92	289.6	956.5	346.65	352.62	346.65	234.3	346.65	6059.92	289.53	1016.29	531.9	1618.36	1565.98	481.03
				210	914.617	1298.61	-383.992		956.28	374.17	348.11	1741.61	803.47	575.18	348.11	354.88	288.88	644.99	1546.99	288.88	351.59	288.88	408.07	289.53	288.88	466.1	346.65	918.8	580.52	349.94	540.69	176.52	346.65	334.54	5092.55	706.14	918.8	575.18	346.65	346.65	173.33	351.89	346.65	364.42	575.18	4415.81	706.14	354.88	348.11
				211	1372.93	1352.55	20.3836		289.6	288.88	364.42	1899.74	350.58	173.33	1546.99	2805.03	288.88	443.67	956.28	580.52	346.65	288.88	289.6	288.88	346.65	531.9	644.99	1104.44	346.65	347.38	297.3	348.11	350.29	291.72	1565.98	1041.41	812.49	346.65	288.88	347.38	582.75	1741.61	364.42	290.33	5092.55	350.08	346.65	406.61	348.11
				212	847.736	1755.87	-908.131		288.88	1741.61	501.45	346.65	777.35	351.89	346.65	838.1	334.54	963.58	288.88	346.65	2168.51	1387.32	374.17	349.94	349.56	288.88	466.1	346.65	408.07	1618.36	404.43	2583.26	640.84	812.49	289.6	867.72	20814.6	348.11	351.59	575.18	644.99	419.14	434.77	346.65	346.65	582.75	231.76	348.11	1565.98
				213	1324.39	1646.98	-322.587		2393.74	234.3	3165.83	173.33	289.6	1104.44	1032.3	234.3	918.8	706.14	346.65	346.65	348.11	350.58	347.31	706.14	2393.74	693.3	1618.36	290.33	173.33	346.65	351.89	231.76	597.8	777.35	294.83	346.65	32763.1	289.6	234.3	346.65	577.75	176.52	466.1	350.86	867.72	419.14	288.88	289.6	718.98
				214	768.14	1588.09	-819.953		2393.74	347.38	1135.65	5092.55	346.65	347.38	497.51	1741.61	2583.26	1135.65	1565.98	531.9	290.33	398.01	577.75	540.69	466.1	1016.29	2393.74	346.65	291.06	351.89	350.86	288.88	640.5	347.38	288.88	419.14	419.14	346.65	1387.32	346.65	640.5	297.17	580.52	288.88	638.72	350.08	693.3	1899.74	348.11
				215	788.983	1529.89	-740.908		1898.1	346.65	346.65	1041.41	289.6	956.5	346.65	349.94	288.88	348.84	515.39	350.86	501.45	2583.26	2393.74	1520.61	350.08	347.38	289.6	349.56	351.59	501.45	404.43	660.05	291.06	4415.81	290.33	803.47	918.8	565.9	288.88	812.49	346.65	346.65	350.08	812.49	346.65	346.65	297.3	350.08	2168.51
				216	743.949	1559.54	-815.589		346.65	466.1	289.6	777.35	346.65	2805.03	351.89	540.69	1565.98	349.94	398.01	234.3	408.07	297.3	1898.1	434.77	291.35	173.33	963.58	173.33	1115.83	1026.85	346.65	346.65	349.12	289.6	706.14	956.28	580.52	640.84	297.3	351.89	552.8	288.88	288.88	803.47	408.07	501.45	234.3	1059.89	466.1
				217	1066.83	1148.31	-81.4741		597.8	354.88	1016.29	552.8	481.46	2393.74	346.65	413.63	2805.03	718.98	2181.04	350.29	346.65	288.88	693.3	349.12	288.88	346.65	4415.81	6059.92	406.61	290.33	346.65	289.6	1104.44	706.14	803.47	346.65	290.33	290.33	288.88	289.6	350.29	176.52	406.61	582.75	1546.99	289.6	777.35	11388.4	1041.41
				218	1221.03	1676.83	-455.793		297.3	582.75	11388.4	703.48	346.65	364.42	481.46	288.88	364.42	803.47	501.45	364.42	346.65	867.72	346.65	1565.98	693.3	466.1	364.42	571.33	234.3	803.47	597.8	290.33	2168.51	406.4	346.65	355.51	346.65	1041.41	288.88	346.65	1387.32	582.75	231.1	638.44	1618.36	346.65	918.8	577.75	693.3
				219	1228.81	1293.96	-65.1461		374.17	812.49	577.75	231.1	1899.74	571.33	297.17	346.65	346.65	355.51	346.65	956.5	404.43	346.65	693.3	288.88	231.1	354.88	334.54	2168.51	2181.04	706.14	1714.87	347.38	173.33	520.41	1898.1	288.88	1898.1	531.9	348.84	289.6	404.43	32763.1	4129.72	443.67	398.01	404.43	404.43	291.06	683.75
				220	1172.28	1443.75	-271.473		347.38	1899.74	582.75	346.65	346.65	1546.99	347.38	1714.87	348.11	956.28	565.9	346.65	346.65	346.65	348.11	350.08	1115.83	693.3	346.65	5092.55	346.65	346.65	539.96	346.65	346.65	703.48	497.51	867.72	374.17	600.65	346.65	1899.74	346.65	963.58	346.65	497.51	234.3	2393.74	5092.55	291.06	347.31
				221	1114.09	2177.59	-1063.5		348.84	1546.99	644.99	346.65	346.65	413.63	348.84	638.44	290.33	294.83	443.67	540.69	350.58	531.9	346.65	346.65	5092.55	346.65	434.77	291.35	11388.4	355.51	352.62	346.65	346.65	349.12	334.54	32763.1	346.65	1104.44	600.65	364.42	565.9	288.88	413.63	346.65	354.88	347.38	419.14	638.72	531.9
				222	1237.28	1915.6	-678.327		347.31	481.03	288.88	32763.1	2583.26	351.89	1520.61	346.65	289.6	346.65	289.6	597.8	291.06	346.65	812.49	346.65	1618.36	706.14	571.33	867.72	2181.04	348.84	1032.3	406.61	2168.51	683.75	347.38	693.3	20814.6	348.11	346.65	867.72	963.58	1808.05	1898.1	539.96	706.14	1898.1	706.14	346.65	231.76
				223	1235.19	1668.36	-433.172		1618.36	2583.26	975.26	347.38	288.88	346.65	231.76	1741.61	580.52	346.65	374.17	501.45	234.3	346.65	289.6	520.41	1041.41	638.44	552.8	956.5	350.58	350.58	289.6	289.6	777.35	347.31	406.61	1032.3	348.11	638.44	289.53	346.65	288.88	956.28	956.28	2583.26	348.11	348.11	1899.74	346.65	703.48
				224	753.044	1338.37	-585.328		1520.61	350.58	2168.51	346.65	1520.61	577.75	404.43	693.3	352.62	346.65	346.65	348.11	706.14	351.59	350.29	1387.32	975.26	3165.83	552.8	346.65	1135.65	346.65	434.77	346.65	346.65	347.31	288.88	531.9	350.86	289.6	552.8	350.08	364.42	481.03	355.51	288.88	443.67	706.14	4129.72	346.65	803.47
				225	1068.38	985.338	83.0418		32763.1	2583.26	346.65	1041.41	350.86	515.39	348.11	6059.92	346.65	354.88	346.65	290.33	231.76	1016.29	352.62	1546.99	1041.41	288.88	540.69	575.18	539.96	1104.44	349.56	349.56	640.84	351.59	540.69	374.17	577.75	291.06	346.65	481.03	406.4	6059.92	288.88	334.54	231.1	346.65	1546.99	571.33	703.48
				226	1200.51	907.839	292.667		867.72	349.56	346.65	571.33	1135.65	346.65	638.72	346.65	334.54	290.33	4129.72	1618.36	346.65	597.8	348.11	20814.6	289.6	354.88	364.42	501.45	3165.83	346.65	963.58	290.33	2181.04	1808.05	289.6	288.88	11388.4	288.88	289.6	1135.65	346.65	956.5	231.76	600.65	1520.61	571.33	1898.1	580.52	349.12
				227	1066.45	1351.7	-285.251		349.56	231.1	350.86	406.61	1104.44	346.65	346.65	346.65	1898.1	683.75	289.6	288.88	718.98	352.62	4129.72	531.9	234.3	355.51	346.65	706.14	1565.98	3165.83	1565.98	1520.61	231.76	1565.98	867.72	346.65	956.28	289.6	346.65	291.06	1041.41	291.06	3165.83	1387.32	20814.6	4415.81	348.11	2583.26	1714.87
				228	999.757	2353.79	-1354.03		597.8	11388.4	11388.4	351.59	640.5	565.9	1741.61	346.65	289.6	481.46	346.65	1387.32	466.1	289.6	347.38	346.65	346.65	1059.89	234.3	291.72	347.38	956.28	350.58	350.29	347.38	408.07	515.39	406.4	355.51	355.51	1387.32	348.11	346.65	352.62	638.44	348.11	288.88	1714.87	577.75	346.65	565.9
				229	858.983	1379.88	-520.892		346.65	291.06	404.43	718.98	289.6	346.65	1899.74	294.83	540.69	346.65	481.03	918.8	346.65	5092.55	291.35	638.72	351.59	346.65	291.06	349.56	289.53	434.77	350.58	346.65	297.3	351.89	351.59	1565.98	349.56	867.72	1899.74	640.5	1059.89	703.48	501.45	406.61	1026.85	693.3	398.01	582.75	346.65
				230	1197.5	1121.42	76.0795		520.41	348.11	582.75	812.49	2393.74	351.89	348.84	173.33	173.33	638.72	660.05	956.5	693.3	290.33	348.11	918.8	288.88	963.58	918.8	348.11	1714.87	346.65	1115.83	975.26	347.38	350.08	640.5	291.35	683.75	288.88	443.67	289.53	346.65	466.1	289.6	231.76	288.88	346.65	2805.03	288.88	297.3
				231	1033.88	1522.97	-489.092		640.5	1026.85	539.96	703.48	413.63	398.01	706.14	334.54	1808.05	349.56	346.65	289.6	346.65	346.65	294.83	288.88	1898.1	419.14	346.65	351.59	346.65	231.1	406.61	1808.05	638.72	1104.44	1714.87	2805.03	501.45	346.65	6059.92	349.12	346.65	349.94	346.65	346.65	346.65	718.98	2181.04	404.43	577.75
				232	1081.76	1931.24	-849.478		406.4	350.58	693.3	803.47	531.9	290.33	4415.81	346.65	2805.03	582.75	350.29	481.03	597.8	706.14	1546.99	346.65	640.5	350.08	231.1	355.51	290.33	348.11	291.35	355.51	1016.29	346.65	1808.05	350.58	703.48	520.41	1741.61	1546.99	346.65	289.6	288.88	777.35	350.08	291.72	434.77	348.11	374.17
				233	658.922	978.884	-319.962		552.8	173.33	294.83	867.72	346.65	693.3	348.11	406.61	443.67	1898.1	1808.05	2168.51	288.88	1041.41	234.3	520.41	346.65	176.52	1520.61	346.65	288.88	346.65	582.75	963.58	1387.32	291.72	289.6	231.76	1520.61	1387.32	289.6	577.75	803.47	413.63	4415.81	693.3	1714.87	349.94	349.56	350.86	350.58
				234	1105.59	919.776	185.815		520.41	347.38	1618.36	346.65	406.4	443.67	466.1	346.65	2393.74	1714.87	466.1	346.65	347.38	349.94	173.33	290.33	640.84	291.06	597.8	346.65	348.11	638.72	346.65	2393.74	346.65	520.41	350.08	638.72	288.88	515.39	352.62	351.89	481.46	540.69	346.65	290.33	540.69	481.46	520.41	350.29	346.65
				235	1323.59	1498.88	-175.283		291.35	419.14	346.65	6059.92	231.1	918.8	289.6	1714.87	346.65	346.65	288.88	349.94	289.53	289.53	597.8	640.5	1115.83	32763.1	346.65	351.59	1618.36	346.65	346.65	346.65	347.38	346.65	918.8	346.65	1546.99	5092.55	408.07	693.3	3165.83	552.8	346.65	231.76	1898.1	349.94	355.51	600.65	346.65
				236	948.498	1759.09	-810.594		638.44	346.65	539.96	349.56	419.14	288.88	956.5	975.26	600.65	2181.04	867.72	1898.1	1808.05	351.59	290.33	406.4	348.84	1714.87	346.65	683.75	288.88	3165.83	347.38	443.67	374.17	355.51	346.65	288.88	918.8	346.65	348.11	350.86	419.14	466.1	413.63	515.39	350.58	346.65	288.88	2168.51	347.38
				237	620.093	928.08	-307.987		406.61	289.6	600.65	703.48	413.63	288.88	351.59	1016.29	346.65	350.86	290.33	289.53	1546.99	706.14	575.18	288.88	1041.41	288.88	443.67	404.43	531.9	1041.41	406.61	289.53	289.6	350.29	812.49	5092.55	348.84	231.1	398.01	291.06	540.69	1565.98	364.42	638.72	348.11	531.9	703.48	346.65	413.63
				238	1231.6	1681.87	-450.279		443.67	288.88	346.65	638.44	540.69	963.58	1041.41	176.52	346.65	2181.04	413.63	597.8	693.3	20814.6	288.88	346.65	918.8	291.06	1899.74	288.88	638.44	1104.44	347.38	706.14	1546.99	334.54	565.9	1104.44	1387.32	398.01	580.52	683.75	1387.32	288.88	347.38	683.75	346.65	355.51	552.8	1714.87	582.75
				239	1449.66	2408.98	-959.323		349.94	565.9	351.89	288.88	289.6	289.6	347.38	644.99	346.65	346.65	552.8	404.43	838.1	346.65	32763.1	374.17	975.26	975.26	291.06	481.03	346.65	294.83	355.51	288.88	1387.32	1520.61	706.14	346.65	1565.98	297.17	346.65	406.4	355.51	346.65	346.65	644.99	347.38	231.76	597.8	20814.6	1059.89
				240	1306.5	996.632	309.873		501.45	346.65	575.18	346.65	346.65	346.65	706.14	346.65	575.18	4129.72	288.88	2168.51	918.8	354.88	348.11	288.88	539.96	413.63	288.88	346.65	288.88	289.6	693.3	346.65	406.61	346.65	347.38	577.75	288.88	349.56	231.1	346.65	347.38	288.88	803.47	1714.87	812.49	290.33	520.41	346.65	640.84
				241	1200.44	2078.99	-878.551		346.65	803.47	20814.6	346.65	288.88	348.11	289.6	1714.87	552.8	1520.61	288.88	4129.72	1898.1	20814.6	349.94	346.65	4129.72	346.65	291.06	288.88	404.43	5092.55	1808.05	571.33	413.63	1899.74	346.65	520.41	291.35	354.88	350.08	571.33	683.75	1026.85	520.41	348.11	481.46	288.88	413.63	297.3	346.65
				242	1080.45	1742.1	-661.646		419.14	291.72	1520.61	2393.74	334.54	552.8	352.62	575.18	1387.32	231.76	1741.61	346.65	571.33	975.26	2393.74	1032.3	346.65	20814.6	3165.83	1026.85	398.01	803.47	577.75	638.72	348.11	346.65	520.41	346.65	660.05	404.43	398.01	348.11	718.98	173.33	291.06	703.48	1041.41	288.88	290.33	5092.55	347.38
				243	954.238	1837.74	-883.505		374.17	501.45	346.65	501.45	346.65	2181.04	703.48	289.6	288.88	346.65	1026.85	2181.04	600.65	346.65	364.42	580.52	963.58	812.49	347.38	346.65	540.69	288.88	288.88	347.31	4129.72	1520.61	575.18	2168.51	346.65	404.43	288.88	975.26	346.65	443.67	4129.72	6059.92	288.88	1026.85	1618.36	577.75	348.84
				244	1117.53	1236.98	-119.445		540.69	334.54	640.5	288.88	2805.03	288.88	346.65	347.38	1899.74	334.54	288.88	354.88	288.88	2393.74	288.88	288.88	638.72	290.33	1899.74	374.17	32763.1	346.65	838.1	297.3	349.56	288.88	346.65	364.42	346.65	481.03	346.65	406.61	374.17	289.6	288.88	404.43	364.42	1714.87	1565.98	2805.03	346.65
				245	820.072	1338.07	-517.995		290.33	600.65	173.33	351.59	288.88	706.14	693.3	4129.72	349.12	355.51	346.65	346.65	2393.74	334.54	346.65	1104.44	693.3	346.65	348.11	350.29	1115.83	1041.41	640.84	1387.32	777.35	334.54	640.5	288.88	288.88	346.65	706.14	348.84	297.3	346.65	956.28	408.07	1714.87	289.6	1032.3	644.99	539.96
				246	801.509	1051.79	-250.279		374.17	347.31	231.1	600.65	346.65	413.63	434.77	597.8	288.88	349.94	288.88	481.03	406.4	2583.26	640.84	289.6	1565.98	956.5	419.14	975.26	1546.99	288.88	297.17	346.65	346.65	565.9	1026.85	346.65	352.62	346.65	346.65	706.14	351.89	348.11	640.5	231.76	1115.83	2181.04	638.44	660.05	346.65
				247	1677.87	949.771	728.102		32763.1	4129.72	355.51	288.88	1714.87	501.45	1899.74	291.06	349.12	2168.51	351.89	173.33	1898.1	539.96	291.35	803.47	288.88	349.56	1546.99	597.8	288.88	4415.81	406.4	2393.74	777.35	346.65	346.65	350.29	346.65	346.65	3165.83	600.65	354.88	294.83	571.33	2181.04	481.46	346.65	173.33	346.65	346.65
				248	1170.72	1593.69	-422.972		580.52	1026.85	289.6	520.41	963.58	347.38	346.65	520.41	346.65	803.47	404.43	5092.55	349.94	351.89	2805.03	288.88	404.43	466.1	346.65	406.61	346.65	355.51	297.17	290.33	582.75	288.88	838.1	289.6	290.33	575.18	838.1	346.65	346.65	2181.04	1032.3	347.38	571.33	975.26	346.65	812.49	346.65
				249	1266.67	1506.68	-240.01		346.65	777.35	347.38	334.54	346.65	346.65	1808.05	291.35	6059.92	346.65	956.5	419.14	346.65	349.12	552.8	2181.04	347.31	291.06	466.1	466.1	693.3	289.6	346.65	346.65	346.65	346.65	693.3	20814.6	867.72	32763.1	1618.36	355.51	481.46	956.5	1546.99	777.35	297.3	32763.1	347.38	398.01	346.65
				250	1039	1320.12	-281.128		352.62	4129.72	918.8	1135.65	234.3	346.65	346.65	346.65	777.35	1546.99	290.33	346.65	413.63	540.69	644.99	297.3	289.53	515.39	354.88	290.33	398.01	346.65	539.96	1059.89	288.88	6059.92	289.53	173.33	346.65	349.56	597.8	539.96	640.5	1026.85	1714.87	515.39	466.1	351.89	290.33	1032.3	1135.65
				251	1574.05	959.85	614.197		20814.6	703.48	660.05	347.38	348.11	288.88	1520.61	419.14	956.5	956.28	288.88	288.88	288.88	32763.1	1104.44	288.88	291.06	334.54	419.14	918.8	346.65	346.65	297.3	234.3	1714.87	288.88	346.65	520.41	288.88	11388.4	2393.74	348.84	693.3	1546.99	956.28	1016.29	580.52	552.8	349.94	346.65	703.48
				252	1140.27	1327.27	-187.003		347.38	1059.89	346.65	354.88	346.65	346.65	349.12	294.83	2805.03	2181.04	404.43	297.3	408.07	1041.41	582.75	288.88	1115.83	289.53	291.06	346.65	867.72	497.51	398.01	290.33	6059.92	638.44	346.65	1741.61	515.39	346.65	413.63	3165.83	297.3	693.3	288.88	346.65	290.33	349.56	577.75	577.75	582.75
				253	1594.04	2181.53	-587.486		346.65	346.65	347.38	173.33	693.3	288.88	706.14	640.5	706.14	1520.61	347.38	3165.83	1714.87	346.65	346.65	515.39	354.88	355.51	346.65	346.65	1032.3	481.03	1104.44	20814.6	289.6	288.88	288.88	693.3	346.65	347.38	364.42	291.35	288.88	466.1	1808.05	580.52	408.07	867.72	289.6	347.38	481.03
				254	1481.56	2129.96	-648.408		693.3	406.61	355.51	6059.92	347.31	1104.44	2805.03	2168.51	291.06	346.65	355.51	231.76	176.52	348.11	497.51	520.41	1618.36	706.14	176.52	291.06	348.11	434.77	481.03	349.12	32763.1	348.84	32763.1	419.14	231.76	347.38	291.72	1104.44	291.06	1546.99	349.12	6059.92	289.6	364.42	963.58	434.77	346.65
				255	1289.76	1431.72	-141.957		347.38	231.1	404.43	347.38	354.88	350.08	346.65	718.98	777.35	346.65	347.38	231.76	346.65	288.88	288.88	539.96	289.6	294.83	3165.83	1041.41	289.6	2805.03	571.33	355.51	288.88	2168.51	640.5	349.56	348.11	1032.3	288.88	644.99	398.01	349.12	481.03	571.33	346.65	1059.89	419.14	4415.81	2393.74
				256	1210.48	1261.07	-50.5937		1026.85	346.65	288.88	20814.6	520.41	346.65	413.63	481.46	288.88	434.77	346.65	374.17	346.65	288.88	346.65	1808.05	4415.81	355.51	582.75	355.51	350.58	347.38	288.88	580.52	1546.99	419.14	481.03	1032.3	1565.98	956.28	1808.05	600.65	1016.29	803.47	5092.55	2181.04	408.07	346.65	288.88	693.3	1032.3
				257	1405.46	1775.06	-369.602		404.43	288.88	288.88	1115.83	294.83	288.88	350.58	346.65	515.39	11388.4	693.3	404.43	597.8	1618.36	4129.72	515.39	346.65	2583.26	32763.1	288.88	2393.74	1808.05	346.65	703.48	777.35	580.52	693.3	582.75	2583.26	1016.29	1565.98	803.47	346.65	231.1	1618.36	350.86	173.33	290.33	812.49	346.65	638.72
				258	1250.12	1013.74	236.38		1135.65	289.6	580.52	1059.89	290.33	706.14	349.56	1104.44	347.38	290.33	350.58	515.39	1016.29	501.45	289.6	552.8	419.14	347.38	575.18	347.38	1135.65	2805.03	1714.87	176.52	660.05	1016.29	600.65	1016.29	552.8	3165.83	4415.81	443.67	231.76	777.35	1520.61	918.8	346.65	2805.03	288.88	355.51	404.43
				259	1107.08	1287.68	-180.598		918.8	288.88	706.14	348.11	231.1	1115.83	918.8	288.88	346.65	11388.4	288.88	706.14	297.17	288.88	11388.4	289.6	600.65	706.14	352.62	1565.98	552.8	565.9	419.14	1387.32	32763.1	640.5	580.52	347.38	346.65	838.1	918.8	351.89	355.51	297.3	580.52	173.33	290.33	289.53	481.03	1387.32	288.88
				260	733.691	1455.82	-722.13		638.44	334.54	291.72	419.14	1135.65	703.48	291.72	346.65	1520.61	683.75	577.75	1808.05	434.77	582.75	718.98	349.94	289.53	346.65	812.49	1016.29	867.72	173.33	288.88	347.38	956.28	347.38	288.88	288.88	2805.03	577.75	346.65	351.59	693.3	398.01	349.56	718.98	918.8	1565.98	638.44	565.9	348.11
				261	1225.85	1230.56	-4.71247		346.65	644.99	1565.98	288.88	6059.92	539.96	289.6	520.41	1104.44	346.65	289.6	867.72	4129.72	1387.32	354.88	5092.55	348.11	32763.1	348.11	644.99	351.89	6059.92	291.35	1135.65	975.26	693.3	812.49	565.9	1618.36	575.18	706.14	918.8	288.88	289.6	289.6	346.65	347.38	956.5	288.88	350.58	918.8
				262	921.759	2260.83	-1339.07		540.69	571.33	481.46	419.14	406.4	346.65	3165.83	352.62	346.65	638.72	288.88	291.06	346.65	539.96	703.48	288.88	693.3	288.88	812.49	577.75	552.8	352.62	350.58	404.43	963.58	346.65	290.33	350.86	1899.74	346.65	640.84	571.33	531.9	956.5	1808.05	2181.04	20814.6	4129.72	346.65	346.65	346.65
				263	1029.66	1732.56	-702.903		419.14	2393.74	11388.4	571.33	975.26	638.44	963.58	1741.61	693.3	1898.1	346.65	408.07	297.17	288.88	346.65	703.48	288.88	520.41	346.65	571.33	515.39	466.1	350.08	11388.4	481.03	520.41	231.1	288.88	1016.29	32763.1	466.1	288.88	347.38	580.52	520.41	297.3	540.69	2393.74	838.1	349.94	408.07
				264	1361.11	1519.1	-157.989		1808.05	350.86	640.5	571.33	350.29	497.51	346.65	346.65	348.11	638.72	638.44	419.14	289.6	1026.85	1059.89	291.35	1808.05	515.39	346.65	346.65	290.33	348.11	20814.6	346.65	350.29	346.65	346.65	291.06	364.42	355.51	803.47	481.03	640.84	4129.72	374.17	231.76	234.3	1016.29	571.33	288.88	398.01
				265	1879.7	2203.73	-324.039		6059.92	294.83	350.08	346.65	1741.61	346.65	20814.6	1520.61	693.3	956.5	515.39	1546.99	231.76	348.11	660.05	539.96	346.65	288.88	1565.98	1714.87	374.17	346.65	288.88	346.65	867.72	289.6	352.62	600.65	348.11	975.26	288.88	1016.29	580.52	975.26	956.5	11388.4	289.6	289.6	571.33	351.59	348.11
				266	1329.53	1502.09	-172.561		346.65	289.6	2393.74	289.6	32763.1	349.94	1135.65	2583.26	346.65	288.88	346.65	1546.99	693.3	552.8	346.65	346.65	288.88	349.12	2805.03	346.65	334.54	294.83	398.01	350.29	600.65	1714.87	288.88	406.61	288.88	291.35	580.52	346.65	575.18	346.65	348.11	956.28	288.88	1520.61	346.65	346.65	288.88
				267	1434.6	1121.36	313.236		539.96	4415.81	552.8	638.44	580.52	351.89	288.88	290.33	288.88	289.6	918.8	346.65	640.5	347.38	1899.74	956.5	297.3	349.56	288.88	1741.61	289.6	638.44	346.65	334.54	1041.41	660.05	297.3	11388.4	348.11	2168.51	20814.6	956.28	346.65	1520.61	346.65	640.5	288.88	350.29	683.75	346.65	1714.87
				268	1362.05	1509.66	-147.616		539.96	355.51	346.65	956.28	334.54	706.14	693.3	660.05	349.94	231.1	1565.98	638.44	334.54	5092.55	346.65	718.98	346.65	4129.72	231.76	347.38	571.33	1618.36	346.65	289.6	349.12	355.51	291.06	443.67	352.62	355.51	683.75	346.65	683.75	346.65	234.3	290.33	539.96	231.76	597.8	346.65	4129.72
				269	1147.89	1899.62	-751.736		406.61	346.65	173.33	346.65	288.88	1059.89	290.33	520.41	346.65	520.41	346.65	288.88	346.65	812.49	582.75	346.65	346.65	963.58	346.65	1565.98	1041.41	231.1	520.41	348.11	11388.4	1041.41	660.05	346.65	640.84	1059.89	1115.83	346.65	289.53	812.49	350.58	288.88	364.42	1741.61	2805.03	291.06	4129.72
				270	817.479	1252.09	-434.611		346.65	565.9	347.38	288.88	297.3	291.35	346.65	20814.6	290.33	346.65	501.45	1104.44	294.83	290.33	291.35	867.72	289.6	355.51	1041.41	352.62	2583.26	540.69	406.4	466.1	351.59	2181.04	234.3	539.96	349.12	1898.1	1898.1	291.72	289.6	1714.87	2583.26	812.49	1032.3	580.52	956.28	520.41	838.1
				271	1104.02	1661.39	-557.366		231.76	2393.74	540.69	408.07	706.14	540.69	374.17	297.3	644.99	350.29	346.65	552.8	289.53	1016.29	348.84	20814.6	3165.83	288.88	347.31	346.65	231.1	351.89	2181.04	346.65	288.88	346.65	346.65	346.65	1898.1	1135.65	346.65	346.65	346.65	1135.65	352.62	288.88	290.33	288.88	531.9	838.1	540.69
				272	1649.39	1581.1	68.291		2805.03	347.31	812.49	683.75	1808.05	348.84	1032.3	466.1	408.07	660.05	638.72	347.38	703.48	290.33	539.96	434.77	231.1	413.63	1899.74	1016.29	346.65	406.61	289.6	466.1	346.65	803.47	5092.55	288.88	288.88	346.65	288.88	6059.92	5092.55	419.14	539.96	540.69	346.65	1016.29	531.9	640.84	289.6
				273	1360.93	1759.75	-398.826		718.98	346.65	347.38	297.3	660.05	1808.05	346.65	497.51	580.52	346.65	346.65	291.06	706.14	348.11	531.9	346.65	1808.05	1026.85	803.47	346.65	288.88	32763.1	347.38	2168.51	706.14	32763.1	291.35	346.65	348.11	1387.32	1618.36	956.5	349.94	289.6	571.33	975.26	346.65	1032.3	346.65	234.3	640.84
				274	1617.39	2084.96	-467.567		6059.92	1032.3	346.65	288.88	443.67	4415.81	6059.92	288.88	289.6	346.65	580.52	1135.65	288.88	1016.29	288.88	346.65	346.65	288.88	577.75	355.51	346.65	867.72	640.84	231.76	706.14	867.72	644.99	347.38	501.45	349.56	346.65	176.52	638.72	2181.04	350.08	346.65	173.33	580.52	346.65	660.05	374.17
				275	1311.11	1357.15	-46.0402		346.65	1135.65	288.88	838.1	975.26	346.65	346.65	1026.85	565.9	231.1	582.75	1714.87	231.1	1898.1	812.49	1032.3	1387.32	552.8	288.88	32763.1	289.6	334.54	6059.92	347.38	638.44	413.63	963.58	434.77	683.75	640.5	288.88	350.08	2168.51	346.65	466.1	349.56	3165.83	294.83	350.86	291.35	1135.65
				276	1171.27	2190.47	-1019.2		351.89	348.11	346.65	346.65	582.75	288.88	289.6	354.88	291.06	288.88	2181.04	346.65	32763.1	638.72	346.65	4415.81	640.84	176.52	350.58	364.42	963.58	406.4	349.12	346.65	1032.3	419.14	683.75	346.65	2168.51	918.8	374.17	289.53	777.35	346.65	350.08	552.8	289.6	963.58	288.88	515.39	4415.81
				277	1109.79	1098.11	11.6817		531.9	176.52	288.88	350.29	346.65	349.94	600.65	350.08	638.72	443.67	352.62	718.98	406.61	838.1	32763.1	346.65	288.88	803.47	501.45	291.35	346.65	3165.83	2393.74	1741.61	577.75	288.88	6059.92	288.88	176.52	406.4	1808.05	4129.72	350.58	481.46	540.69	812.49	552.8	693.3	346.65	2181.04	481.03
				278	1520.45	1874.17	-353.71		297.17	1565.98	346.65	355.51	346.65	638.72	565.9	346.65	346.65	288.88	5092.55	289.6	346.65	288.88	1115.83	501.45	291.06	346.65	289.6	346.65	346.65	346.65	5092.55	288.88	288.88	600.65	1898.1	1041.41	540.69	597.8	350.58	231.76	348.11	346.65	812.49	288.88	346.65	5092.55	352.62	597.8	466.1
				279	1087.3	1972.33	-885.029		288.88	347.38	352.62	354.88	347.38	288.88	539.96	481.46	364.42	638.44	346.65	334.54	408.07	693.3	288.88	290.33	173.33	294.83	1387.32	288.88	577.75	289.6	346.65	1808.05	466.1	404.43	351.89	350.86	1016.29	539.96	1741.61	291.06	352.62	291.06	348.11	289.6	4129.72	289.6	348.11	288.88	288.88
				280	823.887	1355.18	-531.293		288.88	2393.74	406.4	290.33	350.86	975.26	5092.55	597.8	297.3	288.88	1565.98	234.3	571.33	352.62	347.38	1714.87	718.98	408.07	693.3	294.83	466.1	2393.74	706.14	481.03	918.8	2583.26	346.65	348.11	398.01	571.33	1546.99	291.35	565.9	1387.32	1808.05	348.11	351.59	173.33	706.14	346.65	2168.51
				281	770.218	1499.05	-728.834		289.6	481.46	867.72	6059.92	364.42	334.54	346.65	1041.41	540.69	351.89	1808.05	176.52	1016.29	481.03	956.28	2393.74	231.76	290.33	231.1	348.11	718.98	346.65	571.33	539.96	419.14	539.96	600.65	867.72	406.4	364.42	975.26	404.43	644.99	975.26	350.86	6059.92	347.38	466.1	288.88	352.62	404.43
				282	1467.98	1955.93	-487.954		288.88	531.9	638.72	1898.1	1898.1	4129.72	867.72	289.53	289.53	176.52	443.67	231.76	348.11	351.89	597.8	347.38	346.65	173.33	348.84	289.6	346.65	289.6	706.14	20814.6	346.65	350.58	346.65	644.99	2583.26	11388.4	1741.61	288.88	354.88	571.33	288.88	552.8	406.4	5092.55	348.11	1520.61	289.6
				283	959.596	1902.59	-942.991		1546.99	501.45	288.88	531.9	706.14	1104.44	4415.81	6059.92	288.88	288.88	347.38	349.12	352.62	2181.04	20814.6	349.56	4129.72	703.48	443.67	350.29	1714.87	580.52	434.77	1016.29	683.75	501.45	351.59	297.17	346.65	812.49	1135.65	2181.04	1016.29	231.1	176.52	540.69	693.3	693.3	1115.83	289.6	1741.61
				284	955.352	1385.28	-429.931		660.05	1565.98	346.65	173.33	347.38	1135.65	481.46	355.51	638.44	349.56	289.6	540.69	571.33	683.75	404.43	355.51	1546.99	346.65	231.1	231.76	1041.41	350.29	1565.98	334.54	288.88	348.11	288.88	1041.41	364.42	350.29	1041.41	364.42	803.47	291.35	346.65	350.08	289.6	352.62	838.1	1104.44	291.72
				285	1051.22	1685.6	-634.376		231.76	1899.74	346.65	289.53	352.62	600.65	640.84	660.05	346.65	638.72	531.9	1135.65	434.77	718.98	346.65	1898.1	297.17	1016.29	347.31	346.65	346.65	291.06	1899.74	838.1	718.98	346.65	1898.1	600.65	540.69	582.75	2805.03	481.46	20814.6	173.33	3165.83	404.43	812.49	346.65	640.5	289.53	176.52
				286	998.2	1404.97	-406.77		1104.44	1618.36	289.6	350.58	683.75	1041.41	706.14	334.54	289.6	231.1	288.88	346.65	231.1	975.26	288.88	597.8	703.48	1135.65	346.65	350.08	1135.65	4129.72	2583.26	350.08	347.38	481.46	346.65	1104.44	812.49	434.77	289.6	1808.05	956.5	404.43	1618.36	1899.74	580.52	234.3	1899.74	346.65	577.75
				287	1139.28	1176.23	-36.9438		600.65	3165.83	355.51	1898.1	346.65	466.1	346.65	640.5	288.88	406.4	419.14	297.3	1618.36	4415.81	231.1	1899.74	398.01	288.88	291.72	1714.87	32763.1	346.65	398.01	1115.83	347.38	638.44	288.88	288.88	288.88	355.51	348.84	348.11	2583.26	1016.29	346.65	975.26	346.65	434.77	355.51	406.61	956.28
				288	915.42	1176.85	-261.426		364.42	290.33	348.11	1135.65	1104.44	1387.32	346.65	434.77	2583.26	838.1	346.65	706.14	348.84	497.51	288.88	956.28	443.67	346.65	291.35	520.41	350.58	2805.03	288.88	346.65	706.14	346.65	1520.61	2181.04	540.69	520.41	346.65	1899.74	552.8	346.65	640.84	289.6	348.11	288.88	350.29	288.88	706.14
				289	985.875	1011.06	-25.1886		693.3	963.58	703.48	288.88	1741.61	1546.99	4129.72	176.52	289.6	234.3	289.6	288.88	640.84	1899.74	346.65	640.84	812.49	346.65	346.65	291.06	552.8	2583.26	346.65	346.65	346.65	963.58	176.52	1714.87	1041.41	349.12	577.75	466.1	288.88	644.99	640.5	956.28	2181.04	346.65	346.65	552.8	347.38
				290	1053	1551.53	-498.527		231.1	289.53	540.69	406.4	4129.72	540.69	706.14	346.65	346.65	1520.61	4129.72	352.62	350.08	355.51	2583.26	348.84	176.52	1899.74	1115.83	1808.05	291.35	1041.41	1041.41	703.48	346.65	288.88	956.28	693.3	1546.99	481.03	1104.44	644.99	1026.85	346.65	963.58	297.3	1741.61	419.14	346.65	231.76	346.65
				291	714.676	1912.92	-1198.24		334.54	1387.32	3165.83	346.65	294.83	4129.72	288.88	346.65	347.31	1565.98	956.28	348.84	918.8	348.84	346.65	347.38	11388.4	638.72	683.75	404.43	540.69	364.42	803.47	364.42	1546.99	364.42	288.88	351.89	1104.44	413.63	346.65	347.38	497.51	288.88	346.65	346.65	349.12	956.28	289.53	413.63	2583.26
				292	1009.93	908.578	101.355		291.06	703.48	539.96	640.5	346.65	346.65	20814.6	348.11	294.83	2805.03	349.56	290.33	289.6	173.33	297.3	1546.99	1041.41	350.86	346.65	497.51	1059.89	346.65	348.11	1026.85	346.65	350.86	352.62	288.88	1016.29	2805.03	346.65	291.35	364.42	1135.65	1387.32	346.65	963.58	348.11	497.51	346.65	398.01
				293	1147.99	1795.59	-647.599		349.56	297.3	600.65	346.65	1026.85	351.89	540.69	540.69	291.35	406.61	346.65	1808.05	481.46	6059.92	346.65	289.6	350.58	803.47	348.84	346.65	575.18	1387.32	6059.92	406.61	501.45	1808.05	703.48	4415.81	1808.05	638.72	867.72	640.84	1546.99	531.9	1741.61	346.65	347.38	291.72	1520.61	640.84	1565.98
				294	956.256	979.702	-23.4452		231.1	347.38	346.65	812.49	2181.04	352.62	552.8	288.88	1026.85	1898.1	294.83	351.59	346.65	334.54	1808.05	693.3	351.89	918.8	349.56	346.65	540.69	5092.55	350.58	434.77	577.75	346.65	348.11	11388.4	2181.04	718.98	289.6	1041.41	20814.6	3165.83	348.11	481.46	289.6	291.06	644.99	346.65	346.65
				295	809.614	2126.45	-1316.83		346.65	2168.51	290.33	346.65	520.41	288.88	291.06	349.56	346.65	364.42	291.72	718.98	5092.55	531.9	347.38	956.28	350.08	703.48	346.65	346.65	231.1	706.14	3165.83	406.4	348.11	638.72	1016.29	289.6	291.06	288.88	693.3	291.06	350.08	355.51	434.77	406.4	777.35	349.56	350.29	520.41	5092.55
				296	1550.07	1247.54	302.526		1104.44	290.33	638.72	4129.72	346.65	1618.36	288.88	346.65	288.88	404.43	347.38	640.84	346.65	867.72	294.83	2181.04	1520.61	288.88	838.1	291.06	346.65	288.88	3165.83	346.65	6059.92	577.75	413.63	408.07	597.8	838.1	290.33	346.65	334.54	290.33	346.65	1618.36	1032.3	347.31	1565.98	2805.03	347.38
				297	1357.38	1055.81	301.565		1115.83	348.11	404.43	289.6	575.18	374.17	434.77	693.3	350.29	346.65	346.65	1546.99	867.72	1059.89	288.88	349.56	346.65	346.65	290.33	398.01	2168.51	349.12	515.39	291.72	297.3	434.77	812.49	20814.6	346.65	434.77	173.33	1104.44	867.72	2393.74	812.49	693.3	20814.6	346.65	346.65	1899.74	231.76
				298	1261.4	1183.23	78.1759		975.26	693.3	351.59	291.72	1520.61	497.51	355.51	466.1	600.65	1387.32	644.99	706.14	347.38	288.88	352.62	706.14	346.65	3165.83	334.54	638.44	540.69	297.17	346.65	600.65	352.62	1026.85	580.52	1565.98	2181.04	638.44	290.33	812.49	288.88	777.35	2805.03	350.58	291.06	540.69	963.58	515.39	777.35
				299	726.527	1366.34	-639.813		577.75	347.38	346.65	1016.29	350.29	346.65	350.29	297.17	1898.1	660.05	347.38	571.33	346.65	571.33	703.48	346.65	565.9	231.76	364.42	575.18	291.06	638.72	703.48	406.4	1032.3	1032.3	350.86	364.42	2181.04	291.06	289.6	288.88	346.65	349.12	575.18	348.11	346.65	404.43	638.72	404.43	346.65
				300	883.111	1213.15	-330.035		638.72	173.33	350.86	346.65	374.17	289.53	1104.44	289.6	234.3	348.11	497.51	956.28	350.29	1041.41	288.88	291.06	346.65	1808.05	288.88	706.14	346.65	346.65	406.4	582.75	515.39	481.46	531.9	1899.74	706.14	289.6	1714.87	501.45	1898.1	291.06	580.52	693.3	291.35	404.43	288.88	552.8	4129.72
				301	1204.79	1701.4	-496.608		346.65	288.88	408.07	355.51	718.98	351.59	812.49	355.51	288.88	644.99	1899.74	3165.83	481.46	346.65	346.65	434.77	346.65	288.88	1898.1	346.65	288.88	374.17	4129.72	501.45	571.33	404.43	348.11	1898.1	1520.61	289.53	351.89	347.38	289.6	290.33	288.88	289.6	346.65	297.17	644.99	1115.83	291.06
				302	959.723	1064.79	-105.064		348.11	408.07	956.28	867.72	346.65	577.75	347.38	290.33	2583.26	4415.81	3165.83	413.63	291.06	413.63	347.38	693.3	575.18	346.65	355.51	32763.1	1808.05	582.75	350.29	1898.1	597.8	289.6	347.38	1714.87	975.26	2393.74	352.62	443.67	346.65	638.44	346.65	289.6	351.89	288.88	291.06	346.65	408.07
				303	1485.08	1492.14	-7.05715		1387.32	600.65	718.98	291.72	20814.6	975.26	231.76	346.65	288.88	531.9	349.12	683.75	291.06	703.48	289.6	683.75	290.33	1714.87	640.84	288.88	289.6	346.65	1714.87	803.47	867.72	346.65	288.88	349.56	582.75	346.65	1059.89	540.69	1026.85	1898.1	291.72	347.38	481.03	350.86	6059.92	580.52	347.38
				304	1107.13	1210.97	-103.843		481.03	540.69	348.11	349.56	1714.87	374.17	289.53	354.88	539.96	355.51	3165.83	347.31	1714.87	838.1	501.45	571.33	408.07	297.3	351.59	867.72	346.65	288.88	289.6	294.83	374.17	706.14	289.6	443.67	374.17	1016.29	1041.41	6059.92	481.03	481.46	288.88	11388.4	346.65	404.43	32763.1	346.65	640.84
				305	1275.6	1396.98	-121.379		552.8	374.17	539.96	291.35	346.65	350.58	501.45	291.06	600.65	515.39	346.65	1618.36	289.6	1714.87	346.65	20814.6	288.88	346.65	346.65	348.11	1520.61	291.72	918.8	374.17	350.58	288.88	346.65	838.1	2583.26	481.46	552.8	1026.85	346.65	1016.29	288.88	346.65	4129.72	350.58	32763.1	2805.03	289.6
				306	1179.82	2346.33	-1166.51		552.8	297.3	347.31	956.28	346.65	288.88	660.05	2168.51	176.52	481.46	956.5	2805.03	1618.36	289.53	288.88	693.3	640.5	349.56	683.75	1898.1	1135.65	638.72	540.69	346.65	1714.87	346.65	348.84	288.88	1898.1	580.52	288.88	354.88	803.47	1135.65	466.1	346.65	347.31	346.65	289.53	289.6	956.5
				307	1793.66	1199.25	594.403		349.56	398.01	350.29	515.39	346.65	349.12	413.63	1026.85	1520.61	348.11	355.51	1016.29	346.65	1115.83	501.45	288.88	289.6	289.6	644.99	540.69	350.29	565.9	347.38	347.38	1546.99	2181.04	346.65	294.83	346.65	1618.36	1546.99	408.07	364.42	348.11	346.65	288.88	288.88	2168.51	2583.26	346.65	346.65
				308	1005.69	985.331	20.3582		297.17	350.29	501.45	176.52	350.86	575.18	176.52	718.98	346.65	288.88	288.88	398.01	346.65	1898.1	355.51	600.65	350.29	531.9	288.88	346.65	289.6	288.88	176.52	4415.81	289.6	644.99	354.88	355.51	640.5	346.65	706.14	289.6	288.88	231.76	2181.04	1032.3	288.88	956.5	6059.92	683.75	32763.1
				309	1405.09	2004.56	-599.476		346.65	355.51	288.88	347.38	346.65	288.88	347.38	1741.61	6059.92	413.63	291.06	288.88	1714.87	346.65	350.86	346.65	20814.6	350.29	956.28	718.98	6059.92	347.38	4415.81	3165.83	346.65	346.65	497.51	348.84	291.72	32763.1	481.46	398.01	1026.85	291.35	289.6	348.84	552.8	346.65	600.65	231.1	497.51
				310	1455.77	1082.58	373.186		346.65	1016.29	6059.92	290.33	693.3	346.65	291.06	346.65	288.88	346.65	374.17	803.47	640.5	291.06	1032.3	803.47	582.75	640.5	346.65	289.6	346.65	346.65	408.07	2805.03	577.75	706.14	288.88	580.52	481.46	289.6	349.56	291.35	481.03	346.65	173.33	350.08	497.51	347.38	288.88	6059.92	706.14
				311	1163.23	2051.64	-888.414		975.26	6059.92	481.03	346.65	346.65	348.11	1104.44	346.65	803.47	346.65	1898.1	176.52	289.6	291.06	291.06	1714.87	346.65	777.35	346.65	346.65	234.3	32763.1	350.58	1520.61	173.33	515.39	520.41	289.6	443.67	346.65	346.65	176.52	777.35	291.06	638.44	288.88	289.6	289.6	975.26	288.88	346.65
				312	750.46	1886.81	-1136.35		231.76	419.14	466.1	406.61	777.35	1016.29	571.33	348.84	290.33	1032.3	466.1	346.65	289.6	351.89	346.65	346.65	291.06	413.63	346.65	406.61	288.88	2583.26	580.52	963.58	1741.61	176.52	347.38	297.17	644.99	351.89	355.51	346.65	1115.83	347.38	660.05	408.07	289.6	291.72	956.28	346.65	346.65
				313	896.153	1547.88	-651.727		289.53	346.65	481.46	571.33	346.65	291.72	346.65	346.65	481.46	1808.05	346.65	231.1	5092.55	1741.61	288.88	1520.61	867.72	867.72	867.72	520.41	291.06	349.94	347.38	289.6	640.5	231.1	644.99	346.65	173.33	575.18	334.54	466.1	288.88	348.11	398.01	231.76	297.3	6059.92	350.58	290.33	481.46
				314	1142.58	1411.19	-268.61		515.39	346.65	404.43	497.51	289.6	481.03	539.96	6059.92	297.3	288.88	346.65	640.84	956.5	346.65	288.88	1059.89	481.46	288.88	419.14	234.3	481.03	347.31	289.6	347.31	1618.36	638.44	290.33	346.65	347.31	703.48	638.44	355.51	575.18	288.88	346.65	4415.81	2583.26	289.53	406.61	956.5	540.69
				315	768.353	1543.32	-774.969		289.6	803.47	348.11	6059.92	346.65	640.84	288.88	640.5	297.3	347.38	346.65	289.6	288.88	577.75	956.28	234.3	290.33	348.84	349.12	289.6	838.1	288.88	706.14	466.1	347.31	5092.55	706.14	346.65	288.88	6059.92	1016.29	349.12	351.59	290.33	1546.99	539.96	1899.74	600.65	290.33	346.65	346.65
				316	742.579	2273.31	-1530.73		288.88	703.48	580.52	288.88	176.52	354.88	803.47	638.44	580.52	231.76	346.65	2583.26	297.17	683.75	350.86	434.77	350.29	660.05	520.41	349.56	580.52	2168.51	351.89	2181.04	348.11	812.49	1741.61	466.1	1041.41	539.96	703.48	349.56	348.84	288.88	1115.83	956.5	803.47	173.33	597.8	289.6	347.31
				317	1204.29	1496.44	-292.146		408.07	288.88	577.75	291.72	288.88	288.88	703.48	575.18	918.8	354.88	640.5	288.88	575.18	2393.74	515.39	288.88	354.88	346.65	288.88	2168.51	176.52	350.58	346.65	11388.4	4129.72	531.9	6059.92	419.14	349.94	374.17	1898.1	1115.83	520.41	291.72	803.47	2583.26	350.58	640.5	288.88	346.65	290.33
				318	963.692	2282.75	-1319.06		349.94	346.65	231.1	640.5	349.94	408.07	346.65	334.54	346.65	297.17	351.89	2805.03	1898.1	975.26	291.06	777.35	347.38	565.9	644.99	346.65	956.28	347.38	231.76	346.65	638.44	777.35	1387.32	20814.6	347.38	4415.81	1898.1	1387.32	173.33	349.94	501.45	346.65	683.75	398.01	419.14	351.59	350.08
				319	897.079	1254.31	-357.23		350.08	288.88	234.3	288.88	348.11	2805.03	683.75	683.75	2393.74	173.33	956.28	1041.41	777.35	434.77	571.33	481.46	693.3	481.03	346.65	346.65	289.6	288.88	231.76	348.11	347.31	531.9	918.8	346.65	346.65	481.03	348.11	867.72	346.65	443.67	956.5	288.88	20814.6	777.35	297.3	706.14	346.65
				320	1362.77	1565.59	-202.815		346.65	364.42	297.3	1565.98	351.89	346.65	346.65	777.35	1808.05	289.6	288.88	346.65	1059.89	297.3	481.46	346.65	577.75	350.08	406.4	346.65	346.65	539.96	1115.83	520.41	347.38	350.58	349.94	638.72	348.84	290.33	1016.29	1041.41	6059.92	580.52	404.43	350.86	364.42	231.1	346.65	347.38	571.33
				321	1327.86	955.459	372.4		1741.61	346.65	352.62	660.05	539.96	539.96	644.99	32763.1	354.88	289.6	289.53	406.61	346.65	1115.83	288.88	1808.05	346.65	288.88	582.75	2393.74	552.8	640.84	1104.44	32763.1	234.3	1808.05	348.84	290.33	644.99	963.58	289.53	346.65	348.11	539.96	2168.51	291.35	347.38	346.65	660.05	346.65	1016.29
				322	836.458	1103.73	-267.277		350.58	297.3	288.88	347.38	290.33	349.94	481.03	346.65	352.62	288.88	347.38	289.6	346.65	289.6	638.44	1741.61	234.3	718.98	289.6	347.31	812.49	346.65	1104.44	398.01	289.6	291.72	346.65	718.98	231.76	515.39	3165.83	6059.92	706.14	5092.55	346.65	419.14	6059.92	706.14	520.41	348.11	288.88
				323	1242.34	1768.72	-526.375		3165.83	638.72	703.48	355.51	3165.83	289.6	443.67	706.14	3165.83	346.65	288.88	693.3	497.51	1387.32	291.06	349.56	231.1	1898.1	706.14	2805.03	408.07	1032.3	349.94	1041.41	1032.3	347.38	582.75	1741.61	5092.55	291.06	1714.87	32763.1	4129.72	297.3	640.5	515.39	6059.92	346.65	638.44	2393.74	718.98
				324	1254.12	1531.87	-277.749		291.06	350.58	290.33	2393.74	297.3	497.51	346.65	288.88	1520.61	346.65	32763.1	346.65	346.65	640.84	288.88	6059.92	552.8	2805.03	706.14	349.94	350.86	398.01	347.38	352.62	406.4	346.65	297.17	294.83	413.63	346.65	803.47	346.65	32763.1	346.65	348.11	918.8	1115.83	838.1	398.01	350.08	565.9
				325	1280.28	935.924	344.356		346.65	640.84	481.46	956.5	577.75	1714.87	346.65	288.88	350.58	11388.4	346.65	291.35	718.98	347.38	291.06	291.06	597.8	176.52	291.35	777.35	173.33	1104.44	683.75	346.65	838.1	347.38	580.52	289.53	32763.1	348.11	693.3	289.6	291.72	565.9	443.67	408.07	1808.05	600.65	2583.26	693.3	288.88
				326	964.348	1377.76	-413.412		291.72	706.14	404.43	294.83	297.17	346.65	2583.26	812.49	2393.74	348.11	288.88	289.6	640.5	1115.83	288.88	291.06	644.99	346.65	355.51	1565.98	20814.6	406.4	582.75	290.33	2181.04	346.65	346.65	1741.61	1618.36	288.88	350.58	975.26	346.65	290.33	289.53	5092.55	173.33	571.33	346.65	1041.41	346.65
				327	936.907	2282.57	-1345.67		1565.98	539.96	867.72	355.51	364.42	348.84	346.65	291.35	350.58	294.83	297.17	291.06	288.88	346.65	481.46	288.88	703.48	1041.41	374.17	289.6	2805.03	1115.83	346.65	288.88	346.65	1115.83	346.65	291.06	406.61	434.77	4415.81	706.14	288.88	288.88	346.65	288.88	354.88	346.65	334.54	582.75	347.38
				328	984.319	825.136	159.183		347.31	406.61	406.61	346.65	346.65	288.88	408.07	406.61	346.65	1741.61	413.63	355.51	350.58	600.65	1741.61	291.06	231.76	706.14	291.35	347.38	956.5	346.65	1899.74	289.6	176.52	290.33	234.3	234.3	347.38	2805.03	355.51	347.38	918.8	515.39	346.65	1104.44	531.9	571.33	1546.99	289.53	297.3
				329	732.472	1128.71	-396.24		975.26	288.88	4129.72	349.94	575.18	288.88	597.8	348.84	351.89	481.46	1032.3	350.29	346.65	288.88	288.88	355.51	231.1	347.38	349.94	346.65	176.52	346.65	289.6	346.65	2181.04	1135.65	346.65	398.01	346.65	347.38	497.51	348.11	1714.87	918.8	346.65	552.8	346.65	1016.29	348.11	501.45	348.84
				330	1286.29	1645.04	-358.749		2181.04	297.3	718.98	693.3	348.11	565.9	693.3	693.3	173.33	346.65	531.9	5092.55	291.06	413.63	6059.92	346.65	346.65	288.88	1032.3	291.72	2805.03	404.43	1520.61	1016.29	291.06	347.38	706.14	515.39	2181.04	2583.26	520.41	706.14	346.65	289.6	346.65	349.56	346.65	346.65	11388.4	1565.98	1546.99
				331	960.871	1320.88	-360.009		565.9	346.65	5092.55	294.83	355.51	346.65	1016.29	565.9	291.72	2805.03	706.14	683.75	443.67	346.65	351.59	515.39	1016.29	346.65	289.6	1104.44	346.65	176.52	1135.65	20814.6	918.8	334.54	346.65	552.8	350.58	346.65	297.3	539.96	638.44	288.88	346.65	346.65	693.3	6059.92	706.14	346.65	349.56
				332	1039.62	1958.67	-919.059		346.65	693.3	706.14	683.75	291.06	350.08	288.88	6059.92	288.88	288.88	297.17	11388.4	398.01	531.9	346.65	294.83	481.03	693.3	975.26	346.65	838.1	291.72	1026.85	347.38	351.89	2168.51	1899.74	294.83	580.52	1104.44	234.3	434.77	1135.65	289.53	956.5	288.88	291.06	346.65	346.65	571.33	644.99
				333	704.559	1208.72	-504.157		597.8	288.88	346.65	289.53	580.52	6059.92	640.84	577.75	288.88	297.17	355.51	289.6	1898.1	352.62	291.35	334.54	481.03	346.65	346.65	406.61	173.33	398.01	1135.65	1135.65	348.11	288.88	334.54	1059.89	1618.36	703.48	346.65	291.06	693.3	289.6	2168.51	539.96	297.3	288.88	346.65	350.58	347.38
				334	1142.47	1150.72	-8.25185		638.72	289.6	1026.85	1026.85	1041.41	1808.05	290.33	348.11	348.11	975.26	346.65	1741.61	1565.98	580.52	644.99	346.65	289.6	346.65	404.43	346.65	644.99	4415.81	288.88	956.5	348.11	288.88	288.88	350.58	575.18	350.86	346.65	406.4	481.46	290.33	346.65	956.5	693.3	1135.65	374.17	347.38	290.33
				335	812.913	2256.28	-1443.37		466.1	289.6	4129.72	575.18	231.76	918.8	4415.81	419.14	346.65	1741.61	1714.87	346.65	289.6	520.41	956.5	443.67	2181.04	1104.44	406.4	297.17	347.38	289.6	350.08	1898.1	288.88	354.88	2583.26	348.84	347.38	346.65	406.4	291.72	346.65	565.9	571.33	346.65	1546.99	346.65	173.33	406.61	2583.26
				336	985.666	1583.42	-597.758		354.88	683.75	289.6	289.6	20814.6	347.38	350.29	288.88	404.43	1059.89	346.65	956.5	4415.81	176.52	2583.26	289.6	1898.1	350.86	289.6	638.72	176.52	1016.29	346.65	346.65	2805.03	2181.04	348.11	1898.1	408.07	347.38	288.88	520.41	346.65	644.99	408.07	552.8	231.1	346.65	346.65	346.65	289.6
				337	1087.4	1160.44	-73.0397		497.51	288.88	1565.98	288.88	348.11	173.33	600.65	346.65	347.38	346.65	956.5	1104.44	1115.83	354.88	577.75	350.08	1808.05	1032.3	234.3	346.65	1565.98	347.38	660.05	1016.29	956.28	347.31	600.65	347.38	346.65	288.88	638.44	777.35	2168.51	364.42	11388.4	956.5	288.88	777.35	803.47	1546.99	288.88
				338	1686.48	1533.21	153.27		289.6	963.58	481.03	660.05	350.29	346.65	173.33	173.33	466.1	288.88	348.11	1546.99	176.52	346.65	1565.98	481.03	1059.89	20814.6	693.3	2805.03	419.14	294.83	347.38	918.8	348.11	638.44	346.65	1135.65	1016.29	1899.74	1041.41	11388.4	346.65	289.6	231.76	350.86	355.51	348.84	351.59	288.88	404.43
				339	876.282	1753.94	-877.663		288.88	520.41	288.88	539.96	481.03	348.84	291.06	347.38	288.88	288.88	2393.74	571.33	963.58	291.35	346.65	1135.65	289.6	565.9	1026.85	355.51	644.99	812.49	1135.65	4129.72	600.65	580.52	291.72	481.03	777.35	638.72	404.43	703.48	575.18	11388.4	975.26	1115.83	975.26	290.33	552.8	466.1	2393.74
				340	874.879	1595.44	-720.563		348.84	4129.72	963.58	1041.41	346.65	975.26	288.88	1104.44	347.38	1387.32	291.06	443.67	975.26	289.6	297.17	5092.55	466.1	334.54	346.65	346.65	347.38	288.88	347.38	289.53	234.3	364.42	288.88	515.39	294.83	288.88	552.8	355.51	515.39	346.65	1026.85	289.6	963.58	231.76	355.51	288.88	288.88
				341	1159.26	1498.05	-338.797		4129.72	350.08	1135.65	4129.72	1059.89	348.84	867.72	956.5	374.17	288.88	346.65	1714.87	515.39	291.06	291.06	1026.85	638.44	348.11	346.65	531.9	32763.1	4129.72	2168.51	351.89	346.65	346.65	288.88	346.65	294.83	4415.81	346.65	346.65	289.6	706.14	291.06	346.65	2393.74	918.8	346.65	294.83	812.49
				342	1623.17	1338.5	284.675		6059.92	350.86	520.41	803.47	350.08	347.38	597.8	3165.83	2181.04	346.65	540.69	289.6	693.3	231.1	347.31	234.3	288.88	32763.1	577.75	1618.36	11388.4	288.88	406.61	20814.6	297.17	346.65	406.61	419.14	1618.36	577.75	6059.92	374.17	1026.85	443.67	288.88	288.88	404.43	838.1	346.65	350.86	1808.05
				343	1269.81	806.798	463.008		520.41	346.65	374.17	638.72	956.28	777.35	660.05	349.56	497.51	346.65	346.65	1898.1	346.65	1387.32	350.29	346.65	1135.65	346.65	347.38	349.56	466.1	600.65	812.49	571.33	288.88	565.9	6059.92	288.88	1032.3	20814.6	346.65	413.63	355.51	975.26	334.54	297.17	398.01	956.28	291.06	346.65	348.11
				344	1228.86	1489.77	-260.909		355.51	638.44	406.4	706.14	346.65	288.88	346.65	1565.98	777.35	351.89	1059.89	346.65	501.45	288.88	640.84	1016.29	481.46	1618.36	812.49	597.8	346.65	349.12	297.3	693.3	11388.4	706.14	346.65	348.11	291.06	1104.44	289.53	539.96	364.42	703.48	501.45	419.14	350.58	1546.99	660.05	347.31	176.52
				345	1035.95	1078.08	-42.1361		1135.65	1041.41	640.5	294.83	348.84	334.54	347.31	812.49	1041.41	4129.72	4129.72	351.89	565.9	349.56	349.56	867.72	2393.74	803.47	419.14	346.65	290.33	351.89	364.42	291.06	777.35	346.65	346.65	1898.1	582.75	531.9	3165.83	1104.44	351.59	288.88	706.14	515.39	531.9	291.06	347.38	693.3	975.26
				346	1049.57	1573.56	-523.995		288.88	348.11	481.46	297.17	540.69	288.88	575.18	777.35	481.46	288.88	11388.4	580.52	867.72	288.88	291.35	575.18	1741.61	291.72	334.54	348.11	600.65	351.59	288.88	350.29	289.6	638.44	346.65	347.38	867.72	347.38	434.77	346.65	346.65	2181.04	520.41	351.59	1032.3	497.51	288.88	540.69	638.44
				347	764.622	1585.47	-820.848		501.45	346.65	706.14	1899.74	288.88	597.8	289.6	289.6	777.35	1041.41	540.69	346.65	406.61	288.88	413.63	351.89	289.6	346.65	288.88	355.51	466.1	346.65	539.96	288.88	520.41	346.65	290.33	443.67	346.65	346.65	1808.05	346.65	575.18	349.12	600.65	1808.05	289.6	231.76	288.88	577.75	289.6
				348	720.091	1505.57	-785.48		575.18	434.77	346.65	497.51	1032.3	531.9	1016.29	2583.26	297.3	290.33	288.88	334.54	288.88	640.84	703.48	290.33	346.65	289.6	288.88	1565.98	346.65	2168.51	290.33	867.72	294.83	346.65	683.75	288.88	497.51	289.6	346.65	288.88	297.17	346.65	1104.44	348.11	1115.83	288.88	638.44	4415.81	540.69
				349	1182.97	2337.6	-1154.63		975.26	2393.74	288.88	288.88	346.65	1808.05	346.65	32763.1	419.14	231.76	346.65	419.14	956.5	346.65	600.65	1026.85	640.84	1618.36	346.65	348.11	582.75	334.54	288.88	289.6	346.65	501.45	334.54	348.84	346.65	693.3	350.08	231.1	291.06	349.56	552.8	346.65	413.63	582.75	346.65	289.6	346.65
				350	1176.85	2157.35	-980.5		600.65	413.63	346.65	1387.32	803.47	838.1	289.6	520.41	348.84	644.99	571.33	289.6	288.88	11388.4	693.3	408.07	231.76	540.69	348.84	289.6	539.96	288.88	404.43	350.58	1115.83	575.18	1714.87	565.9	3165.83	231.76	297.3	288.88	288.88	348.11	683.75	346.65	351.89	288.88	346.65	346.65	288.88
				351	1438.33	1596.1	-157.77		803.47	347.38	571.33	838.1	1104.44	346.65	4129.72	348.11	531.9	348.11	597.8	346.65	1016.29	288.88	347.38	288.88	640.5	718.98	975.26	956.5	706.14	706.14	354.88	288.88	406.4	289.6	6059.92	291.72	3165.83	346.65	683.75	520.41	346.65	1026.85	683.75	2393.74	32763.1	349.12	288.88	1059.89	291.72
				352	1441.37	1135.44	305.933		288.88	838.1	346.65	1104.44	346.65	777.35	346.65	364.42	297.17	404.43	364.42	638.44	289.6	355.51	350.86	350.86	346.65	32763.1	346.65	346.65	231.76	291.35	408.07	956.28	346.65	20814.6	289.6	346.65	419.14	347.38	6059.92	2805.03	291.06	348.11	644.99	497.51	777.35	443.67	838.1	288.88	289.53
				353	1213.55	1797.34	-583.793		346.65	347.38	346.65	501.45	348.11	1016.29	600.65	288.88	577.75	288.88	288.88	597.8	348.11	1104.44	346.65	348.11	406.61	956.28	291.06	963.58	565.9	289.6	565.9	2805.03	963.58	346.65	346.65	1899.74	398.01	289.6	290.33	354.88	11388.4	291.06	348.11	956.5	290.33	346.65	11388.4	346.65	1741.61
				354	1328.77	1183.67	145.099		1808.05	1059.89	346.65	346.65	718.98	1387.32	4415.81	355.51	406.4	1387.32	481.46	812.49	777.35	1387.32	288.88	346.65	2181.04	565.9	434.77	289.53	398.01	346.65	346.65	346.65	1135.65	288.88	539.96	346.65	640.84	346.65	374.17	288.88	289.53	289.6	231.1	347.38	406.61	346.65	346.65	290.33	1714.87
				355	1161.34	1234.23	-72.8965		354.88	1808.05	600.65	4129.72	838.1	234.3	2805.03	638.72	289.6	346.65	346.65	640.5	351.89	288.88	289.6	580.52	346.65	2181.04	703.48	346.65	346.65	364.42	693.3	918.8	406.61	867.72	481.46	297.3	703.48	346.65	291.06	346.65	294.83	1714.87	2805.03	350.08	803.47	347.38	347.38	575.18	963.58
				356	1315	2050.61	-735.611		291.35	11388.4	803.47	703.48	1618.36	481.46	540.69	1016.29	231.1	346.65	706.14	501.45	703.48	289.6	11388.4	5092.55	600.65	289.6	693.3	348.84	334.54	347.38	346.65	346.65	693.3	565.9	1714.87	288.88	434.77	346.65	1104.44	288.88	374.17	346.65	176.52	2583.26	346.65	693.3	346.65	346.65	2583.26
				357	1057.38	1130.45	-73.0695		867.72	1741.61	20814.6	355.51	347.38	693.3	288.88	173.33	297.17	289.53	349.12	288.88	346.65	481.46	346.65	497.51	408.07	1899.74	350.86	288.88	346.65	597.8	346.65	347.38	347.38	355.51	660.05	234.3	466.1	1618.36	288.88	408.07	350.58	346.65	443.67	294.83	565.9	173.33	703.48	334.54	582.75
				358	909.213	1583.15	-673.94		683.75	1135.65	291.72	346.65	867.72	346.65	346.65	346.65	289.53	975.26	346.65	346.65	5092.55	288.88	288.88	288.88	173.33	346.65	1546.99	348.84	355.51	346.65	349.56	481.03	520.41	812.49	346.65	288.88	5092.55	956.5	718.98	693.3	351.89	288.88	32763.1	777.35	2583.26	346.65	2181.04	297.3	346.65
				359	1504.57	1726.58	-222.009		346.65	294.83	350.58	975.26	288.88	346.65	419.14	867.72	1899.74	1565.98	638.72	539.96	2393.74	571.33	352.62	32763.1	347.38	346.65	350.58	501.45	347.38	660.05	963.58	349.56	660.05	466.1	1546.99	346.65	347.31	580.52	406.4	466.1	3165.83	349.56	291.72	481.03	288.88	349.12	288.88	346.65	288.88
				360	819.521	1897.68	-1078.15		291.35	1135.65	3165.83	348.84	552.8	3165.83	1115.83	1016.29	1898.1	288.88	580.52	1808.05	531.9	173.33	693.3	1135.65	291.06	956.5	1115.83	346.65	351.89	291.06	520.41	867.72	176.52	1546.99	346.65	347.38	1546.99	346.65	706.14	288.88	294.83	294.83	706.14	288.88	346.65	347.38	347.38	346.65	351.89
				361	1189.85	2137.71	-947.855		1618.36	231.1	346.65	289.6	347.31	288.88	346.65	231.1	346.65	515.39	291.72	419.14	350.29	289.53	812.49	963.58	575.18	288.88	501.45	413.63	346.65	288.88	640.5	32763.1	703.48	290.33	1016.29	1546.99	350.86	288.88	406.4	406.4	346.65	406.61	288.88	2181.04	406.4	347.38	346.65	288.88	1026.85
				362	1161.82	1382.95	-221.126		350.29	963.58	406.61	575.18	346.65	288.88	1104.44	2805.03	351.89	231.76	173.33	364.42	640.5	346.65	963.58	419.14	350.08	288.88	2181.04	349.56	347.38	1741.61	575.18	638.72	918.8	443.67	1026.85	638.72	349.12	1808.05	346.65	346.65	956.5	956.28	515.39	346.65	348.11	290.33	406.4	347.38	173.33
				363	1348.57	1437.33	-88.7571		346.65	552.8	346.65	1565.98	2805.03	1032.3	497.51	231.1	350.86	398.01	580.52	346.65	346.65	404.43	600.65	398.01	346.65	693.3	348.11	5092.55	956.5	1546.99	346.65	234.3	32763.1	346.65	348.11	975.26	600.65	963.58	350.29	289.53	346.65	346.65	347.38	346.65	1741.61	288.88	289.53	1898.1	706.14
				364	1161.05	1412.36	-251.311		1898.1	706.14	355.51	346.65	918.8	1026.85	404.43	291.72	4415.81	346.65	346.65	346.65	718.98	1808.05	600.65	640.5	348.11	638.44	348.11	291.06	406.61	294.83	539.96	660.05	3165.83	288.88	956.5	501.45	289.6	660.05	963.58	355.51	288.88	419.14	660.05	963.58	812.49	20814.6	975.26	481.03	346.65
				365	1076.43	1400.83	-324.403		2168.51	413.63	288.88	660.05	812.49	1104.44	291.06	565.9	354.88	1741.61	348.11	1520.61	1026.85	346.65	4415.81	963.58	693.3	975.26	346.65	289.6	580.52	288.88	173.33	1026.85	348.11	2805.03	288.88	777.35	11388.4	289.6	443.67	289.6	346.65	346.65	1899.74	1714.87	346.65	11388.4	288.88	660.05	346.65
				366	1661.55	2062.01	-400.462		531.9	294.83	718.98	6059.92	867.72	434.77	539.96	346.65	231.76	580.52	350.29	575.18	718.98	288.88	374.17	956.5	1520.61	176.52	348.84	346.65	350.86	2583.26	297.3	1135.65	349.94	289.6	4129.72	374.17	539.96	693.3	334.54	434.77	231.1	231.1	638.72	571.33	290.33	2805.03	349.56	297.3	347.31
				367	1169.69	1375.07	-205.372		1115.83	1041.41	838.1	918.8	334.54	346.65	600.65	176.52	297.3	1741.61	346.65	346.65	364.42	2168.51	481.46	289.6	406.4	419.14	289.6	644.99	956.28	1041.41	481.46	352.62	5092.55	1520.61	288.88	552.8	575.18	346.65	638.72	481.03	867.72	413.63	288.88	346.65	1741.61	419.14	350.58	347.31	347.31
				368	1548.39	1835.89	-287.505		20814.6	404.43	638.72	956.5	347.38	565.9	347.38	291.72	812.49	288.88	718.98	346.65	346.65	346.65	597.8	1059.89	347.38	683.75	2393.74	347.31	288.88	346.65	520.41	20814.6	1565.98	288.88	297.3	346.65	288.88	693.3	4415.81	1808.05	297.3	289.6	638.72	346.65	11388.4	638.44	32763.1	374.17	1135.65
				369	1120.21	2021.26	-901.048		350.58	347.38	288.88	346.65	346.65	1565.98	291.35	693.3	803.47	176.52	1041.41	501.45	404.43	346.65	481.46	539.96	364.42	288.88	297.17	351.89	288.88	434.77	956.28	346.65	1618.36	963.58	349.56	288.88	289.6	234.3	350.86	1041.41	173.33	346.65	11388.4	288.88	406.61	291.35	288.88	406.61	349.12
				370	1284.77	2143.75	-858.977		350.58	346.65	288.88	346.65	350.08	638.44	294.83	234.3	347.31	346.65	347.38	32763.1	515.39	1565.98	1714.87	718.98	1565.98	413.63	718.98	351.89	777.35	539.96	1026.85	638.44	481.46	777.35	297.3	1115.83	288.88	867.72	706.14	683.75	565.9	1546.99	348.11	290.33	1546.99	346.65	289.6	640.84	346.65
				371	1405.76	1249.85	155.915		346.65	346.65	346.65	289.53	2393.74	346.65	597.8	32763.1	6059.92	963.58	1546.99	289.6	288.88	419.14	297.3	419.14	347.38	355.51	351.89	398.01	975.26	406.61	539.96	346.65	1032.3	288.88	291.06	640.5	577.75	347.38	346.65	288.88	288.88	540.69	288.88	352.62	1104.44	501.45	638.72	288.88	706.14
				372	882.992	1371.45	-488.458		501.45	1387.32	777.35	346.65	575.18	2393.74	346.65	297.3	289.6	2393.74	355.51	497.51	539.96	297.17	288.88	346.65	288.88	347.38	406.61	346.65	346.65	575.18	867.72	291.72	289.6	350.58	348.11	288.88	398.01	1741.61	346.65	346.65	346.65	364.42	1546.99	404.43	531.9	289.6	408.07	408.07	289.6
				373	1409.53	1629.49	-219.965		346.65	413.63	1520.61	346.65	552.8	1387.32	497.51	838.1	20814.6	347.38	520.41	346.65	346.65	956.28	515.39	355.51	288.88	3165.83	355.51	638.72	346.65	1520.61	2583.26	975.26	398.01	706.14	777.35	354.88	346.65	346.65	288.88	1059.89	600.65	1899.74	334.54	347.38	580.52	706.14	347.38	443.67	346.65
				374	881.999	1291.44	-409.436		288.88	297.17	348.11	539.96	348.11	288.88	638.72	582.75	515.39	288.88	1741.61	347.38	348.11	297.17	408.07	803.47	346.65	289.6	294.83	963.58	867.72	466.1	703.48	644.99	2393.74	288.88	1741.61	351.59	540.69	347.38	289.6	406.61	346.65	288.88	288.88	956.28	718.98	364.42	638.44	352.62	289.6
				375	921.489	1363.86	-442.371		346.65	2393.74	638.44	348.11	347.31	289.6	288.88	4415.81	1032.3	289.6	231.76	580.52	419.14	660.05	348.84	683.75	466.1	2805.03	2168.51	531.9	294.83	350.08	1898.1	346.65	346.65	346.65	600.65	347.38	640.5	346.65	443.67	600.65	346.65	867.72	350.86	346.65	173.33	289.6	481.46	288.88	351.89
				376	1440.89	1476.85	-35.958		348.11	288.88	644.99	419.14	350.29	803.47	1565.98	355.51	234.3	346.65	20814.6	291.72	638.44	11388.4	501.45	289.6	404.43	346.65	289.6	803.47	289.6	348.84	346.65	346.65	289.53	288.88	515.39	346.65	706.14	582.75	364.42	2583.26	2805.03	4415.81	173.33	288.88	355.51	466.1	600.65	346.65	347.38
				377	937.399	1464.83	-527.434		1104.44	289.6	638.44	346.65	231.1	406.61	346.65	231.76	11388.4	1546.99	288.88	1016.29	297.3	501.45	466.1	1618.36	346.65	351.59	347.38	577.75	291.72	838.1	644.99	288.88	351.59	481.46	288.88	234.3	288.88	703.48	812.49	1026.85	404.43	2393.74	346.65	288.88	918.8	348.11	4129.72	355.51	638.72
				378	1054	1319.35	-265.341		975.26	231.1	288.88	288.88	288.88	2805.03	346.65	288.88	5092.55	346.65	288.88	231.76	481.03	1026.85	406.4	434.77	346.65	354.88	347.38	346.65	597.8	956.5	3165.83	1714.87	3165.83	346.65	4415.81	291.35	481.03	1565.98	1115.83	706.14	349.56	520.41	515.39	812.49	350.58	346.65	575.18	291.35	481.03
				379	972.523	1992.61	-1020.09		289.6	346.65	515.39	351.89	346.65	289.6	288.88	347.31	297.17	3165.83	531.9	434.77	1032.3	288.88	355.51	956.28	577.75	231.1	531.9	1808.05	288.88	6059.92	2181.04	354.88	350.08	1135.65	956.28	291.06	347.38	297.3	346.65	346.65	1899.74	289.6	32763.1	288.88	355.51	1898.1	346.65	349.12	638.44
				380	1422.17	1024.92	397.256		289.6	351.89	347.38	434.77	288.88	1898.1	3165.83	6059.92	346.65	812.49	289.6	975.26	1387.32	334.54	466.1	20814.6	289.6	289.6	638.72	231.1	32763.1	1898.1	1041.41	406.61	350.86	231.1	347.38	176.52	288.88	346.65	2168.51	176.52	539.96	348.11	349.56	364.42	289.6	571.33	346.65	777.35	2583.26
				381	1060.61	1500.01	-439.406		288.88	1059.89	520.41	5092.55	291.06	540.69	706.14	291.06	1565.98	288.88	956.5	640.5	348.11	956.28	346.65	539.96	1741.61	355.51	291.35	346.65	346.65	346.65	571.33	777.35	355.51	956.28	683.75	434.77	419.14	347.38	520.41	346.65	289.6	346.65	173.33	355.51	575.18	346.65	2393.74	346.65	346.65
				382	1007.54	1253.55	-246.004		539.96	4415.81	346.65	406.4	4415.81	812.49	597.8	176.52	1741.61	348.84	398.01	1808.05	289.6	597.8	552.8	355.51	1618.36	2583.26	350.58	289.6	346.65	289.6	2393.74	577.75	1565.98	539.96	956.28	1898.1	346.65	565.9	288.88	288.88	288.88	288.88	231.76	288.88	443.67	349.12	297.17	289.6	346.65
				383	916.806	1344.69	-427.88		346.65	289.6	956.28	288.88	1899.74	350.58	956.5	803.47	406.4	176.52	346.65	288.88	644.99	838.1	1808.05	297.17	1104.44	350.29	297.3	1115.83	351.59	346.65	355.51	706.14	291.06	351.89	540.69	346.65	2393.74	1016.29	288.88	1016.29	638.72	289.6	288.88	374.17	348.11	346.65	364.42	290.33	348.11
				384	1431.82	1337.89	93.9309		289.6	1104.44	2583.26	355.51	867.72	481.03	346.65	231.1	580.52	1026.85	288.88	515.39	956.28	348.11	288.88	347.38	231.76	288.88	552.8	347.38	419.14	346.65	364.42	351.89	349.12	346.65	1041.41	348.84	582.75	1618.36	288.88	597.8	346.65	838.1	346.65	693.3	350.29	346.65	20814.6	288.88	234.3
				385	775.798	2251.31	-1475.51		2583.26	346.65	291.06	349.12	1387.32	404.43	346.65	540.69	956.28	20814.6	346.65	346.65	975.26	288.88	867.72	346.65	346.65	289.6	346.65	346.65	355.51	398.01	346.65	291.06	288.88	297.17	351.59	355.51	638.72	481.46	346.65	346.65	288.88	354.88	288.88	683.75	706.14	289.6	334.54	346.65	539.96
				386	735.393	1419.78	-684.382		346.65	346.65	289.6	398.01	1104.44	501.45	640.84	351.89	347.38	346.65	374.17	291.06	290.33	1387.32	334.54	288.88	577.75	346.65	693.3	289.6	346.65	346.65	351.59	349.12	288.88	2583.26	346.65	693.3	693.3	1899.74	355.51	288.88	350.86	4415.81	288.88	297.17	289.6	956.28	497.51	1135.65	347.38
				387	1423.66	1571.49	-147.833		346.65	693.3	291.06	531.9	2181.04	406.61	575.18	1115.83	1618.36	2805.03	838.1	291.35	32763.1	354.88	1016.29	497.51	350.86	297.3	346.65	660.05	349.56	706.14	346.65	20814.6	346.65	577.75	1059.89	346.65	348.11	481.03	1115.83	346.65	350.58	350.58	2393.74	2583.26	351.89	2393.74	466.1	20814.6	497.51
				388	1256.97	1673.94	-416.973		348.11	348.11	963.58	346.65	693.3	706.14	349.12	347.38	1387.32	347.38	1041.41	600.65	531.9	288.88	346.65	11388.4	838.1	351.89	580.52	706.14	347.38	640.84	347.38	346.65	3165.83	2583.26	346.65	355.51	364.42	660.05	531.9	956.28	640.5	4129.72	2168.51	4129.72	803.47	346.65	288.88	867.72	346.65
				389	1685.92	1898.34	-212.418		501.45	346.65	1565.98	600.65	347.31	3165.83	297.17	693.3	2805.03	289.6	413.63	2181.04	2583.26	289.6	640.84	346.65	355.51	1714.87	288.88	289.53	355.51	406.61	288.88	346.65	398.01	597.8	481.46	406.61	1387.32	803.47	291.35	6059.92	481.46	348.84	975.26	5092.55	404.43	552.8	347.38	291.06	812.49
				390	1185.17	2150.94	-965.769		1016.29	693.3	497.51	640.84	975.26	350.29	2583.26	531.9	351.89	577.75	350.58	288.88	176.52	2583.26	349.56	408.07	2805.03	2583.26	600.65	1032.3	1741.61	346.65	297.3	288.88	355.51	291.35	348.11	289.6	288.88	346.65	838.1	352.62	520.41	408.07	644.99	1714.87	577.75	963.58	600.65	1115.83	1026.85
				391	1269.11	2576.16	-1307.05		350.86	638.72	289.53	231.1	3165.83	350.08	552.8	956.28	288.88	660.05	2805.03	346.65	288.88	346.65	297.17	497.51	346.65	346.65	693.3	234.3	11388.4	4129.72	346.65	347.38	1808.05	290.33	552.8	350.86	32763.1	3165.83	173.33	501.45	348.11	32763.1	288.88	354.88	349.94	173.33	350.29	291.72	1565.98
				392	1218.84	1145.67	73.1748		2583.26	350.58	374.17	777.35	501.45	777.35	11388.4	2583.26	288.88	346.65	346.65	644.99	2583.26	434.77	351.89	289.6	1032.3	520.41	349.94	350.58	346.65	291.72	540.69	346.65	11388.4	346.65	297.17	2168.51	1135.65	638.72	2168.51	5092.55	288.88	638.72	288.88	1135.65	706.14	346.65	294.83	956.5	288.88
				393	842.406	2107.28	-1264.88		575.18	288.88	346.65	346.65	288.88	867.72	289.6	706.14	703.48	539.96	1808.05	334.54	346.65	1808.05	334.54	644.99	289.6	520.41	346.65	1026.85	406.4	406.61	347.31	294.83	346.65	347.38	355.51	231.76	176.52	288.88	1016.29	289.6	1135.65	234.3	1026.85	173.33	346.65	575.18	2805.03	2181.04	408.07
				394	795.696	1185.86	-390.168		640.5	288.88	346.65	640.5	288.88	867.72	346.65	288.88	347.38	539.96	346.65	1041.41	231.76	346.65	348.11	289.6	1026.85	288.88	346.65	481.46	347.38	352.62	346.65	1808.05	346.65	867.72	803.47	638.44	644.99	1041.41	288.88	1387.32	644.99	289.6	349.94	350.86	350.08	173.33	975.26	231.76	346.65
				395	1447.34	1916.65	-469.304		1898.1	346.65	481.46	346.65	346.65	434.77	575.18	1041.41	644.99	350.58	291.06	347.38	582.75	3165.83	294.83	291.06	693.3	408.07	11388.4	1520.61	600.65	346.65	374.17	288.88	3165.83	1016.29	638.44	297.17	346.65	346.65	640.5	640.84	580.52	288.88	408.07	956.28	582.75	346.65	291.06	706.14	348.11
				396	1078.28	1458.71	-380.432		638.72	288.88	571.33	1115.83	640.84	346.65	481.03	288.88	288.88	346.65	294.83	350.58	565.9	294.83	803.47	351.89	600.65	346.65	540.69	975.26	582.75	351.89	975.26	582.75	683.75	640.5	1115.83	347.31	348.84	349.56	582.75	515.39	1520.61	552.8	346.65	803.47	288.88	1032.3	1041.41	5092.55	577.75
				397	1557.08	1548.46	8.62223		11388.4	364.42	346.65	577.75	346.65	346.65	364.42	501.45	2168.51	346.65	20814.6	703.48	1565.98	346.65	350.58	173.33	173.33	2583.26	346.65	2393.74	288.88	348.11	355.51	350.58	288.88	2393.74	501.45	777.35	288.88	481.03	346.65	288.88	346.65	348.11	294.83	346.65	963.58	346.65	812.49	351.89	231.76
				398	1622.57	1457.38	165.189		497.51	918.8	466.1	288.88	404.43	4415.81	346.65	466.1	350.58	1041.41	4129.72	20814.6	4415.81	288.88	290.33	347.38	350.58	290.33	419.14	404.43	350.86	838.1	540.69	347.38	1059.89	3165.83	975.26	975.26	404.43	11388.4	20814.6	1032.3	1565.98	706.14	571.33	176.52	552.8	1898.1	348.84	32763.1	693.3
				399	1067.12	1149.1	-81.9733		288.88	350.08	520.41	350.86	693.3	346.65	404.43	348.11	406.4	350.58	577.75	288.88	1565.98	575.18	398.01	348.84	346.65	1899.74	2393.74	289.6	693.3	571.33	838.1	1741.61	5092.55	1808.05	288.88	956.28	346.65	1041.41	2805.03	346.65	374.17	288.88	347.38	346.65	349.56	413.63	288.88	404.43	346.65
				400	1400.86	1572.1	-171.242		289.53	346.65	497.51	11388.4	406.4	346.65	348.11	32763.1	288.88	575.18	346.65	582.75	351.89	346.65	577.75	501.45	640.84	348.11	1026.85	413.63	290.33	346.65	288.88	443.67	355.51	346.65	354.88	346.65	289.6	288.88	693.3	718.98	501.45	291.06	289.53	346.65	351.59	350.29	346.65	297.17	346.65
				401	839.148	1755.51	-916.357		297.17	812.49	346.65	288.88	349.56	288.88	644.99	288.88	346.65	351.59	956.5	346.65	348.11	3165.83	20814.6	346.65	1016.29	291.72	290.33	289.6	346.65	346.65	466.1	346.65	346.65	406.4	297.3	346.65	288.88	2805.03	176.52	346.65	350.86	288.88	290.33	3165.83	348.11	289.6	956.5	956.28	408.07
				402	1211.19	1481.3	-270.115		346.65	1016.29	706.14	346.65	644.99	346.65	1032.3	350.58	640.5	289.53	297.3	288.88	1016.29	288.88	1016.29	294.83	4129.72	497.51	693.3	1741.61	354.88	346.65	539.96	351.59	975.26	867.72	580.52	350.58	1741.61	351.59	443.67	1741.61	406.61	582.75	638.72	350.86	288.88	577.75	419.14	354.88	638.44
				403	1038.16	1106.52	-68.3626		706.14	580.52	334.54	288.88	520.41	346.65	346.65	2805.03	346.65	640.5	348.11	1016.29	644.99	2393.74	4415.81	289.6	703.48	349.12	291.06	571.33	348.11	346.65	956.5	346.65	515.39	349.12	975.26	349.12	2805.03	1808.05	346.65	291.06	812.49	334.54	638.44	2168.51	501.45	515.39	291.72	1714.87	374.17
				404	822.235	1845.06	-1022.82		552.8	1104.44	6059.92	346.65	355.51	1808.05	355.51	404.43	350.08	347.38	348.11	288.88	2181.04	1115.83	355.51	346.65	289.6	838.1	346.65	348.11	466.1	683.75	398.01	1104.44	347.38	289.6	1565.98	294.83	288.88	346.65	406.4	346.65	297.3	288.88	346.65	291.72	1808.05	406.61	404.43	346.65	4129.72
				405	1011.1	1949.49	-938.389		497.51	346.65	520.41	346.65	346.65	1059.89	346.65	4415.81	346.65	419.14	956.28	288.88	2583.26	481.46	531.9	1059.89	288.88	297.17	348.11	346.65	1565.98	288.88	2181.04	2583.26	346.65	1032.3	288.88	1546.99	346.65	404.43	347.38	565.9	349.12	1741.61	291.06	288.88	963.58	466.1	350.08	2168.51	349.94
				406	1281.35	1203.99	77.3623		346.65	565.9	288.88	289.6	176.52	346.65	348.11	718.98	288.88	1026.85	288.88	956.28	419.14	290.33	531.9	644.99	364.42	812.49	289.6	706.14	346.65	434.77	346.65	374.17	2805.03	1899.74	956.28	638.44	288.88	374.17	347.31	838.1	346.65	693.3	582.75	374.17	346.65	481.03	1898.1	1618.36	1026.85
				407	1085.94	1332.29	-246.351		638.44	2168.51	1618.36	350.08	1041.41	404.43	497.51	234.3	481.46	291.35	334.54	540.69	693.3	3165.83	288.88	406.61	289.6	565.9	347.38	176.52	706.14	571.33	4129.72	1032.3	638.44	352.62	406.61	350.29	346.65	1026.85	348.11	2805.03	289.6	582.75	352.62	2181.04	2583.26	354.88	1041.41	1808.05	346.65
				408	722.618	1893.96	-1171.35		408.07	234.3	347.38	443.67	398.01	334.54	346.65	288.88	640.84	350.86	288.88	346.65	803.47	718.98	346.65	351.89	582.75	1032.3	350.86	1115.83	406.4	297.3	2393.74	1546.99	289.53	640.84	2168.51	334.54	571.33	4129.72	2168.51	346.65	288.88	288.88	347.38	346.65	346.65	683.75	347.38	346.65	288.88
				409	1258.58	1308.27	-49.6846		346.65	32763.1	777.35	289.6	288.88	346.65	1104.44	693.3	1104.44	288.88	640.84	374.17	352.62	520.41	289.6	1808.05	1714.87	347.38	346.65	1565.98	956.28	289.6	600.65	703.48	1387.32	348.11	1618.36	346.65	288.88	173.33	289.6	1387.32	497.51	289.6	706.14	349.12	349.56	289.6	501.45	2805.03	660.05
				410	1208.66	2207.97	-999.301		600.65	346.65	693.3	956.5	288.88	288.88	288.88	354.88	348.11	963.58	552.8	515.39	346.65	1041.41	334.54	355.51	288.88	347.31	288.88	351.59	176.52	346.65	346.65	346.65	289.6	291.35	552.8	350.29	706.14	408.07	481.46	288.88	364.42	867.72	346.65	346.65	515.39	4129.72	346.65	443.67	706.14
				411	1272.75	1243.83	28.9119		346.65	565.9	231.76	288.88	346.65	408.07	346.65	683.75	406.61	1546.99	443.67	501.45	334.54	346.65	346.65	2393.74	346.65	575.18	575.18	413.63	706.14	963.58	1808.05	346.65	334.54	350.08	288.88	348.11	515.39	350.29	289.6	289.6	406.61	350.29	288.88	346.65	1565.98	1104.44	706.14	956.5	351.59
				412	1347.56	1460.33	-112.762		597.8	288.88	289.6	289.6	638.72	398.01	812.49	290.33	288.88	374.17	347.31	289.53	288.88	288.88	540.69	575.18	1016.29	501.45	346.65	346.65	1546.99	1115.83	346.65	348.11	348.11	346.65	348.11	288.88	294.83	718.98	520.41	334.54	1741.61	443.67	1387.32	347.38	294.83	963.58	351.59	812.49	540.69
				413	1477.76	1449.99	27.7658		346.65	288.88	346.65	531.9	289.6	346.65	346.65	1520.61	2393.74	346.65	349.56	640.5	288.88	1565.98	975.26	291.72	32763.1	497.51	350.58	575.18	289.6	348.11	289.6	582.75	297.3	497.51	2181.04	1899.74	350.58	644.99	812.49	693.3	334.54	32763.1	408.07	640.5	290.33	600.65	288.88	660.05	693.3
				414	903.233	1315.37	-412.137		963.58	349.94	515.39	349.94	289.53	346.65	346.65	481.03	347.31	288.88	2168.51	349.56	346.65	288.88	346.65	1016.29	334.54	640.84	355.51	288.88	1565.98	597.8	693.3	4415.81	1032.3	1714.87	1808.05	1032.3	347.38	364.42	481.03	706.14	354.88	777.35	364.42	346.65	777.35	501.45	294.83	290.33	349.94
				415	1608.43	1813.28	-204.851		20814.6	1026.85	638.72	956.28	1135.65	346.65	350.29	346.65	582.75	348.84	231.1	346.65	693.3	349.94	346.65	718.98	640.84	352.62	288.88	597.8	11388.4	1618.36	351.59	288.88	575.18	640.5	32763.1	497.51	346.65	419.14	1808.05	539.96	1520.61	803.47	1565.98	289.6	520.41	288.88	348.11	582.75	355.51
				416	890.544	1605.9	-715.359		290.33	2393.74	349.56	497.51	231.1	346.65	1741.61	354.88	812.49	347.31	838.1	291.06	349.94	346.65	288.88	348.11	718.98	406.61	291.72	1104.44	640.84	1135.65	1898.1	640.84	346.65	2805.03	346.65	838.1	346.65	349.12	4129.72	838.1	2583.26	693.3	288.88	346.65	347.38	812.49	600.65	334.54	812.49
				417	917.83	1636.6	-718.766		346.65	575.18	419.14	443.67	1032.3	1115.83	718.98	706.14	1546.99	1899.74	351.89	404.43	975.26	1032.3	956.28	290.33	288.88	346.65	1520.61	1059.89	176.52	1899.74	352.62	777.35	1520.61	640.84	577.75	597.8	718.98	346.65	347.31	352.62	348.11	413.63	348.11	644.99	288.88	577.75	693.3	348.11	404.43
				418	1104.84	1955.17	-850.329		497.51	288.88	346.65	234.3	346.65	289.6	346.65	346.65	1546.99	838.1	1898.1	346.65	11388.4	289.53	5092.55	346.65	288.88	404.43	466.1	404.43	346.65	32763.1	540.69	552.8	575.18	1016.29	693.3	346.65	398.01	348.11	348.11	334.54	2805.03	346.65	351.59	346.65	291.35	575.18	347.38	638.72	351.59
				419	1278.63	1685.23	-406.61		597.8	406.61	5092.55	291.72	812.49	348.84	963.58	1714.87	1714.87	1016.29	297.17	2805.03	1059.89	348.11	289.6	481.03	349.94	297.17	1135.65	288.88	693.3	515.39	4415.81	683.75	600.65	520.41	706.14	20814.6	346.65	600.65	346.65	294.83	347.38	346.65	1898.1	347.38	552.8	582.75	2583.26	288.88	355.51
				420	940.683	1724.07	-783.383		1016.29	290.33	288.88	693.3	1135.65	288.88	406.61	348.11	718.98	355.51	466.1	501.45	346.65	2805.03	497.51	346.65	4415.81	406.4	288.88	838.1	349.94	1546.99	718.98	1546.99	288.88	347.38	2805.03	291.35	346.65	291.06	32763.1	288.88	1041.41	288.88	173.33	347.38	1026.85	638.44	481.46	4415.81	703.48
				421	1130.03	1196.18	-66.1551		419.14	571.33	918.8	355.51	1808.05	352.62	1041.41	419.14	291.06	173.33	350.08	5092.55	5092.55	644.99	349.94	1135.65	580.52	346.65	644.99	346.65	20814.6	289.6	349.56	374.17	419.14	571.33	346.65	580.52	660.05	956.5	231.76	346.65	231.1	531.9	600.65	582.75	683.75	1899.74	234.3	288.88	565.9
				422	1309.63	1405.04	-95.4087		406.61	350.08	644.99	531.9	291.35	956.5	288.88	683.75	349.12	234.3	1104.44	481.46	289.6	176.52	408.07	32763.1	597.8	2393.74	297.3	288.88	3165.83	565.9	706.14	975.26	346.65	838.1	289.6	1032.3	2805.03	703.48	291.06	288.88	4415.81	1546.99	291.35	346.65	20814.6	346.65	346.65	644.99	288.88
				423	660.497	1209.57	-549.076		289.6	351.59	1032.3	640.5	348.11	291.72	346.65	706.14	288.88	2168.51	2168.51	288.88	291.06	346.65	346.65	398.01	346.65	288.88	173.33	234.3	956.5	346.65	176.52	350.58	288.88	289.6	1520.61	956.28	350.08	975.26	693.3	348.11	350.29	352.62	346.65	406.61	777.35	346.65	466.1	374.17	346.65
				424	857.402	1331.68	-474.281		703.48	2583.26	288.88	6059.92	289.6	350.29	706.14	552.8	346.65	288.88	288.88	2168.51	660.05	571.33	398.01	1135.65	597.8	777.35	515.39	600.65	346.65	683.75	706.14	350.86	346.65	347.38	777.35	515.39	348.84	540.69	288.88	640.5	334.54	1016.29	347.38	706.14	346.65	346.65	11388.4	288.88	288.88
				425	834.983	1649.07	-814.086		231.76	706.14	1618.36	288.88	348.11	1714.87	348.11	346.65	346.65	334.54	683.75	481.03	364.42	4415.81	1741.61	812.49	575.18	577.75	419.14	1618.36	349.94	346.65	346.65	352.62	288.88	291.72	406.4	346.65	777.35	1059.89	1808.05	349.12	289.6	552.8	1104.44	443.67	346.65	419.14	288.88	6059.92	1741.61
				426	691.757	1797.83	-1106.08		466.1	1115.83	288.88	176.52	348.11	347.38	347.38	234.3	406.4	173.33	346.65	346.65	234.3	173.33	1026.85	288.88	346.65	288.88	582.75	291.72	539.96	288.88	348.11	640.5	565.9	6059.92	288.88	354.88	703.48	289.6	1546.99	347.38	640.5	406.61	347.31	956.28	346.65	575.18	350.29	355.51	290.33
				427	770.321	1726.91	-956.586		1032.3	297.3	346.65	2583.26	349.94	348.84	520.41	1104.44	481.03	1520.61	956.5	520.41	355.51	4129.72	443.67	346.65	289.6	565.9	346.65	346.65	838.1	520.41	350.08	918.8	374.17	348.11	290.33	1520.61	582.75	1104.44	351.59	234.3	289.6	297.17	683.75	404.43	346.65	4129.72	346.65	173.33	1520.61
				428	859.165	2176.87	-1317.71		434.77	289.6	404.43	693.3	552.8	176.52	20814.6	291.35	2583.26	173.33	481.03	346.65	346.65	956.5	231.76	2168.51	419.14	288.88	1115.83	346.65	803.47	718.98	291.06	1016.29	289.6	565.9	640.5	4129.72	346.65	347.38	640.84	289.6	290.33	413.63	346.65	1016.29	1618.36	515.39	288.88	349.94	231.76
				429	847.639	1443.84	-596.2		347.38	176.52	1041.41	347.38	466.1	644.99	297.3	531.9	291.35	3165.83	6059.92	290.33	520.41	638.44	176.52	481.03	234.3	346.65	291.35	975.26	288.88	289.53	1041.41	597.8	346.65	288.88	348.11	803.47	4415.81	1059.89	289.6	577.75	918.8	577.75	777.35	1741.61	176.52	297.17	497.51	348.11	348.11
				430	781.439	1434.54	-653.103		501.45	777.35	693.3	481.03	803.47	1899.74	600.65	348.11	4415.81	1135.65	374.17	349.56	350.08	346.65	297.3	346.65	481.03	346.65	347.38	540.69	350.58	1808.05	1565.98	294.83	346.65	297.3	346.65	1898.1	2181.04	347.38	1618.36	173.33	350.58	706.14	290.33	289.6	348.11	348.11	406.61	346.65	1059.89
				431	1357.2	1193.6	163.606		540.69	1565.98	354.88	347.38	364.42	466.1	346.65	349.12	963.58	346.65	351.89	350.08	1714.87	291.06	600.65	580.52	1741.61	6059.92	176.52	443.67	706.14	288.88	173.33	231.76	347.38	539.96	434.77	32763.1	291.35	288.88	918.8	347.31	346.65	4415.81	1387.32	350.86	288.88	291.35	291.06	2168.51	466.1
				432	1204.3	1562.31	-358.004		812.49	1741.61	638.44	289.6	234.3	289.6	346.65	346.65	346.65	288.88	291.35	575.18	501.45	683.75	346.65	777.35	346.65	346.65	1115.83	406.61	346.65	346.65	346.65	346.65	1565.98	497.51	346.65	1059.89	812.49	20814.6	288.88	2805.03	347.38	347.38	288.88	481.03	481.03	1026.85	540.69	346.65	520.41
				433	1286.08	1525.45	-239.371		346.65	706.14	582.75	11388.4	355.51	348.11	350.29	597.8	434.77	1016.29	1059.89	812.49	867.72	693.3	520.41	1026.85	1565.98	290.33	1387.32	577.75	346.65	2181.04	297.3	4129.72	2805.03	4415.81	350.29	2805.03	291.06	354.88	354.88	3165.83	1899.74	404.43	234.3	539.96	4129.72	350.08	434.77	1016.29	346.65
				434	708.349	1201.24	-492.891		2805.03	374.17	404.43	289.6	351.59	577.75	290.33	289.53	1032.3	413.63	352.62	497.51	348.84	347.38	638.44	234.3	355.51	597.8	346.65	354.88	290.33	349.56	352.62	289.6	346.65	540.69	1387.32	350.86	539.96	294.83	346.65	1546.99	4415.81	347.38	288.88	346.65	1041.41	1520.61	2583.26	2181.04	354.88
				435	1549.11	1076.57	472.539		963.58	346.65	346.65	20814.6	565.9	577.75	1808.05	1808.05	3165.83	956.28	398.01	294.83	1135.65	173.33	346.65	706.14	288.88	600.65	956.28	552.8	346.65	413.63	352.62	290.33	347.38	1104.44	231.1	349.56	520.41	552.8	706.14	1032.3	288.88	346.65	289.6	231.76	32763.1	11388.4	355.51	289.6	294.83
				436	1213.65	1704.26	-490.611		703.48	539.96	350.58	288.88	918.8	404.43	288.88	347.31	638.44	975.26	290.33	706.14	346.65	291.06	2181.04	346.65	173.33	346.65	351.59	683.75	1016.29	398.01	346.65	374.17	867.72	693.3	434.77	660.05	413.63	706.14	4415.81	346.65	600.65	1808.05	231.1	582.75	575.18	703.48	398.01	288.88	706.14
				437	1018.64	1146.2	-127.56		408.07	693.3	348.11	288.88	349.94	349.12	289.53	351.89	956.28	347.38	2181.04	348.11	346.65	1899.74	1135.65	234.3	346.65	1741.61	350.29	291.35	1032.3	867.72	408.07	346.65	348.84	348.11	520.41	346.65	1565.98	374.17	481.03	777.35	288.88	364.42	348.11	404.43	404.43	288.88	351.59	1135.65	956.5
				438	1294.33	1593.01	-298.675		5092.55	1059.89	346.65	1026.85	515.39	5092.55	1565.98	975.26	497.51	4415.81	1115.83	644.99	718.98	466.1	683.75	3165.83	346.65	346.65	1808.05	540.69	348.11	346.65	11388.4	289.6	565.9	231.1	419.14	640.5	11388.4	3165.83	2181.04	1135.65	346.65	297.17	577.75	346.65	374.17	352.62	2805.03	346.65	346.65
				439	911.359	1637.61	-726.255		638.44	349.56	294.83	234.3	348.11	660.05	640.84	346.65	4129.72	288.88	346.65	348.11	346.65	334.54	346.65	348.11	419.14	575.18	348.11	346.65	812.49	1520.61	956.28	351.59	346.65	443.67	497.51	347.38	288.88	346.65	5092.55	963.58	580.52	346.65	683.75	294.83	838.1	348.11	640.84	346.65	350.58
				440	1481.48	1675.85	-194.368		413.63	347.38	406.61	288.88	348.84	289.6	539.96	348.11	20814.6	638.44	1898.1	350.86	1714.87	597.8	398.01	291.35	515.39	434.77	288.88	290.33	355.51	5092.55	812.49	582.75	2168.51	346.65	347.31	1387.32	346.65	346.65	291.06	347.38	693.3	1026.85	349.94	355.51	290.33	288.88	812.49	481.03	176.52
				441	1025.33	2133.07	-1107.74		660.05	531.9	419.14	349.12	288.88	347.38	290.33	693.3	288.88	346.65	347.38	290.33	597.8	660.05	638.72	346.65	289.6	288.88	176.52	644.99	404.43	406.61	1104.44	481.46	346.65	334.54	398.01	231.1	290.33	718.98	347.38	434.77	288.88	6059.92	1115.83	838.1	1714.87	777.35	355.51	4415.81	347.38
				442	1049.65	1285.62	-235.973		812.49	638.44	1059.89	289.6	481.03	956.28	571.33	2168.51	346.65	291.35	466.1	956.28	398.01	501.45	346.65	346.65	346.65	2805.03	334.54	406.4	434.77	956.28	1135.65	577.75	289.6	638.72	346.65	575.18	644.99	346.65	2805.03	6059.92	346.65	575.18	520.41	346.65	334.54	231.76	288.88	350.08	1115.83
				443	1300.4	1037.01	263.388		289.6	355.51	289.53	351.89	552.8	644.99	501.45	706.14	347.38	20814.6	350.29	1741.61	288.88	346.65	289.53	354.88	346.65	803.47	4415.81	481.46	346.65	4415.81	956.28	348.11	350.86	580.52	963.58	693.3	3165.83	406.4	289.6	515.39	176.52	291.06	443.67	364.42	1026.85	5092.55	288.88	20814.6	20814.6
				444	1233.63	2124.43	-890.802		706.14	11388.4	975.26	289.6	32763.1	291.06	1115.83	956.28	352.62	565.9	660.05	963.58	350.29	1387.32	346.65	481.46	346.65	443.67	346.65	497.51	1041.41	231.1	803.47	1565.98	289.6	348.11	4129.72	2181.04	640.84	582.75	294.83	1618.36	288.88	294.83	291.72	2805.03	350.58	352.62	289.6	638.72	346.65
				445	1594.5	1090.89	503.611		288.88	4415.81	346.65	501.45	288.88	346.65	351.89	2393.74	348.11	434.77	20814.6	398.01	918.8	466.1	580.52	346.65	346.65	644.99	352.62	20814.6	501.45	234.3	351.59	347.38	11388.4	351.89	291.06	288.88	4129.72	1115.83	1565.98	297.3	346.65	1899.74	347.38	20814.6	1026.85	1016.29	350.86	349.12	3165.83
				446	1154.64	1895.22	-740.582		1618.36	1714.87	1808.05	346.65	515.39	466.1	1808.05	803.47	406.61	346.65	777.35	575.18	346.65	346.65	577.75	346.65	406.4	434.77	288.88	231.1	640.84	288.88	660.05	1808.05	288.88	348.11	350.58	346.65	288.88	434.77	334.54	290.33	346.65	288.88	1026.85	288.88	346.65	291.72	1041.41	348.11	231.76
				447	975.215	1243.1	-267.88		501.45	348.11	294.83	347.38	347.38	346.65	173.33	2181.04	297.3	4129.72	290.33	918.8	1618.36	638.72	351.89	398.01	355.51	539.96	346.65	531.9	234.3	571.33	355.51	288.88	351.59	346.65	348.84	351.59	346.65	288.88	2393.74	349.56	288.88	289.6	351.59	289.6	1546.99	288.88	288.88	11388.4	1741.61
				448	1201.07	1540.19	-339.122		348.11	803.47	288.88	346.65	497.51	1808.05	288.88	288.88	1808.05	706.14	346.65	350.58	351.89	334.54	350.86	640.84	497.51	349.56	1104.44	413.63	346.65	348.84	552.8	288.88	346.65	350.58	288.88	575.18	173.33	812.49	291.35	288.88	346.65	2393.74	374.17	346.65	4415.81	4129.72	348.11	1387.32	346.65
				449	1728.85	1043.28	685.572		1026.85	803.47	644.99	408.07	288.88	1387.32	975.26	1016.29	777.35	1808.05	346.65	288.88	703.48	1808.05	291.06	346.65	571.33	777.35	552.8	540.69	565.9	2181.04	838.1	838.1	640.84	288.88	297.17	777.35	289.6	571.33	408.07	288.88	5092.55	364.42	297.3	803.47	918.8	288.88	777.35	346.65	346.65
				450	1156.3	1171.78	-15.4829		288.88	404.43	1741.61	290.33	347.38	346.65	290.33	350.86	352.62	231.76	374.17	346.65	374.17	577.75	1618.36	413.63	346.65	347.38	350.08	346.65	346.65	288.88	288.88	290.33	1387.32	419.14	346.65	297.17	288.88	660.05	3165.83	288.88	289.6	288.88	5092.55	693.3	346.65	693.3	580.52	963.58	347.38
				451	1218.34	2124.95	-906.603		346.65	289.6	288.88	638.72	580.52	1135.65	638.72	289.6	703.48	32763.1	347.38	346.65	1387.32	346.65	346.65	2393.74	288.88	1741.61	408.07	289.6	638.72	803.47	5092.55	408.07	1115.83	434.77	1898.1	173.33	346.65	1520.61	348.11	350.29	289.6	346.65	352.62	638.44	231.76	1714.87	531.9	288.88	289.6
				452	1066.55	1518.93	-452.376		289.6	803.47	571.33	1898.1	231.1	32763.1	638.44	1135.65	1135.65	1741.61	812.49	11388.4	6059.92	565.9	481.03	288.88	348.11	975.26	352.62	288.88	289.6	297.3	539.96	347.38	777.35	288.88	350.08	867.72	956.5	956.5	346.65	348.84	288.88	539.96	4129.72	2181.04	398.01	413.63	413.63	374.17	640.5
				453	780.85	1350.19	-569.341		288.88	346.65	346.65	346.65	347.38	1520.61	346.65	288.88	354.88	867.72	374.17	288.88	350.29	398.01	1618.36	350.86	1899.74	176.52	349.12	291.06	2583.26	176.52	683.75	289.6	346.65	706.14	347.38	234.3	1899.74	297.3	173.33	346.65	2583.26	348.84	290.33	975.26	398.01	346.65	481.46	288.88	2181.04
				454	1164.79	1268.27	-103.483		294.83	347.31	1899.74	597.8	404.43	408.07	660.05	291.06	575.18	466.1	297.17	346.65	234.3	346.65	346.65	577.75	348.84	540.69	963.58	1546.99	4129.72	706.14	1618.36	289.6	334.54	346.65	288.88	349.12	531.9	347.31	918.8	1104.44	349.12	346.65	334.54	406.61	638.72	290.33	11388.4	481.03	346.65
				455	1473.93	1483.02	-9.09298		406.4	693.3	434.77	1115.83	289.6	289.6	32763.1	32763.1	975.26	582.75	291.35	443.67	6059.92	351.59	404.43	1041.41	520.41	289.6	1618.36	374.17	577.75	408.07	334.54	638.72	918.8	346.65	6059.92	350.86	11388.4	288.88	355.51	1565.98	838.1	347.38	693.3	2181.04	466.1	2583.26	288.88	334.54	575.18
				456	1274.89	1373.56	-98.6738		173.33	297.3	346.65	290.33	1741.61	346.65	706.14	406.4	540.69	531.9	582.75	481.03	552.8	346.65	580.52	346.65	838.1	803.47	346.65	346.65	289.6	600.65	434.77	350.86	481.46	571.33	347.38	1808.05	346.65	1741.61	580.52	406.4	2393.74	812.49	346.65	32763.1	577.75	288.88	408.07	290.33	288.88
				457	1386.58	1640.42	-253.84		346.65	352.62	693.3	1032.3	346.65	597.8	346.65	838.1	347.38	2583.26	289.6	289.6	297.17	3165.83	582.75	346.65	288.88	1115.83	838.1	349.12	346.65	638.44	346.65	640.5	2393.74	531.9	706.14	346.65	334.54	289.6	580.52	288.88	289.6	374.17	289.6	346.65	638.72	404.43	4129.72	1565.98	718.98
				458	1459.06	1801.97	-342.907		640.84	466.1	706.14	347.38	1135.65	693.3	334.54	838.1	350.08	288.88	364.42	956.28	346.65	32763.1	6059.92	20814.6	346.65	346.65	466.1	466.1	963.58	693.3	288.88	346.65	638.72	2181.04	289.53	497.51	565.9	718.98	288.88	290.33	2393.74	349.56	640.84	706.14	515.39	351.59	231.76	288.88	346.65
				459	1373.77	1735.22	-361.446		706.14	5092.55	173.33	346.65	348.11	640.84	2181.04	346.65	1898.1	597.8	515.39	2168.51	288.88	640.84	540.69	349.12	355.51	419.14	398.01	413.63	355.51	1016.29	531.9	497.51	1387.32	348.11	481.46	408.07	2583.26	1032.3	1041.41	539.96	497.51	565.9	552.8	6059.92	1115.83	640.84	346.65	803.47	346.65
				460	1001.4	1547.7	-546.308		539.96	352.62	406.61	350.08	288.88	706.14	1546.99	288.88	348.11	350.86	1135.65	351.89	351.59	289.6	1565.98	346.65	1026.85	364.42	291.35	1387.32	6059.92	231.76	497.51	575.18	288.88	289.6	565.9	234.3	290.33	575.18	347.38	334.54	173.33	346.65	577.75	291.06	803.47	348.11	346.65	838.1	346.65
				461	1790.39	1664.28	126.113		580.52	289.6	364.42	289.6	580.52	575.18	1741.61	515.39	2393.74	956.5	552.8	346.65	350.29	571.33	963.58	1016.29	3165.83	348.11	1546.99	289.6	20814.6	173.33	176.52	408.07	1026.85	1565.98	640.84	291.06	297.3	580.52	173.33	520.41	231.1	291.06	288.88	466.1	346.65	4129.72	577.75	11388.4	289.6
				462	1051.56	1996.88	-945.318		683.75	571.33	1032.3	497.51	289.6	346.65	501.45	582.75	348.11	291.72	975.26	288.88	703.48	346.65	346.65	374.17	515.39	334.54	956.28	539.96	355.51	290.33	2168.51	374.17	288.88	288.88	1059.89	288.88	297.17	346.65	2181.04	294.83	975.26	434.77	289.53	288.88	638.44	963.58	1016.29	234.3	346.65
				463	927.251	1852.25	-925.002		975.26	540.69	1899.74	346.65	297.3	288.88	346.65	346.65	288.88	346.65	346.65	520.41	291.06	294.83	288.88	4129.72	289.6	347.38	1565.98	640.5	956.5	803.47	289.6	347.31	346.65	520.41	173.33	406.4	288.88	580.52	289.6	640.84	577.75	956.5	552.8	346.65	975.26	355.51	350.29	346.65	352.62
				464	1112.56	1125.53	-12.9711		350.86	1059.89	355.51	481.46	1618.36	812.49	334.54	347.31	231.1	289.6	349.12	288.88	693.3	289.6	351.59	288.88	963.58	2583.26	350.29	346.65	294.83	348.84	291.06	334.54	289.53	346.65	706.14	540.69	693.3	812.49	481.46	290.33	575.18	288.88	501.45	640.5	290.33	288.88	234.3	334.54	580.52
				465	1287.28	1284.9	2.37998		1898.1	294.83	571.33	406.61	291.06	347.38	497.51	706.14	497.51	1016.29	497.51	347.38	346.65	176.52	297.3	515.39	1104.44	291.35	288.88	600.65	918.8	288.88	290.33	1032.3	419.14	346.65	351.59	481.46	364.42	4415.81	346.65	346.65	640.5	640.5	289.6	956.28	867.72	812.49	2393.74	975.26	398.01
				466	701.586	1212.55	-510.961		288.88	291.35	288.88	346.65	348.11	351.59	346.65	3165.83	354.88	289.6	580.52	349.94	231.76	346.65	294.83	297.17	289.6	289.53	351.59	347.38	297.3	640.5	231.76	288.88	290.33	288.88	347.38	289.6	777.35	703.48	231.1	288.88	571.33	288.88	352.62	289.6	351.59	1520.61	347.38	347.31	693.3
				467	989.517	981.173	8.34426		348.11	346.65	1115.83	644.99	1016.29	575.18	1041.41	348.11	289.6	918.8	597.8	408.07	350.08	413.63	540.69	346.65	288.88	956.5	481.46	580.52	288.88	434.77	350.58	234.3	406.4	351.89	963.58	660.05	346.65	1714.87	288.88	350.08	355.51	6059.92	565.9	539.96	838.1	346.65	600.65	234.3	349.94
				468	1160.67	1787.07	-626.398		348.11	346.65	867.72	660.05	1104.44	288.88	346.65	706.14	520.41	346.65	577.75	348.11	481.03	176.52	640.84	1041.41	4129.72	956.5	294.83	1714.87	346.65	288.88	406.4	289.53	497.51	346.65	347.31	812.49	348.84	289.6	1618.36	288.88	288.88	346.65	346.65	1135.65	1387.32	1135.65	288.88	364.42	346.65
				469	1421.93	1351.29	70.6446		349.94	349.94	640.5	1565.98	288.88	531.9	346.65	347.38	406.4	1135.65	443.67	291.06	5092.55	413.63	1041.41	1546.99	2805.03	975.26	288.88	706.14	963.58	531.9	348.11	347.38	565.9	540.69	2805.03	352.62	975.26	288.88	2583.26	571.33	289.6	1520.61	346.65	297.17	346.65	290.33	289.53	346.65	2168.51
				470	1278.1	932.218	345.886		1041.41	32763.1	571.33	539.96	347.38	351.89	347.38	3165.83	346.65	1618.36	289.53	867.72	406.61	350.08	693.3	288.88	289.6	4129.72	1898.1	1059.89	346.65	334.54	348.11	348.84	660.05	918.8	1808.05	288.88	552.8	2168.51	346.65	348.11	1059.89	346.65	231.76	1898.1	289.6	1520.61	347.31	539.96	176.52
				471	1043.46	1410.36	-366.897		176.52	291.72	640.5	291.35	975.26	1115.83	1387.32	288.88	398.01	2583.26	364.42	289.6	408.07	1546.99	346.65	346.65	497.51	2805.03	290.33	640.84	481.03	346.65	291.06	918.8	346.65	6059.92	443.67	918.8	434.77	552.8	5092.55	288.88	350.58	565.9	294.83	571.33	2393.74	347.38	176.52	1135.65	289.53
				472	1142.78	2071.2	-928.426		289.6	350.29	466.1	2393.74	515.39	5092.55	346.65	2583.26	288.88	565.9	640.5	354.88	346.65	838.1	346.65	288.88	346.65	297.3	2168.51	1387.32	703.48	406.61	346.65	349.56	975.26	346.65	540.69	515.39	1898.1	20814.6	20814.6	288.88	1565.98	1808.05	291.06	346.65	1741.61	231.1	346.65	347.31	408.07
				473	1200.35	1468.12	-267.766		346.65	349.56	176.52	466.1	963.58	173.33	346.65	1565.98	571.33	348.11	354.88	291.35	683.75	2583.26	288.88	349.94	406.61	347.31	346.65	350.86	291.06	2393.74	291.35	346.65	346.65	963.58	289.6	398.01	640.84	1520.61	288.88	289.6	346.65	347.31	346.65	291.06	640.5	289.6	3165.83	20814.6	346.65
				474	983.169	1480.82	-497.649		289.6	346.65	297.3	289.6	346.65	575.18	481.46	918.8	288.88	413.63	1520.61	346.65	398.01	288.88	404.43	346.65	176.52	346.65	346.65	231.76	565.9	1618.36	289.6	956.5	288.88	1104.44	288.88	289.6	346.65	1104.44	347.38	364.42	291.06	234.3	434.77	638.44	638.44	346.65	571.33	1898.1	406.4
				475	1485.41	1138.01	347.401		640.5	346.65	1898.1	466.1	347.38	552.8	349.12	1546.99	1618.36	1135.65	289.6	346.65	297.17	346.65	354.88	346.65	288.88	346.65	288.88	571.33	539.96	975.26	288.88	294.83	1016.29	346.65	346.65	346.65	11388.4	288.88	580.52	20814.6	364.42	413.63	419.14	1026.85	352.62	434.77	351.59	176.52	580.52
				476	1320.28	1734.37	-414.096		1059.89	297.17	349.56	1565.98	1041.41	294.83	346.65	640.5	290.33	346.65	350.29	346.65	577.75	2181.04	290.33	288.88	234.3	2805.03	351.59	1026.85	466.1	346.65	443.67	1104.44	348.84	346.65	539.96	597.8	347.38	20814.6	288.88	346.65	640.84	347.38	231.1	706.14	413.63	346.65	176.52	289.6	406.61
				477	1316.06	1407.79	-91.7329		481.46	5092.55	638.44	350.29	644.99	600.65	4415.81	1714.87	290.33	350.08	347.38	350.08	288.88	1026.85	597.8	706.14	406.4	406.61	6059.92	4129.72	291.72	288.88	288.88	777.35	1899.74	347.38	346.65	354.88	5092.55	640.5	349.12	867.72	575.18	346.65	2168.51	231.1	291.72	1808.05	289.6	346.65	956.5
				478	865.039	1513.18	-648.137		346.65	481.03	346.65	575.18	290.33	501.45	577.75	1041.41	531.9	351.59	539.96	404.43	597.8	683.75	347.31	234.3	346.65	1618.36	348.84	706.14	288.88	364.42	290.33	565.9	346.65	838.1	1032.3	231.1	20814.6	346.65	1520.61	531.9	552.8	1016.29	291.06	1546.99	956.28	640.84	288.88	288.88	289.6
				479	894.323	2051.06	-1156.74		552.8	406.4	693.3	575.18	1026.85	963.58	706.14	660.05	348.84	501.45	1026.85	374.17	288.88	703.48	289.6	703.48	294.83	346.65	539.96	348.11	351.59	577.75	1059.89	349.56	4415.81	346.65	683.75	20814.6	1026.85	351.59	288.88	580.52	348.11	231.1	1387.32	638.72	288.88	288.88	918.8	2805.03	638.72
				480	1042.22	810.647	231.568		1115.83	481.46	1618.36	347.38	1135.65	683.75	364.42	2181.04	520.41	501.45	348.11	346.65	956.28	419.14	289.6	1104.44	291.06	638.44	291.35	404.43	347.38	289.53	597.8	288.88	434.77	404.43	346.65	354.88	644.99	346.65	552.8	351.59	291.06	349.56	640.5	297.3	355.51	350.29	346.65	2181.04	1808.05
				481	973.123	1450.36	-477.235		349.56	406.61	5092.55	288.88	346.65	334.54	351.59	350.86	288.88	289.6	350.29	466.1	288.88	346.65	404.43	334.54	288.88	406.4	288.88	346.65	289.6	406.4	481.03	693.3	1016.29	347.38	32763.1	346.65	5092.55	297.17	466.1	481.03	346.65	404.43	644.99	346.65	481.46	706.14	660.05	231.1	351.59
				482	944.548	1313.22	-368.674		577.75	419.14	291.06	1546.99	718.98	346.65	346.65	334.54	6059.92	346.65	706.14	683.75	350.86	640.84	351.89	443.67	346.65	597.8	693.3	288.88	346.65	803.47	346.65	346.65	347.31	466.1	5092.55	1135.65	288.88	346.65	1135.65	481.03	289.53	600.65	638.44	918.8	346.65	234.3	565.9	597.8	288.88
				483	1004.07	1818.53	-814.46		346.65	347.38	289.6	515.39	347.38	347.38	1115.83	348.11	291.06	638.72	481.03	291.72	706.14	577.75	1618.36	413.63	956.28	351.89	288.88	347.31	346.65	288.88	288.88	580.52	348.11	803.47	918.8	515.39	2168.51	600.65	32763.1	288.88	539.96	289.6	497.51	346.65	956.5	346.65	597.8	5092.55	347.38
				484	1018.94	1318.93	-299.995		297.3	289.6	352.62	812.49	644.99	404.43	349.12	289.6	234.3	443.67	347.31	2805.03	640.5	1026.85	11388.4	2583.26	1546.99	291.35	413.63	289.6	346.65	1059.89	580.52	347.38	575.18	443.67	349.94	683.75	289.6	867.72	640.5	297.17	718.98	582.75	515.39	640.5	4415.81	347.38	1565.98	419.14	565.9
				485	965.029	1951.2	-986.167		1741.61	354.88	2168.51	346.65	348.84	1026.85	531.9	838.1	419.14	1135.65	515.39	466.1	346.65	334.54	963.58	346.65	346.65	346.65	640.84	2168.51	1041.41	289.6	660.05	346.65	294.83	640.84	346.65	577.75	355.51	289.6	4415.81	434.77	1741.61	956.28	291.06	289.6	413.63	5092.55	289.6	347.38	346.65
				486	1577.85	1698.18	-120.323		173.33	350.58	582.75	531.9	963.58	288.88	346.65	404.43	640.5	956.28	347.38	963.58	1520.61	20814.6	346.65	346.65	234.3	867.72	501.45	350.58	531.9	638.72	644.99	718.98	350.58	2583.26	346.65	1115.83	289.6	552.8	683.75	867.72	291.06	231.1	346.65	355.51	577.75	291.06	346.65	693.3	1520.61
				487	978.262	1840.22	-861.959		288.88	334.54	501.45	20814.6	346.65	289.53	346.65	1565.98	644.99	346.65	346.65	434.77	1041.41	540.69	347.38	515.39	11388.4	288.88	552.8	346.65	346.65	346.65	11388.4	347.38	349.94	580.52	413.63	288.88	1520.61	347.31	290.33	234.3	975.26	575.18	346.65	288.88	1016.29	351.59	552.8	1565.98	2393.74
				488	1497.45	1514.37	-16.9207		481.46	291.06	294.83	291.06	334.54	173.33	346.65	638.72	346.65	443.67	352.62	497.51	644.99	1016.29	706.14	1741.61	552.8	1026.85	406.4	349.94	346.65	374.17	706.14	4415.81	2168.51	644.99	346.65	466.1	347.38	2805.03	1104.44	660.05	231.76	597.8	963.58	374.17	346.65	32763.1	290.33	413.63	466.1
				489	955.493	1701.46	-745.966		2181.04	291.06	1714.87	348.11	683.75	289.53	289.6	1714.87	288.88	1115.83	351.89	3165.83	918.8	706.14	580.52	289.6	346.65	867.72	289.53	351.89	575.18	288.88	404.43	6059.92	693.3	1115.83	481.03	963.58	443.67	956.28	5092.55	334.54	346.65	374.17	3165.83	638.72	290.33	582.75	289.6	963.58	346.65
				490	984.486	1777.62	-793.138		346.65	347.38	413.63	1135.65	2805.03	515.39	640.5	2168.51	6059.92	291.72	354.88	374.17	406.61	289.6	1899.74	288.88	1741.61	289.6	693.3	539.96	404.43	565.9	1387.32	173.33	660.05	1714.87	288.88	289.6	346.65	288.88	290.33	346.65	1104.44	1032.3	355.51	1618.36	346.65	539.96	346.65	346.65	355.51
				491	1346.59	1355.98	-9.38738		515.39	350.29	289.6	1546.99	1032.3	297.17	5092.55	346.65	1016.29	350.58	20814.6	364.42	2181.04	956.5	289.6	2583.26	347.31	867.72	288.88	374.17	349.12	2181.04	577.75	575.18	288.88	718.98	4415.81	346.65	349.56	347.38	350.08	571.33	291.06	497.51	346.65	531.9	398.01	349.94	812.49	346.65	1898.1
				492	883.822	1388.53	-504.712		515.39	289.6	867.72	290.33	346.65	520.41	288.88	956.5	1714.87	638.44	346.65	346.65	173.33	575.18	693.3	520.41	777.35	4129.72	291.35	703.48	348.11	346.65	683.75	1808.05	706.14	3165.83	288.88	963.58	1135.65	355.51	291.72	346.65	539.96	404.43	644.99	838.1	32763.1	364.42	956.5	466.1	347.38
				493	793.128	1430.29	-637.164		290.33	1741.61	288.88	231.76	288.88	3165.83	334.54	288.88	350.58	349.12	346.65	347.31	347.38	334.54	288.88	355.51	346.65	346.65	406.61	408.07	640.84	288.88	660.05	288.88	2168.51	1565.98	346.65	1135.65	1135.65	288.88	350.08	234.3	571.33	582.75	4415.81	349.94	1041.41	1115.83	956.28	289.6	334.54
				494	747.094	1689.49	-942.393		11388.4	348.84	346.65	777.35	364.42	398.01	348.84	706.14	346.65	350.29	577.75	703.48	288.88	346.65	346.65	693.3	481.03	443.67	234.3	408.07	288.88	288.88	838.1	956.28	838.1	289.6	693.3	346.65	4129.72	346.65	2805.03	600.65	291.72	291.06	1899.74	355.51	348.11	290.33	552.8	294.83	706.14
				495	1428.3	1459.94	-31.6384		565.9	297.3	346.65	349.12	346.65	346.65	4415.81	4129.72	520.41	350.58	346.65	1026.85	346.65	1104.44	346.65	346.65	349.56	398.01	354.88	288.88	597.8	2181.04	350.86	32763.1	4415.81	288.88	2168.51	956.5	1032.3	347.38	577.75	346.65	638.44	346.65	347.38	2805.03	354.88	443.67	683.75	2805.03	348.11
				496	1271.4	1404.77	-133.364		956.5	346.65	1115.83	1104.44	346.65	565.9	6059.92	288.88	289.6	346.65	354.88	334.54	706.14	597.8	289.6	1016.29	346.65	231.1	173.33	288.88	597.8	1135.65	693.3	1808.05	644.99	346.65	918.8	348.11	571.33	234.3	640.84	346.65	291.06	600.65	346.65	173.33	288.88	291.72	638.44	1032.3	640.5
				497	1041.59	1607.41	-565.82		443.67	346.65	539.96	288.88	347.38	600.65	6059.92	290.33	1016.29	539.96	288.88	582.75	289.6	288.88	693.3	346.65	838.1	288.88	289.6	349.56	346.65	2393.74	348.84	348.11	288.88	577.75	348.84	346.65	11388.4	346.65	539.96	408.07	706.14	956.28	1899.74	355.51	597.8	597.8	351.59	288.88	234.3
				498	1274.33	1395.38	-121.053		2168.51	346.65	350.08	346.65	956.5	231.1	350.08	288.88	11388.4	288.88	291.72	351.59	231.76	638.44	288.88	597.8	288.88	350.29	374.17	1741.61	355.51	703.48	640.5	351.59	1565.98	346.65	347.31	1026.85	346.65	515.39	297.17	703.48	289.6	346.65	351.89	346.65	481.03	577.75	706.14	346.65	1546.99
				499	1506.55	1532.71	-26.1579		294.83	1741.61	963.58	346.65	515.39	1115.83	346.65	867.72	346.65	5092.55	803.47	347.38	351.89	434.77	349.56	346.65	20814.6	1016.29	2583.26	288.88	355.51	20814.6	1026.85	6059.92	289.6	289.6	443.67	1808.05	575.18	443.67	288.88	349.12	289.53	638.44	231.1	288.88	515.39	481.46	1546.99	540.69	497.51
				500	1189.3	1616.33	-427.022		346.65	351.89	297.3	346.65	347.38	346.65	466.1	346.65	346.65	577.75	575.18	1026.85	600.65	501.45	540.69	539.96	347.38	289.6	352.62	2583.26	173.33	346.65	173.33	231.76	4415.81	346.65	291.06	434.77	693.3	291.35	355.51	355.51	1899.74	231.1	706.14	346.65	291.72	582.75	346.65	346.65	346.65
				501	1239.64	1088.22	151.425		1059.89	288.88	497.51	176.52	32763.1	348.11	346.65	1059.89	918.8	234.3	1618.36	355.51	347.38	347.38	466.1	350.58	291.06	5092.55	355.51	231.76	644.99	346.65	297.3	501.45	297.17	348.84	288.88	1741.61	20814.6	644.99	288.88	404.43	348.84	291.06	348.11	582.75	288.88	346.65	346.65	351.59	443.67
				502	1343	1456.6	-113.591		693.3	289.53	347.38	346.65	176.52	1618.36	346.65	291.72	497.51	352.62	1565.98	346.65	812.49	289.53	481.03	346.65	351.59	2181.04	288.88	575.18	638.44	346.65	346.65	355.51	1714.87	5092.55	352.62	565.9	349.56	346.65	349.56	1714.87	404.43	644.99	348.11	2181.04	638.72	346.65	32763.1	565.9	231.76
				503	926.24	1691.89	-765.647		398.01	288.88	540.69	1741.61	867.72	434.77	364.42	531.9	406.61	918.8	571.33	419.14	515.39	346.65	1546.99	4415.81	289.6	1135.65	419.14	597.8	406.61	352.62	515.39	290.33	404.43	975.26	582.75	582.75	346.65	1026.85	580.52	408.07	32763.1	693.3	975.26	354.88	515.39	346.65	638.44	565.9	349.56
				504	641.557	2253.61	-1612.05		351.59	288.88	693.3	346.65	347.38	2583.26	346.65	600.65	173.33	346.65	838.1	638.72	347.38	364.42	347.31	640.84	346.65	346.65	501.45	346.65	515.39	349.12	346.65	346.65	956.28	291.35	289.6	918.8	288.88	565.9	600.65	703.48	1059.89	288.88	706.14	350.08	552.8	350.58	289.6	706.14	288.88
				505	1640.76	1300.63	340.131		1032.3	539.96	351.89	288.88	349.56	349.94	346.65	349.56	718.98	1546.99	1387.32	640.5	413.63	5092.55	350.08	582.75	575.18	4129.72	288.88	1387.32	406.61	4129.72	346.65	346.65	355.51	346.65	539.96	520.41	406.61	349.94	1104.44	408.07	11388.4	577.75	1808.05	20814.6	288.88	291.06	346.65	347.38	1026.85
				506	1377.9	1400.91	-23.0108		294.83	1714.87	346.65	577.75	481.46	374.17	867.72	20814.6	4415.81	571.33	2168.51	346.65	1135.65	466.1	350.08	355.51	434.77	11388.4	6059.92	867.72	718.98	351.89	173.33	1026.85	693.3	288.88	975.26	346.65	364.42	355.51	1565.98	975.26	346.65	11388.4	5092.55	580.52	640.5	501.45	693.3	1546.99	346.65
				507	1220.26	1214.4	5.85423		288.88	346.65	288.88	11388.4	812.49	346.65	346.65	918.8	956.5	1618.36	346.65	777.35	297.17	291.06	398.01	1741.61	640.84	297.17	1714.87	552.8	346.65	597.8	32763.1	956.28	347.38	289.6	297.3	6059.92	288.88	346.65	346.65	565.9	288.88	481.03	347.38	355.51	408.07	1520.61	1520.61	351.89	706.14
				508	1228.71	1329.35	-100.638		346.65	1898.1	346.65	350.29	1041.41	6059.92	515.39	1059.89	346.65	3165.83	956.5	346.65	777.35	1135.65	1546.99	350.29	289.6	1520.61	419.14	288.88	6059.92	683.75	867.72	351.89	956.28	2805.03	346.65	963.58	348.11	918.8	515.39	867.72	349.94	289.6	289.6	718.98	481.46	1520.61	289.53	346.65	565.9
				509	1215.93	1724.32	-508.396		288.88	294.83	289.6	354.88	288.88	352.62	20814.6	1898.1	1618.36	1546.99	346.65	404.43	2168.51	1898.1	838.1	351.89	289.6	348.11	288.88	1899.74	4129.72	288.88	575.18	288.88	291.72	346.65	1565.98	6059.92	406.4	2393.74	355.51	346.65	288.88	580.52	1026.85	2805.03	288.88	640.5	346.65	693.3	348.11
				510	1265.91	1489.01	-223.095		346.65	481.46	346.65	777.35	600.65	352.62	347.38	346.65	355.51	291.06	32763.1	1059.89	975.26	291.06	347.31	346.65	347.38	552.8	346.65	5092.55	176.52	231.76	515.39	346.65	1714.87	640.84	540.69	703.48	349.94	297.3	291.06	348.84	640.84	1032.3	703.48	291.06	706.14	348.11	706.14	777.35	346.65
				511	1071.8	1726.34	-654.541		1041.41	348.11	355.51	683.75	346.65	706.14	346.65	288.88	346.65	3165.83	683.75	419.14	348.11	1059.89	346.65	404.43	531.9	346.65	434.77	1565.98	520.41	347.38	288.88	288.88	408.07	176.52	346.65	693.3	706.14	289.6	347.38	289.6	346.65	346.65	288.88	408.07	347.38	683.75	173.33	1016.29	2168.51
				512	1573.66	2120.8	-547.14		497.51	718.98	1899.74	32763.1	297.17	364.42	1016.29	1714.87	176.52	346.65	1032.3	398.01	552.8	539.96	4415.81	288.88	291.06	1016.29	1618.36	777.35	347.31	406.4	600.65	288.88	404.43	1041.41	346.65	347.38	347.38	1059.89	347.38	2805.03	346.65	413.63	419.14	582.75	1059.89	346.65	443.67	347.38	347.38
				513	1013.98	1346.09	-332.103		231.76	288.88	288.88	347.38	539.96	289.6	288.88	288.88	231.1	291.06	963.58	1387.32	231.1	352.62	803.47	289.6	539.96	580.52	354.88	5092.55	20814.6	231.1	2805.03	580.52	346.65	290.33	2805.03	350.86	291.35	660.05	11388.4	346.65	350.86	364.42	173.33	515.39	346.65	288.88	638.44	1565.98	956.5
				514	982.999	1420.19	-437.192		1898.1	346.65	1546.99	346.65	582.75	288.88	406.61	515.39	963.58	351.89	289.6	352.62	718.98	348.11	1032.3	803.47	350.08	1104.44	291.35	346.65	350.29	644.99	289.6	346.65	640.84	288.88	539.96	346.65	975.26	290.33	346.65	683.75	346.65	288.88	176.52	350.08	290.33	346.65	348.11	2181.04	289.53
				515	1352.58	1732.36	-379.784		346.65	231.1	575.18	580.52	173.33	3165.83	346.65	350.86	234.3	349.94	346.65	867.72	288.88	350.86	404.43	289.6	349.12	11388.4	288.88	347.38	348.11	1041.41	349.12	1041.41	4129.72	803.47	803.47	540.69	597.8	348.11	693.3	346.65	289.6	812.49	231.76	5092.55	348.84	294.83	777.35	346.65	347.38
				516	1185.52	1333.65	-148.133		408.07	348.11	406.4	374.17	289.6	2805.03	176.52	1714.87	289.6	289.6	1135.65	288.88	565.9	349.12	231.1	346.65	481.03	582.75	413.63	1115.83	552.8	291.72	706.14	289.6	346.65	398.01	531.9	290.33	288.88	777.35	3165.83	1115.83	413.63	231.1	288.88	374.17	406.4	346.65	582.75	346.65	718.98
				517	1072.57	1607.55	-534.975		288.88	346.65	597.8	346.65	346.65	20814.6	443.67	351.59	347.38	1808.05	693.3	346.65	2168.51	575.18	290.33	706.14	565.9	867.72	347.31	838.1	350.58	291.06	291.35	580.52	346.65	4415.81	413.63	597.8	2168.51	481.46	348.84	350.86	1741.61	1387.32	354.88	346.65	289.6	288.88	638.44	1032.3	346.65
				518	1494.47	1296.93	197.542		577.75	1808.05	288.88	481.46	297.3	288.88	466.1	1565.98	348.11	288.88	173.33	346.65	404.43	288.88	32763.1	346.65	364.42	350.86	346.65	515.39	20814.6	1714.87	918.8	1387.32	1546.99	346.65	288.88	575.18	355.51	354.88	1899.74	466.1	11388.4	290.33	693.3	289.6	347.38	289.6	1565.98	173.33	693.3
				519	881.422	1341.01	-459.585		552.8	288.88	406.61	349.12	288.88	660.05	348.11	520.41	580.52	351.59	347.38	577.75	347.31	1104.44	4129.72	297.3	346.65	406.4	289.6	347.31	346.65	291.35	706.14	346.65	2805.03	3165.83	346.65	515.39	413.63	350.86	867.72	2181.04	11388.4	466.1	443.67	346.65	347.38	1026.85	481.46	290.33	291.06
				520	1341.45	1015.85	325.602		346.65	350.86	404.43	289.6	346.65	346.65	348.11	434.77	334.54	32763.1	1026.85	290.33	693.3	1387.32	660.05	231.76	231.76	956.5	4415.81	349.56	1520.61	640.84	349.94	346.65	406.4	289.6	1714.87	290.33	176.52	2168.51	289.6	20814.6	346.65	918.8	640.84	346.65	350.86	571.33	597.8	597.8	347.31
				521	942.612	1378.88	-436.268		350.86	289.6	520.41	288.88	289.6	1565.98	291.06	346.65	350.86	346.65	1032.3	346.65	1059.89	1899.74	289.6	346.65	413.63	693.3	419.14	364.42	349.56	346.65	334.54	963.58	348.11	350.86	497.51	348.11	540.69	346.65	575.18	1565.98	346.65	346.65	404.43	297.17	288.88	683.75	1898.1	2583.26	540.69
				522	966.693	1717.18	-750.491		231.76	349.94	803.47	577.75	346.65	348.84	1032.3	346.65	1899.74	956.28	2181.04	640.5	703.48	176.52	2168.51	288.88	355.51	346.65	347.38	693.3	347.38	1618.36	346.65	346.65	346.65	291.35	481.03	956.5	580.52	575.18	501.45	1714.87	348.84	347.31	2805.03	1546.99	706.14	351.89	346.65	812.49	520.41
				523	1093.53	1738.23	-644.704		347.38	1115.83	4415.81	346.65	531.9	718.98	297.3	289.6	1026.85	1618.36	346.65	288.88	347.31	6059.92	346.65	2805.03	1059.89	1059.89	20814.6	348.11	3165.83	346.65	288.88	288.88	349.56	288.88	350.29	350.08	346.65	294.83	32763.1	347.38	289.53	346.65	346.65	419.14	575.18	374.17	289.53	347.31	531.9
				524	1373.71	888.643	485.07		812.49	1520.61	346.65	173.33	288.88	640.5	803.47	2583.26	32763.1	346.65	1618.36	413.63	1032.3	288.88	351.89	349.56	501.45	1546.99	288.88	289.6	812.49	349.94	355.51	288.88	291.06	408.07	640.5	1026.85	347.38	346.65	644.99	288.88	234.3	1016.29	2168.51	234.3	1104.44	346.65	693.3	406.4	638.44
				525	744.654	1849.08	-1104.42		640.5	975.26	346.65	1808.05	231.76	706.14	346.65	346.65	346.65	346.65	176.52	347.38	288.88	718.98	350.58	346.65	1041.41	290.33	600.65	288.88	531.9	693.3	956.5	481.46	918.8	1714.87	481.03	347.38	350.86	176.52	540.69	565.9	347.31	660.05	347.38	408.07	346.65	644.99	347.38	638.72	640.84
				526	1176.65	1277.4	-100.745		291.72	291.72	531.9	693.3	4415.81	294.83	515.39	348.11	975.26	346.65	346.65	4415.81	349.12	346.65	963.58	364.42	1026.85	346.65	1808.05	20814.6	20814.6	288.88	577.75	374.17	803.47	419.14	355.51	346.65	501.45	1741.61	2168.51	297.17	419.14	288.88	1032.3	703.48	481.46	413.63	288.88	346.65	812.49
				527	918.851	1477.38	-558.533		348.84	693.3	718.98	552.8	2181.04	404.43	540.69	288.88	1565.98	289.53	3165.83	351.89	531.9	289.6	346.65	288.88	288.88	348.11	350.08	289.6	1059.89	294.83	693.3	346.65	288.88	288.88	419.14	638.72	289.53	803.47	297.17	349.56	346.65	683.75	597.8	481.03	346.65	11388.4	660.05	297.17	347.38
				528	1300.28	1282.19	18.0948		539.96	289.6	2181.04	350.86	289.6	354.88	1041.41	291.06	346.65	297.3	288.88	408.07	346.65	1115.83	963.58	346.65	346.65	2168.51	413.63	11388.4	1016.29	346.65	11388.4	552.8	539.96	5092.55	1546.99	288.88	2805.03	1059.89	231.76	291.72	355.51	640.5	20814.6	4415.81	290.33	288.88	1104.44	290.33	288.88
				529	1434.13	2001.94	-567.807		638.44	291.06	1808.05	481.03	354.88	346.65	552.8	693.3	443.67	1546.99	289.6	289.6	693.3	408.07	2393.74	234.3	975.26	956.5	2805.03	347.38	956.28	2168.51	419.14	352.62	32763.1	346.65	346.65	515.39	640.84	32763.1	1059.89	289.6	1135.65	347.38	288.88	803.47	644.99	638.72	1899.74	501.45	838.1
				530	1132.97	1066.68	66.297		347.38	288.88	291.06	346.65	346.65	812.49	351.89	552.8	1041.41	288.88	638.44	497.51	1565.98	350.29	346.65	346.65	346.65	288.88	413.63	3165.83	1714.87	539.96	350.08	346.65	288.88	956.5	348.11	291.06	575.18	346.65	718.98	346.65	1714.87	406.61	347.31	1741.61	597.8	638.44	364.42	346.65	1016.29
				531	1230.57	1443.05	-212.478		1565.98	346.65	288.88	350.86	413.63	443.67	481.46	288.88	803.47	348.11	577.75	838.1	346.65	4415.81	288.88	540.69	1059.89	408.07	812.49	346.65	176.52	515.39	600.65	577.75	347.38	355.51	703.48	1618.36	706.14	231.76	2583.26	520.41	350.58	346.65	2393.74	2805.03	1714.87	1387.32	346.65	803.47	346.65
				532	896.886	2092.87	-1195.98		4415.81	351.89	349.56	540.69	406.4	575.18	349.56	4129.72	1520.61	1741.61	706.14	288.88	346.65	3165.83	1714.87	539.96	1520.61	1135.65	520.41	408.07	297.3	1059.89	706.14	2583.26	347.31	419.14	1059.89	1714.87	580.52	290.33	352.62	288.88	290.33	918.8	289.6	349.56	2583.26	531.9	289.53	346.65	346.65
				533	1342.26	1491.06	-148.804		1104.44	288.88	334.54	350.08	288.88	1135.65	2168.51	539.96	718.98	352.62	777.35	4415.81	706.14	289.6	350.58	582.75	481.46	346.65	539.96	4415.81	501.45	1016.29	638.44	419.14	644.99	703.48	404.43	1898.1	355.51	515.39	803.47	531.9	2393.74	718.98	2168.51	288.88	288.88	348.11	374.17	644.99	352.62
				534	1418.95	2074.58	-655.631		346.65	1808.05	346.65	1741.61	351.59	32763.1	350.08	1016.29	1741.61	812.49	1026.85	718.98	539.96	346.65	2805.03	1618.36	1016.29	1115.83	350.58	1104.44	1546.99	2805.03	354.88	638.72	1618.36	443.67	346.65	346.65	288.88	297.17	481.46	6059.92	346.65	346.65	291.72	466.1	520.41	1041.41	297.3	288.88	297.3
				535	1275.67	1729.92	-454.242		718.98	346.65	348.11	231.1	346.65	346.65	348.11	346.65	347.38	520.41	291.72	1041.41	638.72	419.14	1059.89	2393.74	288.88	20814.6	867.72	173.33	644.99	348.11	1387.32	2805.03	1898.1	355.51	501.45	501.45	660.05	346.65	406.4	173.33	1104.44	703.48	288.88	693.3	434.77	176.52	351.59	683.75	173.33
				536	1224.99	1445.31	-220.314		1808.05	5092.55	288.88	2168.51	294.83	1714.87	1059.89	288.88	346.65	288.88	706.14	346.65	638.44	346.65	350.86	413.63	466.1	288.88	406.4	552.8	419.14	838.1	354.88	703.48	575.18	1714.87	1808.05	1032.3	346.65	1016.29	350.08	374.17	956.28	346.65	4415.81	419.14	497.51	1135.65	571.33	5092.55	288.88
				537	1094.98	2162.02	-1067.03		288.88	288.88	355.51	346.65	1808.05	577.75	176.52	231.76	638.72	347.38	693.3	1714.87	398.01	6059.92	334.54	582.75	288.88	346.65	289.6	347.31	2393.74	552.8	577.75	346.65	693.3	3165.83	803.47	638.72	1041.41	706.14	351.59	289.6	2393.74	703.48	918.8	173.33	347.38	520.41	638.44	683.75	288.88
				538	1261.71	1688.58	-426.872		777.35	1041.41	347.38	346.65	288.88	288.88	290.33	1059.89	231.76	3165.83	600.65	812.49	32763.1	20814.6	1387.32	1808.05	975.26	346.65	346.65	355.51	867.72	346.65	346.65	346.65	347.38	803.47	1059.89	349.94	32763.1	231.1	520.41	406.4	918.8	289.6	2805.03	706.14	288.88	346.65	398.01	349.56	398.01
				539	889.473	1287.53	-398.057		346.65	443.67	481.03	288.88	350.86	2583.26	291.72	346.65	703.48	497.51	346.65	288.88	777.35	347.38	552.8	2583.26	956.5	1520.61	346.65	683.75	350.08	354.88	346.65	1618.36	346.65	404.43	351.59	346.65	580.52	288.88	406.4	404.43	348.84	683.75	703.48	289.6	1898.1	288.88	693.3	288.88	803.47
				540	867.015	1369.96	-502.944		1026.85	288.88	346.65	644.99	346.65	703.48	838.1	346.65	531.9	289.6	346.65	2583.26	1898.1	777.35	1104.44	288.88	288.88	1808.05	289.6	413.63	597.8	346.65	297.17	289.6	346.65	288.88	289.6	288.88	346.65	288.88	347.38	288.88	531.9	374.17	346.65	348.11	1135.65	347.38	288.88	347.31	348.11
				541	1313.19	1375.14	-61.9429		346.65	350.08	2805.03	347.38	2583.26	346.65	346.65	575.18	234.3	289.6	597.8	434.77	918.8	539.96	346.65	1899.74	718.98	600.65	777.35	693.3	812.49	346.65	540.69	297.3	515.39	289.6	540.69	406.4	297.17	2583.26	354.88	350.86	6059.92	291.35	1041.41	683.75	706.14	348.84	408.07	173.33	346.65
				542	1280.49	1585.85	-305.356		374.17	640.84	1618.36	288.88	346.65	234.3	288.88	5092.55	1026.85	290.33	956.5	350.58	288.88	918.8	346.65	346.65	289.53	575.18	289.53	2181.04	812.49	291.06	803.47	346.65	346.65	347.38	288.88	552.8	347.38	291.06	176.52	838.1	346.65	289.53	2393.74	644.99	640.5	520.41	346.65	334.54	289.6
				543	582.241	725.781	-143.54		288.88	288.88	466.1	1115.83	355.51	466.1	638.72	290.33	346.65	350.29	351.89	291.06	346.65	640.5	350.58	346.65	289.6	350.08	803.47	346.65	1898.1	355.51	374.17	349.56	288.88	582.75	289.6	956.5	501.45	173.33	4129.72	364.42	346.65	289.6	288.88	354.88	354.88	706.14	1565.98	350.58	693.3
				544	1575.75	2046.43	-470.674		288.88	580.52	404.43	1520.61	349.12	350.86	1115.83	32763.1	348.11	1387.32	11388.4	575.18	350.29	355.51	348.11	346.65	355.51	812.49	683.75	291.72	406.4	3165.83	20814.6	1899.74	4415.81	350.29	777.35	350.29	975.26	32763.1	443.67	565.9	703.48	1808.05	346.65	346.65	347.38	918.8	1135.65	346.65	963.58
				545	1244.46	1531.63	-287.17		703.48	638.72	515.39	956.5	346.65	346.65	552.8	640.5	288.88	288.88	565.9	346.65	291.06	288.88	288.88	346.65	1041.41	346.65	346.65	683.75	347.31	644.99	231.76	660.05	354.88	706.14	176.52	552.8	346.65	404.43	288.88	346.65	1041.41	349.56	481.46	406.4	346.65	404.43	291.72	600.65	2181.04
				546	963.165	1680.95	-717.789		288.88	291.35	580.52	515.39	640.5	640.84	466.1	640.84	346.65	291.35	703.48	290.33	4129.72	234.3	350.86	963.58	364.42	693.3	638.44	288.88	1565.98	346.65	334.54	600.65	351.89	413.63	289.53	408.07	2393.74	812.49	347.38	683.75	539.96	1618.36	346.65	346.65	6059.92	291.06	348.84	20814.6	346.65
				547	1193.15	1441.31	-248.16		346.65	289.6	291.35	2583.26	1059.89	1016.29	1546.99	288.88	1899.74	956.28	334.54	443.67	2181.04	173.33	289.6	291.06	288.88	346.65	963.58	346.65	364.42	291.06	413.63	600.65	644.99	32763.1	803.47	1104.44	2168.51	176.52	346.65	346.65	346.65	351.89	346.65	706.14	294.83	11388.4	346.65	1741.61	346.65
				548	1038.85	1505.36	-466.51		2393.74	364.42	4415.81	406.61	291.06	838.1	777.35	291.72	2393.74	364.42	350.29	346.65	413.63	346.65	918.8	297.17	346.65	1899.74	571.33	413.63	481.03	346.65	289.53	2168.51	347.38	355.51	231.76	4129.72	531.9	1041.41	644.99	413.63	347.38	693.3	289.6	600.65	288.88	297.3	5092.55	1520.61	347.38
				549	819.556	1674.85	-855.291		434.77	406.4	346.65	346.65	346.65	289.6	1016.29	349.12	346.65	289.6	288.88	1026.85	288.88	288.88	718.98	231.1	20814.6	580.52	2168.51	289.6	2181.04	1135.65	350.58	582.75	346.65	703.48	346.65	289.6	718.98	1041.41	173.33	1808.05	575.18	577.75	346.65	346.65	408.07	347.38	347.38	291.72	297.17
				550	1225.09	2247.1	-1022.01		231.1	346.65	355.51	4129.72	1565.98	352.62	1546.99	1104.44	531.9	706.14	838.1	4129.72	346.65	350.86	1041.41	975.26	291.06	346.65	346.65	346.65	346.65	1565.98	288.88	706.14	349.56	288.88	11388.4	347.38	1041.41	1808.05	803.47	349.94	294.83	351.89	288.88	346.65	1059.89	683.75	11388.4	1714.87	838.1
				551	833.41	1175.24	-341.835		176.52	1808.05	288.88	347.38	1387.32	346.65	231.76	2583.26	515.39	351.89	347.38	1135.65	434.77	1387.32	355.51	334.54	289.6	413.63	291.06	406.61	347.38	413.63	346.65	718.98	346.65	288.88	288.88	552.8	539.96	288.88	963.58	176.52	413.63	289.6	288.88	644.99	1618.36	348.11	346.65	683.75	297.17
				552	1113.43	1098.83	14.6035		288.88	838.1	706.14	231.1	1387.32	346.65	718.98	683.75	838.1	1387.32	288.88	777.35	349.12	481.46	693.3	515.39	346.65	956.28	2181.04	288.88	640.5	346.65	348.11	706.14	867.72	346.65	577.75	297.3	434.77	703.48	346.65	346.65	231.76	408.07	582.75	11388.4	348.84	2583.26	288.88	346.65	346.65
				553	1117.24	1532.3	-415.064		1059.89	706.14	347.31	718.98	346.65	580.52	289.6	683.75	1899.74	346.65	497.51	288.88	289.6	346.65	288.88	297.3	406.61	531.9	4129.72	975.26	404.43	346.65	466.1	297.17	515.39	1115.83	350.86	3165.83	289.53	571.33	644.99	346.65	638.44	346.65	718.98	419.14	289.6	231.1	413.63	2168.51	290.33
				554	1102.42	1511.63	-409.209		918.8	565.9	364.42	173.33	289.6	540.69	6059.92	1135.65	347.38	552.8	289.6	1059.89	1741.61	234.3	347.38	346.65	231.1	288.88	918.8	597.8	434.77	231.1	346.65	1899.74	693.3	565.9	234.3	577.75	1059.89	1032.3	347.38	1808.05	4415.81	1032.3	1059.89	231.1	552.8	693.3	1104.44	346.65	351.59
				555	1059.98	1137.17	-77.1941		1387.32	2168.51	1899.74	1104.44	350.08	693.3	346.65	597.8	346.65	501.45	803.47	660.05	1741.61	812.49	1898.1	481.03	565.9	346.65	347.38	374.17	580.52	1808.05	466.1	531.9	352.62	466.1	348.11	288.88	683.75	812.49	481.46	1899.74	1741.61	640.5	355.51	346.65	291.72	346.65	552.8	2805.03	11388.4
				556	814.791	1802.77	-987.983		501.45	234.3	173.33	346.65	348.11	294.83	289.6	350.86	288.88	706.14	4129.72	406.61	2181.04	812.49	1714.87	812.49	350.58	346.65	1041.41	1618.36	693.3	288.88	413.63	351.59	350.86	347.38	515.39	443.67	404.43	398.01	956.28	288.88	350.58	346.65	346.65	600.65	597.8	347.38	297.17	1565.98	291.06
				557	840.878	1786.01	-945.137		520.41	288.88	597.8	346.65	348.11	294.83	2393.74	346.65	374.17	975.26	434.77	777.35	347.38	1032.3	1387.32	291.35	644.99	644.99	288.88	552.8	638.72	355.51	580.52	1387.32	346.65	291.35	1059.89	2393.74	346.65	288.88	683.75	349.56	355.51	288.88	408.07	531.9	351.89	660.05	582.75	838.1	638.44
				558	1049.31	1480.47	-431.162		580.52	812.49	956.28	2583.26	539.96	975.26	838.1	346.65	1714.87	638.44	515.39	867.72	404.43	1808.05	481.03	956.5	406.4	597.8	349.12	288.88	291.72	1520.61	290.33	975.26	288.88	803.47	706.14	348.11	481.46	346.65	1520.61	346.65	288.88	1808.05	346.65	481.46	346.65	497.51	346.65	346.65	346.65
				559	1358.41	2013.05	-654.642		2181.04	2583.26	346.65	597.8	349.12	346.65	20814.6	565.9	1546.99	346.65	706.14	539.96	1520.61	346.65	812.49	288.88	346.65	346.65	346.65	348.11	20814.6	346.65	288.88	1041.41	346.65	413.63	347.38	346.65	575.18	1059.89	348.84	2583.26	346.65	346.65	346.65	355.51	812.49	346.65	346.65	32763.1	1032.3
				560	1187.18	1109.6	77.5874		291.72	683.75	1104.44	2805.03	481.03	346.65	351.89	347.38	352.62	531.9	552.8	20814.6	497.51	346.65	918.8	1026.85	1546.99	351.89	231.76	3165.83	1059.89	481.03	346.65	291.72	660.05	718.98	334.54	346.65	600.65	291.35	288.88	297.3	291.72	347.38	351.59	703.48	520.41	3165.83	1898.1	803.47	398.01
				561	1527.22	1708.69	-181.473		20814.6	1714.87	419.14	350.08	812.49	348.11	552.8	481.46	289.6	176.52	501.45	234.3	600.65	288.88	580.52	234.3	364.42	975.26	638.72	956.28	20814.6	703.48	349.94	289.6	11388.4	350.86	718.98	288.88	531.9	289.6	348.84	520.41	349.94	351.89	1741.61	956.28	347.38	347.31	956.28	346.65	481.03
				562	942.595	1405.53	-462.939		346.65	481.46	288.88	577.75	1104.44	288.88	434.77	501.45	289.6	346.65	348.84	1899.74	348.84	2805.03	346.65	718.98	838.1	346.65	291.06	539.96	1808.05	1016.29	4415.81	1059.89	718.98	434.77	350.58	638.44	349.12	867.72	290.33	346.65	346.65	413.63	347.38	346.65	706.14	481.46	346.65	1714.87	350.08
				563	1482.64	1627.86	-145.226		288.88	20814.6	350.86	348.11	288.88	838.1	349.12	346.65	346.65	1387.32	354.88	1041.41	346.65	350.58	531.9	1135.65	3165.83	540.69	334.54	289.6	350.58	20814.6	346.65	812.49	406.61	582.75	1387.32	346.65	600.65	347.38	597.8	349.12	290.33	515.39	1026.85	600.65	683.75	1741.61	346.65	346.65	1808.05
				564	846.286	1647.34	-801.058		552.8	2393.74	638.72	346.65	1618.36	812.49	352.62	346.65	2583.26	346.65	481.03	291.06	289.6	288.88	374.17	351.59	443.67	291.35	348.84	6059.92	346.65	297.3	838.1	2393.74	354.88	2181.04	346.65	539.96	552.8	346.65	501.45	288.88	289.6	803.47	580.52	640.5	289.6	531.9	501.45	346.65	364.42
				565	1191.86	2124.24	-932.383		346.65	351.89	349.94	406.4	597.8	6059.92	176.52	2168.51	918.8	20814.6	956.28	1032.3	520.41	288.88	288.88	683.75	355.51	2583.26	346.65	638.44	575.18	693.3	349.94	346.65	580.52	419.14	640.5	347.38	289.6	346.65	288.88	347.38	1899.74	812.49	706.14	638.44	346.65	1032.3	288.88	2805.03	351.89
				566	1189.71	1927.73	-738.016		580.52	350.86	347.38	644.99	1104.44	6059.92	289.53	718.98	1565.98	32763.1	346.65	350.08	1899.74	288.88	597.8	703.48	291.35	346.65	2805.03	1898.1	234.3	706.14	347.38	350.58	288.88	348.11	1808.05	354.88	4129.72	1115.83	346.65	294.83	1618.36	349.12	346.65	288.88	539.96	515.39	1714.87	346.65	975.26
				567	1166.12	1439.78	-273.662		1016.29	350.29	289.6	173.33	963.58	346.65	956.28	350.29	291.06	660.05	350.29	346.65	580.52	975.26	419.14	577.75	1115.83	297.17	501.45	294.83	406.4	346.65	349.12	288.88	777.35	291.35	289.6	355.51	540.69	288.88	539.96	290.33	1016.29	334.54	289.6	355.51	565.9	346.65	683.75	918.8	406.61
				568	990.415	2082.85	-1092.43		706.14	640.5	289.6	565.9	173.33	346.65	3165.83	693.3	539.96	640.84	346.65	580.52	297.17	706.14	173.33	693.3	1898.1	290.33	1546.99	288.88	288.88	347.31	290.33	1135.65	297.3	20814.6	350.08	346.65	575.18	638.72	1041.41	347.38	638.44	173.33	346.65	520.41	288.88	1026.85	638.72	408.07	347.31
				569	1307.69	1841.99	-534.297		660.05	1899.74	6059.92	355.51	288.88	346.65	231.76	2805.03	234.3	346.65	346.65	718.98	289.6	349.12	443.67	413.63	1059.89	501.45	501.45	346.65	289.6	1387.32	347.31	1565.98	2393.74	288.88	2168.51	355.51	706.14	1618.36	571.33	1520.61	918.8	466.1	838.1	577.75	1565.98	706.14	575.18	1546.99	577.75
				570	1092.64	2076.34	-983.697		597.8	497.51	660.05	1059.89	349.94	1135.65	1714.87	1741.61	346.65	290.33	350.29	346.65	297.17	20814.6	288.88	346.65	1026.85	346.65	350.86	575.18	582.75	346.65	289.6	693.3	176.52	956.28	4415.81	497.51	501.45	1135.65	288.88	374.17	234.3	288.88	348.11	346.65	4415.81	683.75	346.65	347.38	288.88
				571	1116.26	1385.05	-268.797		963.58	539.96	4415.81	3165.83	565.9	1104.44	350.86	346.65	348.11	501.45	531.9	718.98	515.39	349.12	355.51	289.53	693.3	660.05	297.17	173.33	350.29	838.1	2805.03	297.17	346.65	288.88	346.65	374.17	350.86	404.43	346.65	1618.36	582.75	346.65	706.14	683.75	640.5	520.41	693.3	351.59	515.39
				572	797.249	1189.87	-392.616		501.45	346.65	777.35	515.39	638.72	294.83	838.1	351.59	231.1	406.61	434.77	297.3	288.88	481.03	1714.87	638.72	1899.74	1741.61	350.58	288.88	443.67	404.43	173.33	531.9	539.96	290.33	466.1	346.65	350.58	481.46	289.6	404.43	346.65	1899.74	289.6	350.29	288.88	346.65	580.52	2168.51	291.72
				573	1341.52	2176.82	-835.296		346.65	404.43	660.05	867.72	640.84	20814.6	346.65	571.33	289.6	346.65	539.96	693.3	297.3	346.65	346.65	406.4	346.65	346.65	565.9	234.3	288.88	481.03	1565.98	291.06	32763.1	349.94	290.33	352.62	1546.99	640.5	638.44	288.88	1059.89	346.65	288.88	2805.03	582.75	703.48	582.75	346.65	355.51
				574	1306.88	1851.84	-544.952		565.9	355.51	289.6	349.12	660.05	501.45	20814.6	350.86	1899.74	347.38	288.88	288.88	640.84	231.1	640.84	582.75	406.4	347.38	289.53	288.88	497.51	348.11	693.3	419.14	346.65	291.72	434.77	2805.03	374.17	1041.41	288.88	347.38	346.65	352.62	346.65	346.65	346.65	351.89	374.17	11388.4	597.8
				575	1203.21	1464.48	-261.27		520.41	346.65	838.1	398.01	348.11	346.65	346.65	352.62	349.12	1041.41	597.8	288.88	347.38	173.33	288.88	1714.87	404.43	1026.85	352.62	638.44	1135.65	1016.29	398.01	803.47	11388.4	346.65	571.33	349.56	501.45	346.65	706.14	2805.03	20814.6	352.62	288.88	349.12	349.94	582.75	552.8	346.65	32763.1
				576	1536.9	1939.43	-402.533		347.38	291.06	346.65	347.38	1059.89	347.38	346.65	32763.1	346.65	434.77	838.1	1546.99	552.8	3165.83	347.38	1016.29	1808.05	346.65	231.1	520.41	288.88	1104.44	1741.61	1032.3	20814.6	600.65	443.67	231.76	1520.61	32763.1	346.65	2583.26	346.65	346.65	346.65	4129.72	443.67	419.14	683.75	1618.36	531.9
				577	1184.87	1737.82	-552.944		347.31	346.65	346.65	231.1	346.65	571.33	288.88	963.58	346.65	706.14	565.9	812.49	683.75	565.9	291.35	355.51	4415.81	638.72	600.65	294.83	434.77	291.06	1041.41	1618.36	347.38	350.86	703.48	355.51	346.65	288.88	419.14	288.88	552.8	2583.26	349.12	408.07	176.52	577.75	1115.83	638.44	349.12
				578	1240.9	2040.25	-799.35		294.83	346.65	2181.04	466.1	577.75	703.48	706.14	1898.1	565.9	580.52	577.75	580.52	2583.26	288.88	481.03	173.33	364.42	349.12	290.33	346.65	1026.85	347.38	348.11	1898.1	350.08	803.47	867.72	1741.61	173.33	580.52	290.33	350.86	346.65	348.11	364.42	364.42	374.17	956.28	956.5	2805.03	289.6
				579	834.244	1072.78	-238.535		638.44	6059.92	963.58	347.31	297.3	176.52	288.88	540.69	2393.74	346.65	963.58	2393.74	777.35	600.65	289.6	346.65	531.9	288.88	693.3	355.51	231.1	288.88	404.43	1565.98	346.65	693.3	918.8	291.72	600.65	347.38	640.5	497.51	565.9	540.69	348.11	408.07	176.52	290.33	638.44	408.07	290.33
				580	915.289	1186.76	-271.476		1714.87	481.46	540.69	364.42	347.38	481.03	3165.83	644.99	565.9	531.9	346.65	1135.65	334.54	867.72	288.88	582.75	346.65	838.1	297.3	346.65	2393.74	350.86	348.11	1546.99	419.14	346.65	1808.05	5092.55	288.88	350.86	1115.83	1898.1	1741.61	346.65	520.41	3165.83	346.65	291.72	571.33	346.65	346.65
				581	887.163	1123.3	-236.133		419.14	291.06	289.6	600.65	975.26	580.52	349.94	289.6	638.44	481.46	777.35	351.59	346.65	571.33	294.83	408.07	693.3	777.35	1741.61	693.3	350.08	291.06	777.35	683.75	867.72	718.98	2181.04	349.56	288.88	582.75	288.88	706.14	408.07	347.38	288.88	6059.92	288.88	1618.36	290.33	540.69	975.26
				582	818.609	1839.89	-1021.28		346.65	346.65	640.5	347.38	600.65	346.65	481.46	346.65	350.29	347.38	963.58	703.48	297.3	334.54	347.38	349.94	1135.65	348.11	466.1	575.18	975.26	520.41	350.58	515.39	288.88	975.26	346.65	1016.29	963.58	406.4	297.3	1898.1	346.65	406.61	291.35	346.65	3165.83	398.01	173.33	288.88	597.8
				583	1036.59	1731.35	-694.761		803.47	1898.1	501.45	552.8	640.5	413.63	348.11	346.65	580.52	348.11	348.11	288.88	347.38	2805.03	346.65	404.43	350.29	539.96	350.29	346.65	346.65	355.51	644.99	355.51	289.6	803.47	539.96	288.88	1618.36	600.65	288.88	347.38	347.38	346.65	289.53	552.8	4415.81	577.75	173.33	346.65	640.5
				584	989.481	1951.21	-961.725		349.94	297.17	956.28	956.28	346.65	693.3	289.6	346.65	481.46	571.33	838.1	350.86	1104.44	918.8	297.17	693.3	1898.1	706.14	571.33	520.41	575.18	975.26	4129.72	350.86	346.65	575.18	352.62	867.72	4415.81	288.88	288.88	2583.26	703.48	349.56	347.38	20814.6	565.9	1032.3	466.1	644.99	288.88
				585	1376.07	2576.35	-1200.28		231.1	1714.87	291.35	346.65	288.88	4129.72	638.72	1026.85	1899.74	577.75	288.88	1135.65	346.65	1565.98	346.65	289.53	660.05	540.69	531.9	1565.98	349.12	294.83	290.33	231.76	1059.89	346.65	297.3	1032.3	288.88	350.58	398.01	349.94	346.65	289.6	956.5	346.65	703.48	346.65	777.35	346.65	867.72
				586	1421.59	1352.56	69.0308		289.6	346.65	355.51	231.1	346.65	346.65	803.47	347.31	291.06	867.72	963.58	349.94	693.3	2583.26	348.84	443.67	288.88	718.98	176.52	2168.51	413.63	466.1	1104.44	956.5	404.43	443.67	334.54	294.83	347.38	1808.05	413.63	346.65	481.03	577.75	1714.87	1104.44	291.35	291.35	4415.81	963.58	355.51
				587	917.681	1485.72	-568.035		288.88	706.14	294.83	346.65	4415.81	1565.98	838.1	289.6	290.33	571.33	346.65	288.88	571.33	346.65	289.6	956.28	552.8	520.41	288.88	291.06	963.58	406.4	288.88	539.96	350.29	443.67	812.49	1115.83	706.14	290.33	231.76	1618.36	644.99	173.33	580.52	406.61	350.08	956.5	1115.83	481.03	346.65
				588	1020.22	1580.31	-560.084		443.67	349.12	1565.98	347.38	867.72	3165.83	291.06	1115.83	597.8	349.56	2168.51	355.51	1026.85	288.88	838.1	1115.83	234.3	975.26	231.1	693.3	348.11	2805.03	3165.83	346.65	297.3	1016.29	434.77	374.17	4129.72	2393.74	1546.99	956.5	1041.41	867.72	2805.03	706.14	515.39	580.52	347.38	683.75	289.6
				589	882.077	1880.87	-998.796		481.03	348.84	3165.83	347.38	638.44	289.6	364.42	565.9	347.38	346.65	351.89	1520.61	520.41	297.17	288.88	552.8	1618.36	346.65	290.33	350.86	404.43	346.65	2181.04	777.35	289.6	288.88	347.38	703.48	956.5	1041.41	693.3	501.45	288.88	867.72	352.62	501.45	6059.92	2168.51	347.38	481.46	291.06
				590	1600	1347.44	252.56		350.86	288.88	918.8	346.65	520.41	288.88	1032.3	20814.6	346.65	2393.74	354.88	443.67	20814.6	398.01	693.3	291.06	575.18	1898.1	346.65	355.51	2168.51	1741.61	693.3	406.4	346.65	350.86	288.88	346.65	1115.83	531.9	466.1	350.86	1115.83	6059.92	11388.4	289.6	2805.03	347.38	398.01	582.75	352.62
				591	1139.93	1071.07	68.868		346.65	347.38	288.88	918.8	297.17	291.35	1618.36	520.41	291.35	288.88	3165.83	349.56	582.75	582.75	347.38	288.88	2181.04	349.12	231.76	1104.44	346.65	406.4	406.61	173.33	355.51	1016.29	1041.41	346.65	346.65	291.35	346.65	918.8	346.65	918.8	520.41	693.3	231.76	288.88	350.86	346.65	956.28
				592	1350.1	1431.97	-81.8721		1135.65	346.65	693.3	5092.55	531.9	349.94	291.06	1041.41	539.96	291.06	408.07	346.65	2181.04	703.48	291.06	406.4	398.01	1520.61	350.08	291.35	347.38	349.94	1618.36	350.08	346.65	346.65	348.11	350.08	4415.81	660.05	918.8	1741.61	706.14	288.88	1115.83	540.69	346.65	2181.04	466.1	1714.87	351.59
				593	1198.31	2230.61	-1032.3		348.11	803.47	434.77	1104.44	347.31	565.9	660.05	346.65	1041.41	346.65	956.5	290.33	718.98	173.33	11388.4	288.88	346.65	173.33	404.43	777.35	552.8	349.94	346.65	638.72	346.65	2805.03	288.88	348.11	777.35	346.65	351.59	350.58	577.75	348.11	350.58	571.33	346.65	644.99	956.28	289.6	289.6
				594	1119.14	1694.59	-575.448		1016.29	515.39	1032.3	346.65	289.6	173.33	406.4	289.6	963.58	355.51	347.38	346.65	703.48	346.65	346.65	3165.83	349.94	291.06	351.59	1032.3	515.39	531.9	2168.51	413.63	404.43	347.38	288.88	1520.61	346.65	540.69	501.45	297.3	571.33	838.1	644.99	918.8	294.83	838.1	956.28	577.75	346.65
				595	955.503	1167.05	-211.544		346.65	5092.55	683.75	350.29	1115.83	1387.32	231.76	404.43	346.65	288.88	956.5	404.43	291.72	683.75	289.6	348.11	4129.72	291.06	404.43	812.49	289.6	349.56	580.52	1565.98	975.26	497.51	288.88	288.88	434.77	231.76	355.51	443.67	803.47	1899.74	2181.04	346.65	288.88	348.11	398.01	346.65	349.56
				596	1034.44	1410.35	-375.908		1899.74	289.6	288.88	1899.74	289.6	288.88	291.35	575.18	644.99	231.76	6059.92	640.5	231.1	1026.85	539.96	419.14	346.65	1808.05	4415.81	640.5	288.88	1032.3	571.33	540.69	481.03	406.4	350.08	346.65	289.6	1899.74	1899.74	291.06	1565.98	231.1	355.51	515.39	231.1	288.88	600.65	334.54	693.3
				597	763.739	1004.66	-240.924		4129.72	1387.32	346.65	408.07	352.62	288.88	956.5	350.86	346.65	289.6	346.65	918.8	1032.3	346.65	289.6	346.65	289.6	290.33	291.06	501.45	501.45	1016.29	540.69	683.75	1808.05	597.8	288.88	1016.29	346.65	582.75	176.52	703.48	288.88	706.14	1135.65	963.58	347.38	288.88	234.3	4415.81	346.65
				598	860.261	1271.33	-411.074		346.65	597.8	346.65	346.65	867.72	803.47	5092.55	777.35	347.38	347.38	288.88	352.62	683.75	347.38	346.65	347.38	571.33	600.65	706.14	1041.41	660.05	2393.74	291.72	350.08	443.67	346.65	582.75	346.65	419.14	812.49	346.65	288.88	288.88	520.41	288.88	346.65	406.61	364.42	571.33	419.14	346.65
				599	1145.36	1632.84	-487.481		346.65	351.89	289.6	346.65	693.3	406.4	434.77	443.67	565.9	20814.6	346.65	347.31	288.88	2583.26	838.1	11388.4	2181.04	638.72	540.69	346.65	288.88	777.35	346.65	408.07	406.61	577.75	404.43	1741.61	348.11	348.11	1016.29	600.65	349.94	434.77	350.86	290.33	577.75	552.8	580.52	289.6	291.35
				600	1352.5	2031.94	-679.435		4129.72	501.45	644.99	5092.55	5092.55	346.65	520.41	291.06	355.51	693.3	466.1	582.75	4415.81	963.58	346.65	481.03	364.42	706.14	777.35	520.41	288.88	289.6	406.61	434.77	466.1	4129.72	1016.29	350.58	297.17	571.33	2805.03	297.3	963.58	20814.6	346.65	231.76	5092.55	1016.29	349.12	2168.51	644.99
				601	1493.3	1335.72	157.575		289.6	346.65	291.06	1104.44	683.75	1059.89	346.65	693.3	348.11	346.65	289.6	347.38	975.26	539.96	288.88	434.77	346.65	347.38	350.58	291.35	348.11	290.33	638.44	582.75	20814.6	4415.81	348.11	350.08	288.88	1041.41	289.6	398.01	346.65	3165.83	515.39	703.48	348.84	346.65	32763.1	350.86	291.06
				602	873.171	1549.14	-675.973		346.65	539.96	288.88	346.65	2583.26	347.38	348.11	348.11	346.65	347.31	1714.87	348.84	291.06	348.84	1115.83	346.65	346.65	4415.81	374.17	349.56	346.65	1387.32	20814.6	346.65	346.65	351.89	4129.72	419.14	231.76	838.1	838.1	288.88	346.65	346.65	350.08	291.72	346.65	918.8	520.41	347.38	1104.44
				603	876.555	1494.12	-617.567		20814.6	348.84	803.47	347.38	347.38	1714.87	347.38	1899.74	660.05	346.65	1546.99	1741.61	290.33	346.65	288.88	297.17	575.18	346.65	348.11	288.88	398.01	289.6	231.1	346.65	1059.89	346.65	867.72	346.65	291.35	297.3	963.58	466.1	1520.61	580.52	231.76	408.07	1059.89	644.99	4129.72	812.49	1899.74
				604	980.305	1463.93	-483.624		350.86	346.65	347.38	577.75	501.45	703.48	640.84	1026.85	582.75	346.65	364.42	640.5	4415.81	291.06	565.9	289.6	406.4	346.65	348.11	288.88	288.88	288.88	346.65	1618.36	291.72	288.88	348.11	5092.55	1618.36	1016.29	346.65	346.65	638.44	1618.36	288.88	346.65	600.65	693.3	575.18	4129.72	600.65
				605	976.712	1865.48	-888.767		638.44	693.3	288.88	565.9	812.49	660.05	1565.98	173.33	291.06	1104.44	693.3	346.65	1032.3	1016.29	1032.3	2181.04	975.26	638.72	693.3	413.63	347.38	404.43	1135.65	350.58	419.14	346.65	288.88	520.41	176.52	404.43	288.88	481.46	350.86	2805.03	552.8	644.99	291.06	404.43	346.65	346.65	481.46
				606	854.194	1673.56	-819.366		289.6	347.38	1059.89	497.51	406.4	638.72	1016.29	644.99	867.72	1032.3	349.94	289.6	348.11	288.88	481.03	288.88	32763.1	346.65	348.11	346.65	406.61	288.88	539.96	6059.92	419.14	2181.04	497.51	231.76	289.6	575.18	346.65	291.35	1135.65	577.75	419.14	288.88	346.65	3165.83	351.59	234.3	346.65
				607	927.148	1123.31	-196.164		6059.92	413.63	350.29	294.83	565.9	1565.98	290.33	497.51	20814.6	291.72	289.6	1032.3	288.88	352.62	288.88	351.89	348.11	349.94	644.99	346.65	481.46	346.65	404.43	552.8	481.46	351.89	398.01	552.8	1808.05	703.48	355.51	683.75	346.65	346.65	348.11	1714.87	1059.89	706.14	364.42	289.6	346.65
				608	829.835	2085.03	-1255.2		4415.81	334.54	1714.87	466.1	346.65	1104.44	683.75	398.01	1041.41	565.9	660.05	1618.36	1016.29	291.35	1741.61	812.49	349.94	803.47	580.52	1741.61	288.88	565.9	466.1	2168.51	1808.05	288.88	289.6	565.9	347.38	2805.03	348.11	1565.98	351.59	351.59	501.45	706.14	1741.61	288.88	1520.61	346.65	501.45
				609	1393.86	1998.79	-604.93		466.1	531.9	20814.6	289.6	346.65	20814.6	466.1	350.29	346.65	288.88	918.8	1135.65	571.33	2805.03	355.51	718.98	346.65	350.86	406.61	297.3	334.54	288.88	2805.03	918.8	297.17	352.62	963.58	867.72	4415.81	1059.89	291.06	346.65	288.88	364.42	231.1	346.65	289.53	812.49	481.03	348.11	683.75
				610	1283.27	2002.45	-719.183		1546.99	290.33	600.65	11388.4	3165.83	1741.61	706.14	289.53	289.6	346.65	32763.1	346.65	289.6	346.65	501.45	1546.99	348.84	497.51	644.99	718.98	777.35	346.65	350.86	231.1	693.3	640.5	347.38	289.6	434.77	565.9	963.58	288.88	346.65	1026.85	350.08	3165.83	355.51	693.3	288.88	406.4	703.48
				611	806.562	1522.96	-716.401		349.56	600.65	351.89	355.51	600.65	346.65	638.44	406.4	4415.81	347.38	346.65	351.89	349.12	288.88	289.6	176.52	351.59	565.9	2168.51	355.51	918.8	552.8	349.56	406.4	1520.61	1899.74	706.14	290.33	419.14	288.88	348.11	289.6	346.65	288.88	963.58	346.65	1387.32	289.6	1741.61	501.45	346.65
				612	1189.21	1449.6	-260.384		346.65	346.65	419.14	289.6	706.14	1016.29	346.65	1026.85	346.65	348.11	288.88	1899.74	706.14	812.49	481.03	3165.83	346.65	346.65	434.77	288.88	289.6	346.65	348.84	347.38	419.14	812.49	918.8	1387.32	291.35	289.6	571.33	4415.81	466.1	1135.65	346.65	288.88	355.51	288.88	173.33	2181.04	346.65
				613	1272.44	1803.89	-531.448		346.65	577.75	413.63	812.49	350.29	346.65	660.05	1026.85	355.51	288.88	1899.74	349.56	5092.55	540.69	289.6	406.4	4129.72	693.3	289.6	703.48	346.65	2181.04	288.88	297.3	597.8	956.5	289.6	413.63	288.88	640.84	291.06	288.88	706.14	1520.61	6059.92	552.8	32763.1	434.77	346.65	234.3	289.6
				614	687.599	1298.35	-610.754		515.39	571.33	956.5	374.17	347.38	520.41	346.65	297.17	346.65	6059.92	288.88	288.88	288.88	288.88	466.1	346.65	288.88	350.58	838.1	434.77	1032.3	291.72	288.88	404.43	565.9	288.88	571.33	297.3	1104.44	434.77	867.72	347.38	334.54	374.17	347.38	577.75	4415.81	288.88	288.88	1618.36	1115.83
				615	914.004	1527.3	-613.297		1135.65	354.88	975.26	706.14	638.72	640.5	288.88	374.17	291.72	419.14	297.3	349.12	350.58	575.18	443.67	706.14	288.88	290.33	364.42	288.88	289.6	11388.4	350.86	289.6	660.05	577.75	565.9	231.1	1026.85	4129.72	3165.83	2805.03	1899.74	434.77	531.9	520.41	346.65	6059.92	176.52	552.8	347.38
				616	1450.26	1162.83	287.427		349.12	20814.6	288.88	552.8	351.59	1059.89	638.72	1899.74	350.29	234.3	706.14	176.52	597.8	706.14	291.06	20814.6	289.6	291.72	347.38	580.52	289.6	294.83	408.07	580.52	346.65	718.98	4129.72	838.1	231.76	288.88	173.33	288.88	291.72	32763.1	577.75	501.45	693.3	355.51	3165.83	355.51	565.9
				617	938.307	2171.34	-1233.03		288.88	515.39	1520.61	1898.1	348.11	288.88	1898.1	32763.1	364.42	1032.3	291.06	289.6	289.6	289.53	288.88	289.53	176.52	481.03	347.38	520.41	398.01	346.65	2181.04	520.41	291.35	288.88	346.65	481.03	289.53	291.35	683.75	20814.6	346.65	289.6	352.62	1546.99	404.43	348.11	346.65	289.53	346.65
				618	1038.4	1605.04	-566.646		347.38	2168.51	291.06	288.88	347.38	4415.81	5092.55	352.62	346.65	466.1	346.65	539.96	290.33	540.69	600.65	706.14	1520.61	640.5	289.6	531.9	577.75	1026.85	346.65	374.17	481.46	297.3	346.65	582.75	289.53	20814.6	1115.83	334.54	1714.87	288.88	334.54	481.03	32763.1	6059.92	419.14	1135.65	173.33
				619	1114.61	1490.37	-375.76		577.75	346.65	346.65	349.56	1741.61	355.51	231.76	288.88	571.33	288.88	289.6	350.86	291.06	288.88	288.88	364.42	289.6	288.88	291.72	289.6	419.14	346.65	413.63	406.61	1618.36	288.88	706.14	288.88	6059.92	346.65	290.33	580.52	1565.98	176.52	288.88	346.65	1714.87	582.75	374.17	297.17	346.65
				620	1711.38	1569.56	141.819		32763.1	540.69	406.61	571.33	404.43	867.72	2168.51	346.65	956.28	640.84	346.65	638.44	706.14	539.96	290.33	346.65	638.44	351.89	354.88	597.8	349.56	288.88	1714.87	582.75	297.3	346.65	231.1	408.07	352.62	176.52	347.38	288.88	1026.85	571.33	350.08	346.65	288.88	2168.51	1032.3	3165.83	346.65
				621	1031.14	2676.17	-1645.04		346.65	347.38	173.33	600.65	413.63	346.65	693.3	539.96	1387.32	1026.85	497.51	346.65	346.65	234.3	838.1	443.67	20814.6	289.6	443.67	346.65	346.65	577.75	2393.74	406.4	640.5	718.98	348.11	443.67	706.14	347.31	288.88	1618.36	346.65	20814.6	1618.36	288.88	577.75	683.75	413.63	291.06	1898.1
				622	1014.68	1748.81	-734.136		706.14	413.63	347.38	956.28	346.65	346.65	693.3	346.65	289.6	408.07	481.03	466.1	289.53	288.88	346.65	346.65	1016.29	291.06	346.65	466.1	2393.74	346.65	419.14	2181.04	1714.87	956.5	1387.32	497.51	297.17	346.65	231.1	289.6	231.1	703.48	351.59	346.65	288.88	1059.89	347.38	552.8	683.75
				623	1056.43	1560.4	-503.968		6059.92	4415.81	346.65	571.33	349.94	290.33	346.65	352.62	1041.41	660.05	289.53	552.8	718.98	289.6	288.88	346.65	693.3	374.17	346.65	693.3	11388.4	1115.83	408.07	346.65	2805.03	1026.85	1741.61	1059.89	350.08	334.54	346.65	11388.4	577.75	351.59	346.65	419.14	4415.81	346.65	515.39	803.47	347.38
				624	1237.32	2348.84	-1111.52		355.51	288.88	364.42	346.65	346.65	350.86	20814.6	346.65	348.11	348.84	1520.61	346.65	406.61	638.72	346.65	350.58	1565.98	350.86	346.65	11388.4	351.59	234.3	1546.99	355.51	288.88	812.49	288.88	571.33	291.72	777.35	540.69	582.75	466.1	1546.99	434.77	956.28	350.29	346.65	231.76	1898.1	346.65
				625	1164.09	1524.89	-360.803		1808.05	404.43	350.29	288.88	577.75	346.65	234.3	638.44	347.38	374.17	346.65	706.14	683.75	520.41	706.14	346.65	640.84	975.26	346.65	956.5	552.8	348.11	638.72	289.6	288.88	1032.3	346.65	1714.87	963.58	1741.61	520.41	347.38	4129.72	355.51	577.75	291.72	346.65	355.51	355.51	803.47	32763.1
				626	1230.34	1664.94	-434.595		346.65	1899.74	638.44	515.39	348.84	501.45	289.6	288.88	3165.83	6059.92	1135.65	4415.81	346.65	703.48	234.3	288.88	347.38	288.88	539.96	355.51	1741.61	352.62	1565.98	812.49	838.1	1016.29	1026.85	347.38	777.35	4129.72	481.46	413.63	334.54	346.65	1135.65	3165.83	347.38	419.14	173.33	350.58	352.62
				627	1152.77	1619.31	-466.541		291.06	11388.4	1520.61	346.65	352.62	349.12	289.6	838.1	289.6	234.3	956.5	703.48	347.38	683.75	5092.55	346.65	346.65	290.33	497.51	520.41	291.06	346.65	918.8	288.88	1899.74	466.1	352.62	348.11	346.65	349.12	693.3	346.65	334.54	638.44	346.65	1115.83	683.75	347.31	1808.05	520.41	231.76
				628	1149.09	1279.67	-130.582		32763.1	351.89	693.3	346.65	4415.81	347.38	975.26	540.69	575.18	346.65	1714.87	348.11	406.61	234.3	289.6	289.6	347.38	349.56	413.63	346.65	346.65	347.38	346.65	398.01	497.51	1741.61	963.58	406.61	956.28	288.88	350.08	288.88	354.88	346.65	552.8	2168.51	660.05	640.5	1041.41	693.3	355.51
				629	884.384	1245.08	-360.691		350.29	288.88	1135.65	706.14	552.8	1387.32	531.9	1104.44	288.88	346.65	290.33	577.75	419.14	291.06	346.65	693.3	404.43	918.8	289.6	638.72	597.8	346.65	346.65	289.6	803.47	3165.83	1032.3	288.88	347.31	918.8	288.88	2805.03	374.17	552.8	346.65	291.72	288.88	346.65	289.53	693.3	291.72
				630	1005.93	1907.98	-902.051		406.61	540.69	419.14	297.17	350.58	580.52	374.17	434.77	1387.32	1016.29	346.65	1041.41	706.14	348.11	289.53	539.96	1618.36	1115.83	575.18	176.52	497.51	20814.6	348.11	289.6	347.38	1016.29	347.38	4129.72	334.54	481.03	351.89	11388.4	2168.51	406.61	346.65	288.88	346.65	1741.61	803.47	706.14	413.63
				631	910.097	2288.81	-1378.71		288.88	350.86	351.89	540.69	1016.29	956.28	346.65	346.65	347.31	364.42	346.65	1520.61	290.33	350.29	520.41	515.39	1898.1	350.08	1059.89	346.65	838.1	288.88	975.26	346.65	777.35	956.5	346.65	288.88	288.88	351.59	443.67	706.14	291.35	2583.26	346.65	350.29	355.51	349.94	297.17	1135.65	408.07
				632	1260.54	2151.67	-891.121		777.35	419.14	481.46	291.06	349.12	600.65	1016.29	355.51	644.99	334.54	288.88	501.45	803.47	173.33	838.1	706.14	288.88	1032.3	918.8	346.65	1520.61	289.6	5092.55	520.41	540.69	640.84	20814.6	349.56	297.17	297.17	346.65	777.35	289.53	351.89	346.65	4129.72	975.26	5092.55	531.9	1898.1	1898.1
				633	1063.94	2212.05	-1148.12		294.83	352.62	288.88	347.38	2181.04	539.96	1041.41	419.14	290.33	346.65	290.33	350.58	289.6	640.5	515.39	577.75	354.88	355.51	173.33	582.75	4129.72	350.86	288.88	2393.74	350.86	640.5	364.42	350.86	289.6	1808.05	640.5	290.33	291.06	434.77	582.75	2181.04	350.86	398.01	351.59	346.65	288.88
				634	867.514	1657.96	-790.443		638.44	481.03	1714.87	703.48	706.14	2583.26	288.88	838.1	408.07	288.88	346.65	347.38	1026.85	11388.4	346.65	346.65	348.11	481.03	497.51	347.38	1059.89	718.98	346.65	693.3	288.88	288.88	350.58	2805.03	1618.36	289.6	348.11	600.65	346.65	552.8	176.52	1714.87	289.6	346.65	289.6	290.33	288.88
				635	1177.41	1654.88	-477.479		660.05	288.88	683.75	347.38	600.65	706.14	351.59	497.51	520.41	297.3	683.75	173.33	351.89	364.42	346.65	4129.72	600.65	348.11	11388.4	290.33	32763.1	406.4	288.88	1032.3	350.29	777.35	351.89	289.53	346.65	2583.26	288.88	348.11	288.88	571.33	346.65	597.8	1618.36	290.33	539.96	355.51	288.88
				636	811.381	1570.98	-759.595		660.05	288.88	419.14	600.65	346.65	466.1	288.88	552.8	2805.03	693.3	1898.1	812.49	640.5	288.88	234.3	288.88	291.35	346.65	867.72	347.38	1808.05	1104.44	346.65	231.1	867.72	1387.32	582.75	867.72	291.72	2181.04	346.65	346.65	351.89	290.33	289.6	1387.32	660.05	355.51	975.26	398.01	349.12
				637	1045.57	1382.98	-337.416		419.14	718.98	531.9	288.88	173.33	520.41	497.51	346.65	640.5	1898.1	5092.55	352.62	346.65	434.77	346.65	1135.65	291.35	466.1	406.61	963.58	1059.89	1104.44	582.75	3165.83	288.88	1387.32	354.88	234.3	552.8	497.51	6059.92	406.4	290.33	352.62	349.56	640.5	346.65	346.65	347.38	406.61	1032.3
				638	1269.04	1340.33	-71.2866		577.75	297.3	4415.81	706.14	290.33	346.65	288.88	838.1	354.88	777.35	346.65	6059.92	288.88	288.88	4129.72	346.65	176.52	640.5	32763.1	4129.72	1618.36	20814.6	346.65	346.65	288.88	346.65	334.54	346.65	777.35	1546.99	346.65	348.84	2393.74	539.96	346.65	347.38	552.8	348.11	838.1	515.39	352.62
				639	973.516	1513.93	-540.41		552.8	290.33	288.88	531.9	640.5	346.65	918.8	355.51	703.48	640.5	1026.85	346.65	352.62	4129.72	575.18	963.58	346.65	1565.98	346.65	644.99	1741.61	288.88	346.65	1898.1	531.9	812.49	291.06	918.8	481.03	346.65	291.06	4415.81	346.65	918.8	1618.36	231.1	1898.1	838.1	406.61	349.12	1041.41
				640	1078.11	827.708	250.401		347.38	289.6	290.33	350.58	703.48	348.11	288.88	289.6	346.65	374.17	346.65	706.14	638.72	413.63	297.17	288.88	531.9	2805.03	520.41	32763.1	408.07	718.98	1714.87	638.44	520.41	918.8	355.51	288.88	582.75	288.88	497.51	520.41	1618.36	693.3	6059.92	234.3	346.65	347.38	706.14	5092.55	288.88
				641	1098.03	1403.92	-305.888		1016.29	413.63	575.18	351.59	288.88	918.8	348.84	297.3	1104.44	289.6	2168.51	11388.4	501.45	1387.32	660.05	346.65	346.65	867.72	2168.51	683.75	1618.36	2805.03	1714.87	346.65	374.17	571.33	975.26	2181.04	346.65	1387.32	4129.72	347.38	2168.51	638.72	346.65	443.67	291.06	5092.55	289.53	291.35	838.1
				642	1396.34	1541.39	-145.053		346.65	1808.05	288.88	552.8	289.6	347.38	1714.87	575.18	2168.51	2393.74	346.65	349.56	531.9	640.84	515.39	347.38	571.33	575.18	288.88	466.1	398.01	346.65	3165.83	575.18	288.88	291.06	398.01	1520.61	565.9	1026.85	2805.03	346.65	638.44	2805.03	531.9	346.65	32763.1	288.88	419.14	297.3	290.33
				643	1435.22	1986.38	-551.16		291.06	346.65	20814.6	1808.05	600.65	346.65	597.8	176.52	706.14	288.88	347.38	552.8	346.65	408.07	347.38	346.65	1565.98	291.72	1618.36	346.65	580.52	975.26	291.06	575.18	297.17	176.52	575.18	706.14	288.88	497.51	1135.65	644.99	413.63	351.59	501.45	531.9	289.6	975.26	1016.29	660.05	173.33
				644	1051.66	1521.18	-469.517		176.52	1565.98	638.44	6059.92	294.83	288.88	565.9	1016.29	346.65	600.65	963.58	481.46	501.45	347.38	640.84	2805.03	540.69	288.88	640.5	350.58	693.3	1899.74	481.03	638.44	347.38	582.75	346.65	346.65	346.65	638.44	3165.83	173.33	443.67	289.6	1618.36	350.86	346.65	956.5	404.43	580.52	571.33
				645	901.516	1187.83	-286.316		297.3	975.26	346.65	2583.26	288.88	2805.03	346.65	348.11	777.35	1026.85	346.65	501.45	812.49	346.65	693.3	346.65	348.11	364.42	350.58	20814.6	706.14	1618.36	346.65	291.06	346.65	346.65	350.86	334.54	1016.29	703.48	2583.26	288.88	288.88	346.65	520.41	346.65	176.52	291.06	355.51	956.5	355.51
				646	1042.11	1609.09	-566.979		838.1	1032.3	288.88	347.38	644.99	346.65	346.65	577.75	288.88	963.58	351.59	398.01	288.88	408.07	582.75	706.14	346.65	288.88	347.38	693.3	6059.92	348.11	497.51	176.52	6059.92	20814.6	466.1	2583.26	520.41	289.6	398.01	718.98	640.84	1898.1	497.51	355.51	600.65	1565.98	231.1	443.67	374.17
				647	1141.64	1974.25	-832.611		349.56	552.8	2805.03	347.38	346.65	348.11	346.65	349.12	297.17	231.1	552.8	2181.04	346.65	1618.36	531.9	289.6	291.35	1714.87	2168.51	577.75	288.88	638.44	515.39	540.69	693.3	408.07	346.65	640.84	2168.51	956.5	346.65	288.88	346.65	348.11	288.88	289.53	531.9	2181.04	1565.98	346.65	2805.03
				648	1436.07	1581.67	-145.592		290.33	352.62	288.88	481.46	290.33	718.98	4129.72	348.84	565.9	777.35	349.12	1059.89	347.38	640.84	4129.72	350.58	1714.87	348.11	1714.87	350.08	346.65	291.06	351.89	582.75	2168.51	956.5	1808.05	963.58	803.47	346.65	346.65	2583.26	346.65	352.62	347.38	5092.55	497.51	1808.05	644.99	2583.26	346.65
				649	1006.61	1339.12	-332.508		288.88	552.8	288.88	346.65	404.43	354.88	289.53	640.5	2805.03	288.88	346.65	434.77	231.1	577.75	291.72	288.88	644.99	918.8	289.6	290.33	777.35	640.5	350.58	348.11	350.29	1041.41	349.94	963.58	1032.3	640.5	288.88	348.84	11388.4	1898.1	975.26	350.58	1387.32	231.1	346.65	1898.1	638.44
				650	1498.36	1087.84	410.521		867.72	288.88	349.56	575.18	289.6	531.9	289.53	501.45	346.65	404.43	348.11	577.75	350.86	346.65	1016.29	374.17	346.65	1565.98	1135.65	289.6	288.88	777.35	577.75	346.65	660.05	374.17	346.65	32763.1	346.65	408.07	1520.61	406.4	706.14	288.88	4129.72	294.83	289.6	20814.6	349.94	597.8	706.14
				651	1069.36	1502.5	-433.146		434.77	173.33	531.9	638.72	288.88	1135.65	351.59	346.65	1104.44	481.03	355.51	540.69	501.45	408.07	481.03	289.6	346.65	348.11	350.58	2181.04	597.8	571.33	1520.61	2393.74	539.96	466.1	346.65	350.58	11388.4	289.6	2393.74	289.6	501.45	693.3	231.76	1115.83	349.56	289.6	291.72	347.38	352.62
				652	810.676	1253.03	-442.353		1135.65	288.88	289.6	297.3	231.1	347.38	706.14	706.14	597.8	1618.36	346.65	803.47	346.65	234.3	600.65	346.65	346.65	290.33	918.8	2805.03	346.65	398.01	481.46	288.88	1898.1	1104.44	2583.26	349.12	693.3	346.65	346.65	364.42	348.11	297.17	539.96	346.65	350.29	1059.89	351.89	540.69	1041.41
				653	1784.46	2363.26	-578.796		706.14	291.06	443.67	355.51	346.65	644.99	348.11	289.6	364.42	347.38	575.18	288.88	1546.99	346.65	1808.05	956.28	706.14	812.49	291.35	539.96	640.5	777.35	515.39	349.56	693.3	404.43	346.65	346.65	5092.55	346.65	288.88	640.84	290.33	838.1	638.44	575.18	350.08	693.3	413.63	838.1	289.6
				654	1055.01	1757.89	-702.886		297.3	346.65	346.65	718.98	638.72	531.9	1899.74	290.33	291.35	231.76	577.75	413.63	867.72	413.63	346.65	1026.85	1618.36	291.35	346.65	481.46	520.41	347.31	348.11	406.4	346.65	288.88	289.6	4129.72	1741.61	289.6	346.65	346.65	288.88	346.65	355.51	1032.3	346.65	552.8	346.65	600.65	2393.74
				655	1323.89	1079.58	244.317		347.38	288.88	289.6	350.86	398.01	291.06	350.86	297.17	683.75	11388.4	644.99	288.88	288.88	346.65	350.86	288.88	1546.99	406.61	346.65	348.84	364.42	288.88	291.06	347.38	838.1	963.58	597.8	289.6	408.07	290.33	1032.3	1618.36	1741.61	346.65	288.88	2393.74	4415.81	346.65	1899.74	291.06	347.38
				656	750.349	1245.9	-495.548		297.3	347.38	346.65	346.65	346.65	406.61	11388.4	350.29	565.9	288.88	350.86	683.75	173.33	294.83	348.11	466.1	346.65	520.41	466.1	349.94	443.67	1387.32	640.84	466.1	706.14	346.65	349.56	346.65	348.84	349.12	231.76	497.51	231.76	346.65	288.88	582.75	11388.4	1115.83	1032.3	1899.74	481.46
				657	1002.64	1785.93	-783.295		956.28	349.12	288.88	346.65	346.65	838.1	706.14	346.65	2181.04	350.86	346.65	812.49	291.06	350.29	291.06	346.65	638.72	1115.83	346.65	294.83	354.88	706.14	291.35	288.88	354.88	683.75	32763.1	288.88	346.65	290.33	693.3	582.75	582.75	683.75	231.76	346.65	2805.03	597.8	288.88	350.86	660.05
				658	999.637	1618.07	-618.431		531.9	352.62	408.07	11388.4	565.9	346.65	577.75	466.1	350.08	4415.81	2181.04	350.29	2805.03	1041.41	1387.32	351.89	349.12	693.3	2181.04	346.65	975.26	346.65	346.65	352.62	706.14	963.58	352.62	291.35	580.52	289.53	290.33	660.05	501.45	291.06	406.61	297.3	350.08	644.99	231.76	1741.61	346.65
				659	1197.99	1862.72	-664.727		638.44	1104.44	1808.05	347.38	346.65	348.11	515.39	540.69	1135.65	644.99	398.01	231.76	20814.6	354.88	290.33	956.5	481.03	364.42	597.8	346.65	350.58	434.77	718.98	294.83	540.69	348.11	963.58	346.65	1135.65	346.65	1026.85	693.3	552.8	288.88	347.31	1387.32	346.65	346.65	956.5	693.3	289.6
				660	1285.45	1643.52	-358.062		20814.6	539.96	693.3	404.43	434.77	408.07	350.08	398.01	515.39	2805.03	419.14	1898.1	349.12	231.1	398.01	347.38	600.65	2393.74	4415.81	349.12	1741.61	4415.81	20814.6	867.72	289.6	2805.03	234.3	290.33	5092.55	1520.61	346.65	540.69	975.26	552.8	351.59	288.88	404.43	539.96	346.65	346.65	497.51
				661	804.871	1134.32	-329.454		1565.98	640.84	349.12	231.76	2583.26	777.35	348.11	350.58	290.33	289.53	352.62	289.6	481.03	552.8	346.65	231.76	918.8	347.38	290.33	520.41	434.77	406.4	552.8	346.65	346.65	2805.03	1520.61	350.08	347.38	355.51	2805.03	1898.1	288.88	346.65	1741.61	349.56	443.67	956.5	552.8	481.46	288.88
				662	1244.03	1512.84	-268.809		1899.74	520.41	552.8	297.17	349.56	644.99	803.47	288.88	346.65	4415.81	481.03	349.56	1059.89	291.06	1059.89	346.65	346.65	1618.36	515.39	288.88	297.3	176.52	1808.05	443.67	867.72	289.6	347.31	413.63	706.14	234.3	1520.61	2181.04	481.03	963.58	398.01	531.9	660.05	2181.04	4129.72	577.75	640.84
				663	853.981	2271.39	-1417.41		346.65	2181.04	867.72	347.38	346.65	346.65	346.65	288.88	1016.29	288.88	288.88	577.75	531.9	288.88	638.72	352.62	352.62	531.9	291.72	349.12	347.38	350.29	288.88	289.53	347.31	288.88	346.65	1026.85	683.75	803.47	540.69	347.38	346.65	1898.1	956.28	565.9	349.12	638.44	349.94	777.35	351.89
				664	1969.65	1509.23	460.42		582.75	346.65	515.39	289.6	406.61	350.58	354.88	718.98	346.65	289.6	32763.1	346.65	347.38	347.31	355.51	289.53	571.33	577.75	352.62	812.49	580.52	346.65	640.5	20814.6	706.14	288.88	419.14	234.3	334.54	350.58	289.53	531.9	354.88	582.75	838.1	350.86	20814.6	956.5	346.65	355.51	956.28
				665	1053.22	1649.8	-596.576		346.65	173.33	683.75	531.9	975.26	291.06	346.65	348.11	501.45	346.65	2168.51	288.88	4129.72	552.8	288.88	408.07	291.72	346.65	346.65	481.46	349.56	2393.74	2181.04	434.77	349.94	346.65	347.31	289.6	346.65	1565.98	419.14	1618.36	348.84	4415.81	638.44	703.48	288.88	2168.51	352.62	297.17	2805.03
				666	993.129	1573.9	-580.773		1546.99	703.48	434.77	350.29	346.65	406.4	4129.72	349.12	975.26	346.65	346.65	706.14	348.11	355.51	1565.98	640.5	288.88	975.26	334.54	1104.44	348.84	552.8	706.14	600.65	346.65	918.8	346.65	703.48	597.8	1546.99	501.45	406.61	349.12	640.5	956.5	703.48	660.05	346.65	288.88	406.61	1135.65
				667	1303.11	1955.62	-652.507		346.65	803.47	975.26	349.56	4129.72	1898.1	294.83	348.84	346.65	1714.87	515.39	706.14	956.28	1115.83	288.88	706.14	346.65	1026.85	539.96	289.6	350.86	291.06	346.65	289.6	1041.41	597.8	520.41	173.33	346.65	975.26	1898.1	348.11	497.51	580.52	173.33	6059.92	346.65	838.1	419.14	346.65	404.43
				668	687.12	2177.53	-1490.41		288.88	565.9	297.3	1899.74	288.88	683.75	644.99	288.88	346.65	838.1	346.65	346.65	291.72	291.35	706.14	350.86	349.94	346.65	364.42	231.76	350.29	289.6	294.83	1546.99	290.33	2181.04	683.75	481.46	582.75	348.11	289.6	346.65	346.65	1898.1	288.88	1059.89	297.17	355.51	346.65	867.72	347.38
				669	1176.27	1485.47	-309.201		419.14	334.54	346.65	404.43	346.65	552.8	975.26	11388.4	706.14	638.44	501.45	288.88	346.65	288.88	346.65	348.84	434.77	956.5	346.65	1618.36	346.65	600.65	349.12	288.88	443.67	173.33	348.84	350.86	683.75	4129.72	346.65	2393.74	638.44	803.47	6059.92	346.65	289.6	803.47	638.72	346.65	565.9
				670	1174.93	1476.4	-301.465		1104.44	693.3	346.65	1714.87	297.3	288.88	288.88	683.75	706.14	1032.3	1741.61	1059.89	288.88	347.38	577.75	351.59	288.88	683.75	355.51	288.88	349.94	520.41	290.33	1546.99	683.75	481.03	346.65	520.41	352.62	288.88	501.45	1618.36	2805.03	354.88	290.33	1059.89	346.65	1714.87	1520.61	346.65	1059.89
				671	1095.5	1287.31	-191.803		443.67	1041.41	173.33	1115.83	406.4	346.65	5092.55	1104.44	4129.72	693.3	288.88	288.88	349.56	349.94	20814.6	346.65	349.94	346.65	348.84	1026.85	812.49	351.59	288.88	352.62	565.9	346.65	355.51	374.17	32763.1	291.06	640.5	231.76	2393.74	693.3	413.63	3165.83	660.05	176.52	539.96	408.07	1714.87
				672	1289.43	1329.52	-40.0848		1520.61	597.8	297.17	660.05	520.41	419.14	552.8	349.94	288.88	297.3	346.65	2181.04	1546.99	540.69	1115.83	346.65	812.49	693.3	289.6	346.65	348.11	644.99	398.01	1115.83	660.05	956.28	20814.6	406.61	32763.1	539.96	481.46	406.4	2181.04	346.65	347.38	288.88	347.31	520.41	346.65	354.88	419.14
				673	1130.79	1790.5	-659.712		288.88	520.41	1032.3	540.69	350.08	173.33	481.46	703.48	289.53	291.06	777.35	582.75	1016.29	1135.65	2805.03	288.88	348.11	289.6	1104.44	350.29	575.18	1565.98	297.3	350.29	347.31	346.65	1899.74	481.03	346.65	348.11	346.65	346.65	297.3	352.62	540.69	1808.05	347.38	406.61	718.98	20814.6	575.18
				674	1189.83	1663.8	-473.962		350.08	173.33	4129.72	3165.83	346.65	11388.4	1135.65	289.6	812.49	346.65	347.38	803.47	1520.61	291.35	234.3	539.96	1808.05	347.38	1026.85	291.35	346.65	352.62	348.84	597.8	1026.85	289.6	234.3	600.65	1026.85	288.88	531.9	481.46	355.51	404.43	346.65	838.1	346.65	297.17	346.65	289.6	346.65
				675	1030.41	1595.8	-565.395		297.3	291.35	497.51	2168.51	346.65	234.3	1016.29	347.38	374.17	597.8	481.46	352.62	1714.87	349.94	539.96	1059.89	347.38	288.88	176.52	1808.05	577.75	575.18	1618.36	346.65	288.88	348.11	347.38	346.65	348.84	2168.51	173.33	348.11	346.65	355.51	575.18	838.1	539.96	349.12	956.28	3165.83	346.65
				676	1003.31	1205.48	-202.169		348.11	1565.98	867.72	838.1	346.65	289.6	288.88	231.76	374.17	374.17	1115.83	334.54	1618.36	350.29	346.65	398.01	1898.1	963.58	350.86	289.53	347.38	640.84	347.31	20814.6	918.8	693.3	355.51	294.83	434.77	1565.98	346.65	347.38	404.43	346.65	350.58	481.46	481.46	777.35	350.08	571.33	803.47
				677	1162.62	1369.82	-207.207		231.1	398.01	2583.26	291.72	351.59	352.62	1059.89	1032.3	975.26	1032.3	956.5	1026.85	1714.87	288.88	640.84	1808.05	348.11	346.65	777.35	406.4	1016.29	1135.65	1741.61	288.88	2805.03	1016.29	288.88	2393.74	349.12	413.63	347.38	408.07	600.65	975.26	4129.72	408.07	1741.61	406.4	294.83	290.33	1565.98
				678	1495.07	1976.33	-481.26		660.05	718.98	956.5	346.65	1741.61	346.65	364.42	956.5	408.07	539.96	956.28	683.75	288.88	11388.4	297.17	297.3	346.65	2805.03	288.88	963.58	1899.74	231.1	347.38	347.31	2181.04	291.06	346.65	350.29	352.62	413.63	346.65	1899.74	346.65	355.51	838.1	352.62	640.84	176.52	234.3	5092.55	660.05
				679	1013.47	1347.02	-333.55		838.1	346.65	291.06	346.65	346.65	577.75	289.6	693.3	1387.32	6059.92	346.65	2168.51	288.88	6059.92	575.18	355.51	466.1	1041.41	975.26	1115.83	408.07	1741.61	552.8	683.75	963.58	2181.04	4415.81	289.53	346.65	11388.4	539.96	374.17	577.75	5092.55	374.17	398.01	290.33	350.08	1026.85	963.58	288.88
				680	1020.77	1888.74	-867.965		481.03	1135.65	1898.1	501.45	404.43	867.72	288.88	577.75	348.11	975.26	288.88	1898.1	552.8	288.88	1741.61	355.51	644.99	348.11	346.65	3165.83	582.75	1898.1	346.65	404.43	956.28	289.6	346.65	288.88	539.96	660.05	346.65	1898.1	1714.87	173.33	288.88	288.88	347.38	644.99	812.49	419.14	346.65
				681	1008.87	1408.69	-399.817		347.38	718.98	346.65	408.07	963.58	346.65	354.88	346.65	288.88	346.65	346.65	290.33	11388.4	346.65	838.1	443.67	334.54	351.59	288.88	288.88	346.65	11388.4	1387.32	334.54	288.88	350.29	290.33	3165.83	348.11	297.3	346.65	1565.98	290.33	288.88	347.38	404.43	408.07	640.84	660.05	1618.36	346.65
				682	1275.43	1668.62	-393.189		288.88	1808.05	288.88	288.88	288.88	348.11	552.8	289.6	466.1	408.07	443.67	348.11	1714.87	349.12	348.11	408.07	803.47	348.11	481.46	1546.99	6059.92	297.17	419.14	6059.92	406.4	32763.1	3165.83	683.75	349.56	290.33	334.54	346.65	346.65	552.8	571.33	346.65	600.65	638.44	346.65	1041.41	350.08
				683	795.421	2073.66	-1278.24		1032.3	348.11	346.65	703.48	288.88	346.65	350.29	1808.05	683.75	349.12	349.12	918.8	374.17	350.29	867.72	349.94	693.3	2805.03	600.65	350.08	2393.74	291.35	4415.81	2168.51	346.65	640.84	398.01	346.65	355.51	297.17	349.94	1808.05	355.51	364.42	660.05	2805.03	346.65	956.28	350.08	349.56	571.33
				684	831.421	1755.04	-923.618		349.94	693.3	1016.29	346.65	582.75	289.6	291.06	288.88	294.83	350.58	1546.99	346.65	1565.98	348.11	1808.05	4129.72	288.88	346.65	346.65	346.65	347.38	1899.74	703.48	501.45	481.03	956.5	348.11	346.65	352.62	693.3	600.65	706.14	2805.03	434.77	1899.74	571.33	176.52	349.94	803.47	288.88	539.96
				685	852.996	1045.99	-192.99		963.58	294.83	374.17	406.61	2583.26	347.38	2168.51	1899.74	355.51	346.65	1115.83	2393.74	5092.55	552.8	580.52	1808.05	956.28	291.06	515.39	346.65	520.41	346.65	346.65	346.65	349.56	350.86	289.6	640.5	575.18	176.52	291.06	565.9	176.52	355.51	443.67	2393.74	683.75	346.65	355.51	1016.29	540.69
				686	918.631	1695.67	-777.034		352.62	288.88	1565.98	640.84	3165.83	346.65	288.88	20814.6	398.01	289.6	640.84	346.65	693.3	288.88	597.8	2168.51	288.88	346.65	364.42	3165.83	443.67	1104.44	638.44	346.65	956.28	351.89	1565.98	956.28	531.9	2393.74	580.52	540.69	349.56	6059.92	288.88	348.11	956.28	404.43	288.88	956.28	355.51
				687	1064.83	1587.22	-522.388		346.65	351.89	1565.98	346.65	1135.65	539.96	352.62	580.52	351.89	1898.1	408.07	234.3	346.65	354.88	5092.55	1135.65	346.65	640.5	963.58	346.65	838.1	2168.51	1026.85	32763.1	347.38	683.75	638.72	291.06	350.58	346.65	577.75	956.28	346.65	288.88	346.65	347.38	660.05	231.76	289.6	1387.32	703.48
				688	997.682	1768.06	-770.381		288.88	539.96	406.4	289.53	4129.72	290.33	288.88	346.65	289.6	466.1	443.67	346.65	660.05	413.63	289.6	497.51	351.59	571.33	354.88	481.03	355.51	288.88	1041.41	963.58	706.14	777.35	1618.36	577.75	1059.89	638.44	6059.92	406.61	346.65	346.65	443.67	350.86	346.65	349.94	1104.44	1135.65	354.88
				689	1075.97	1565.53	-489.564		1898.1	582.75	297.17	2168.51	231.76	571.33	597.8	354.88	346.65	347.31	582.75	288.88	4129.72	693.3	355.51	349.56	706.14	1115.83	348.11	434.77	640.84	351.89	443.67	1565.98	346.65	346.65	539.96	419.14	1899.74	640.84	347.38	838.1	346.65	1104.44	2805.03	838.1	346.65	288.88	288.88	288.88	288.88
				690	1320.32	1540.08	-219.758		540.69	289.53	290.33	349.94	582.75	777.35	597.8	346.65	644.99	289.6	347.38	349.56	289.53	291.35	2805.03	346.65	346.65	638.72	777.35	2805.03	2805.03	867.72	346.65	539.96	1808.05	6059.92	234.3	231.76	289.6	406.61	234.3	600.65	349.56	706.14	577.75	348.11	406.61	2805.03	350.08	289.6	346.65
				691	1316.95	842.262	474.685		577.75	1741.61	434.77	1808.05	288.88	406.61	406.4	413.63	291.35	1618.36	290.33	408.07	374.17	597.8	481.03	346.65	1808.05	346.65	1546.99	1032.3	231.1	347.38	706.14	481.46	2393.74	348.84	288.88	683.75	349.94	374.17	346.65	466.1	1032.3	638.44	346.65	2181.04	349.56	288.88	571.33	288.88	346.65
				692	1186.41	937.821	248.592		1115.83	346.65	348.11	406.61	348.11	520.41	231.76	706.14	288.88	1115.83	297.17	406.4	706.14	1032.3	288.88	1016.29	346.65	565.9	334.54	540.69	346.65	660.05	291.72	1565.98	975.26	1387.32	539.96	173.33	501.45	777.35	481.03	6059.92	346.65	918.8	351.59	3165.83	347.38	234.3	350.58	481.46	660.05
				693	1341.97	1446.45	-104.486		1565.98	289.6	660.05	693.3	1026.85	580.52	346.65	288.88	351.59	346.65	539.96	706.14	683.75	347.31	1016.29	1714.87	346.65	346.65	288.88	838.1	531.9	346.65	406.61	1520.61	1041.41	346.65	552.8	289.6	1618.36	481.03	347.38	231.76	481.46	404.43	290.33	1899.74	803.47	497.51	288.88	290.33	918.8
				694	1174.69	1516.89	-342.196		497.51	297.17	1032.3	349.94	1032.3	350.08	575.18	406.4	288.88	956.28	288.88	346.65	1714.87	288.88	346.65	349.12	297.3	354.88	539.96	597.8	406.4	288.88	1032.3	434.77	20814.6	1714.87	434.77	346.65	406.4	575.18	2805.03	346.65	346.65	346.65	2181.04	597.8	176.52	346.65	777.35	346.65	290.33
				695	1036.34	1288.62	-252.28		346.65	290.33	1898.1	2181.04	288.88	6059.92	1041.41	640.84	2393.74	408.07	1026.85	2168.51	1546.99	600.65	565.9	398.01	289.6	956.5	406.4	1808.05	176.52	582.75	346.65	231.1	346.65	288.88	346.65	346.65	288.88	346.65	297.3	346.65	346.65	364.42	346.65	660.05	346.65	398.01	406.4	11388.4	288.88
				696	1344.19	1185.06	159.129		1520.61	419.14	1618.36	1115.83	1714.87	176.52	497.51	288.88	346.65	1059.89	660.05	349.94	346.65	346.65	350.86	294.83	1546.99	638.72	290.33	351.89	346.65	347.38	348.11	288.88	975.26	4415.81	2181.04	638.72	346.65	1741.61	1899.74	374.17	497.51	346.65	706.14	1115.83	348.11	956.5	288.88	1026.85	1026.85
				697	1476.01	1572.54	-96.526		347.38	348.11	348.11	975.26	963.58	291.06	347.38	289.6	288.88	346.65	346.65	349.94	351.59	289.53	1016.29	406.4	3165.83	803.47	803.47	956.5	290.33	231.1	956.5	346.65	1741.61	539.96	975.26	346.65	346.65	294.83	2393.74	1741.61	5092.55	1808.05	288.88	291.06	288.88	577.75	1104.44	481.46	231.76
				698	752.525	1548.15	-795.621		540.69	346.65	497.51	347.31	288.88	291.06	231.76	1618.36	290.33	1059.89	288.88	288.88	597.8	289.6	2181.04	406.61	346.65	1714.87	718.98	346.65	706.14	497.51	288.88	288.88	777.35	346.65	350.08	234.3	374.17	351.89	289.6	497.51	288.88	413.63	718.98	644.99	290.33	11388.4	582.75	291.72	288.88
				699	956.971	1491.49	-534.518		346.65	288.88	2168.51	1520.61	176.52	346.65	173.33	346.65	297.17	481.03	289.6	406.4	354.88	706.14	347.38	291.72	565.9	975.26	176.52	288.88	288.88	297.17	346.65	520.41	290.33	803.47	1135.65	1387.32	234.3	443.67	32763.1	582.75	346.65	575.18	346.65	6059.92	288.88	350.29	4415.81	346.65	408.07
				700	993.992	1653.25	-659.254		349.12	838.1	1135.65	2181.04	346.65	346.65	640.5	777.35	1899.74	288.88	346.65	1041.41	347.38	398.01	346.65	638.72	288.88	1714.87	531.9	660.05	351.59	349.94	683.75	297.3	346.65	539.96	348.84	481.03	1898.1	350.29	540.69	289.6	1104.44	289.6	346.65	956.5	289.6	1016.29	565.9	334.54	290.33
				701	1545.98	2019.55	-473.564		413.63	1520.61	346.65	355.51	1387.32	2181.04	346.65	288.88	497.51	2393.74	346.65	348.11	419.14	419.14	352.62	406.4	290.33	706.14	351.59	346.65	838.1	1808.05	290.33	501.45	346.65	918.8	2168.51	288.88	231.76	4129.72	346.65	348.11	290.33	346.65	803.47	354.88	346.65	288.88	290.33	571.33	2168.51
				702	1122.06	1580.8	-458.747		1741.61	291.72	2805.03	346.65	346.65	289.6	346.65	346.65	176.52	443.67	347.38	2181.04	288.88	706.14	350.29	413.63	288.88	2393.74	660.05	347.38	334.54	346.65	346.65	638.72	638.72	571.33	355.51	288.88	520.41	956.28	289.6	2393.74	347.31	289.53	348.11	1565.98	231.76	354.88	346.65	571.33	501.45
				703	1310.73	1136.01	174.722		288.88	291.06	350.58	956.5	1104.44	288.88	640.84	346.65	346.65	1059.89	288.88	288.88	352.62	346.65	347.31	4415.81	1041.41	346.65	288.88	289.6	706.14	291.06	347.38	515.39	291.72	975.26	580.52	346.65	347.31	803.47	334.54	346.65	350.08	2805.03	638.44	408.07	1741.61	693.3	1899.74	231.76	1899.74
				704	1387.27	938.108	449.157		348.84	419.14	3165.83	289.6	5092.55	288.88	176.52	346.65	346.65	355.51	552.8	351.89	1387.32	404.43	638.44	288.88	413.63	5092.55	1618.36	346.65	346.65	1104.44	4415.81	1898.1	2181.04	346.65	1899.74	297.3	288.88	867.72	1032.3	718.98	406.61	288.88	288.88	531.9	347.31	644.99	346.65	6059.92	288.88
				705	860.228	1368.86	-508.629		531.9	3165.83	288.88	582.75	803.47	288.88	693.3	693.3	597.8	231.1	2181.04	1565.98	2583.26	288.88	346.65	1520.61	346.65	288.88	1059.89	575.18	918.8	571.33	918.8	350.86	355.51	703.48	176.52	718.98	406.4	346.65	838.1	1016.29	406.61	350.08	354.88	4129.72	355.51	346.65	350.08	347.38	600.65
				706	1259.64	1575.81	-316.174		580.52	1041.41	406.61	173.33	812.49	364.42	355.51	703.48	693.3	1059.89	1741.61	539.96	1032.3	346.65	1115.83	956.28	346.65	582.75	289.6	348.11	1026.85	354.88	497.51	288.88	346.65	1104.44	288.88	497.51	638.72	297.3	288.88	288.88	346.65	693.3	577.75	346.65	718.98	346.65	812.49	346.65	434.77
				707	1030.91	1902.01	-871.093		963.58	294.83	291.72	346.65	718.98	956.5	1135.65	777.35	515.39	2805.03	352.62	354.88	289.53	234.3	288.88	1387.32	346.65	867.72	346.65	346.65	288.88	346.65	346.65	1135.65	531.9	1714.87	660.05	347.38	348.11	640.5	1899.74	291.72	288.88	1714.87	577.75	1135.65	419.14	683.75	294.83	347.38	347.38
				708	851.144	1029.79	-178.647		640.84	1016.29	349.94	565.9	565.9	288.88	334.54	348.11	297.17	176.52	347.38	777.35	3165.83	867.72	466.1	481.46	2168.51	231.1	297.17	348.84	956.5	777.35	1026.85	6059.92	638.72	349.56	644.99	297.17	348.11	288.88	812.49	1104.44	346.65	346.65	346.65	352.62	354.88	1041.41	838.1	231.76	288.88
				709	1018	1456.86	-438.859		346.65	1104.44	638.72	1104.44	571.33	288.88	351.89	2181.04	291.72	1741.61	289.6	6059.92	351.59	346.65	291.06	638.72	32763.1	355.51	288.88	346.65	346.65	1104.44	374.17	288.88	347.38	354.88	374.17	1808.05	346.65	291.35	640.5	406.61	346.65	2805.03	351.89	288.88	838.1	346.65	520.41	406.61	565.9
				710	1615.54	1337.62	277.917		288.88	294.83	501.45	291.35	354.88	346.65	683.75	346.65	501.45	644.99	644.99	20814.6	173.33	346.65	963.58	355.51	346.65	346.65	346.65	346.65	703.48	481.46	349.12	4415.81	2168.51	349.56	290.33	352.62	351.89	1546.99	582.75	334.54	347.38	355.51	291.35	963.58	1899.74	552.8	350.29	2583.26	2805.03
				711	1177.39	1364.24	-186.848		346.65	406.61	1387.32	956.28	4415.81	693.3	443.67	354.88	346.65	918.8	1808.05	346.65	347.38	6059.92	481.46	419.14	347.31	288.88	693.3	660.05	706.14	443.67	20814.6	640.84	1714.87	413.63	347.38	803.47	346.65	347.38	1135.65	1546.99	703.48	580.52	32763.1	288.88	346.65	294.83	531.9	2393.74	347.38
				712	1061.44	2011.15	-949.706		2393.74	540.69	351.59	364.42	348.11	867.72	963.58	2583.26	346.65	539.96	11388.4	374.17	290.33	1898.1	355.51	346.65	706.14	640.5	348.11	297.3	352.62	408.07	638.72	346.65	640.5	4415.81	346.65	683.75	1520.61	291.35	1898.1	349.56	597.8	520.41	718.98	288.88	355.51	580.52	355.51	173.33	288.88
				713	942.262	1599.29	-657.024		501.45	406.61	351.59	290.33	350.86	706.14	364.42	683.75	348.11	531.9	4129.72	1714.87	346.65	346.65	346.65	349.94	520.41	5092.55	289.6	297.17	349.94	347.38	638.44	234.3	288.88	1714.87	419.14	693.3	346.65	638.72	297.17	6059.92	234.3	1520.61	346.65	2393.74	443.67	346.65	346.65	956.5	291.06
				714	1006.6	938.648	67.9567		346.65	660.05	288.88	575.18	347.38	1565.98	348.11	352.62	1135.65	355.51	349.12	531.9	1565.98	291.35	347.38	1026.85	294.83	351.59	597.8	348.11	346.65	346.65	289.6	1387.32	1387.32	718.98	638.44	580.52	398.01	497.51	349.94	4129.72	288.88	346.65	703.48	638.44	571.33	346.65	571.33	348.84	552.8
				715	1034.38	1877.9	-843.522		291.35	413.63	347.38	2583.26	346.65	347.38	497.51	582.75	1808.05	404.43	2168.51	6059.92	1032.3	346.65	540.69	718.98	289.6	346.65	334.54	4129.72	644.99	346.65	1026.85	347.38	352.62	294.83	346.65	640.84	346.65	552.8	297.17	1899.74	347.38	777.35	408.07	565.9	346.65	291.06	291.06	346.65	32763.1
				716	829.029	2212.76	-1383.74		231.76	539.96	413.63	1714.87	288.88	20814.6	11388.4	706.14	1565.98	346.65	346.65	466.1	580.52	288.88	294.83	1135.65	1565.98	867.72	408.07	347.38	565.9	289.6	406.4	346.65	803.47	1041.41	640.84	291.35	571.33	803.47	571.33	640.5	1387.32	918.8	346.65	288.88	347.38	693.3	347.31	349.56	703.48
				717	1315.37	2281.98	-966.613		346.65	32763.1	288.88	497.51	398.01	234.3	289.6	288.88	398.01	577.75	173.33	346.65	346.65	406.4	597.8	346.65	346.65	346.65	481.03	289.6	838.1	1115.83	3165.83	348.84	481.03	346.65	1026.85	683.75	288.88	1104.44	374.17	291.35	11388.4	660.05	956.28	1104.44	1520.61	347.38	355.51	346.65	346.65
				718	1088.87	2107.86	-1018.99		291.35	350.86	582.75	348.11	497.51	289.6	289.6	443.67	294.83	349.94	176.52	288.88	288.88	803.47	346.65	600.65	346.65	1104.44	6059.92	539.96	173.33	1387.32	346.65	703.48	346.65	289.6	406.61	349.12	350.58	1546.99	346.65	346.65	975.26	346.65	234.3	234.3	638.72	176.52	347.38	354.88	346.65
				719	1159.56	1803.64	-644.082		364.42	234.3	297.3	640.5	346.65	346.65	354.88	956.5	956.5	346.65	718.98	346.65	683.75	231.76	346.65	289.6	346.65	582.75	660.05	350.29	290.33	404.43	349.94	346.65	956.28	349.56	352.62	346.65	5092.55	580.52	20814.6	348.11	1520.61	348.11	346.65	531.9	346.65	497.51	540.69	288.88	3165.83
				720	901.294	1207.72	-306.424		683.75	346.65	346.65	683.75	334.54	404.43	481.46	349.56	334.54	703.48	580.52	1026.85	975.26	346.65	838.1	350.86	288.88	1059.89	346.65	404.43	289.6	231.1	683.75	11388.4	288.88	291.06	693.3	497.51	571.33	290.33	349.56	812.49	297.17	346.65	406.61	346.65	288.88	11388.4	703.48	803.47	173.33
				721	961.023	1517.42	-556.397		288.88	294.83	6059.92	350.29	1135.65	1899.74	1618.36	231.76	419.14	351.59	638.72	1115.83	600.65	419.14	693.3	346.65	531.9	289.6	867.72	347.38	176.52	520.41	374.17	413.63	575.18	347.38	347.38	346.65	481.46	231.76	349.94	297.3	406.61	2168.51	1546.99	963.58	398.01	346.65	1104.44	3165.83	288.88
				722	1008.55	1594.47	-585.92		481.46	346.65	349.56	501.45	352.62	288.88	867.72	1041.41	4415.81	963.58	231.76	706.14	289.53	413.63	1565.98	346.65	640.84	638.72	481.46	718.98	867.72	706.14	346.65	867.72	1104.44	3165.83	346.65	718.98	552.8	346.65	571.33	348.11	364.42	600.65	718.98	350.08	374.17	291.35	288.88	1618.36	350.86
				723	1124.43	1829.45	-705.026		812.49	289.6	693.3	1016.29	638.44	582.75	2805.03	1808.05	693.3	349.56	640.84	1115.83	1026.85	2393.74	346.65	404.43	1546.99	288.88	918.8	289.6	349.94	539.96	540.69	11388.4	419.14	349.56	660.05	812.49	288.88	350.58	2805.03	660.05	706.14	4415.81	398.01	1741.61	350.08	803.47	288.88	2393.74	600.65
				724	1497.07	1970.28	-473.21		1016.29	1714.87	398.01	638.72	348.11	1041.41	406.4	466.1	346.65	1135.65	706.14	2181.04	350.08	346.65	2168.51	812.49	582.75	346.65	408.07	2583.26	234.3	413.63	173.33	6059.92	346.65	644.99	1041.41	355.51	348.11	918.8	466.1	288.88	346.65	5092.55	289.6	32763.1	867.72	355.51	803.47	638.44	291.72
				725	1386.6	1427.67	-41.0674		352.62	406.4	577.75	297.3	355.51	1565.98	354.88	290.33	1520.61	348.11	1741.61	348.11	2168.51	803.47	32763.1	638.44	291.06	1618.36	346.65	291.06	398.01	6059.92	597.8	2393.74	234.3	1899.74	291.72	348.84	4129.72	291.06	5092.55	703.48	575.18	577.75	597.8	32763.1	2168.51	963.58	347.38	231.1	346.65
				726	856.499	1067.97	-211.471		1059.89	349.12	346.65	838.1	289.6	346.65	288.88	288.88	501.45	2805.03	355.51	289.6	812.49	350.86	1032.3	347.38	1714.87	346.65	3165.83	346.65	349.94	355.51	348.11	571.33	434.77	348.11	2181.04	2168.51	346.65	349.94	497.51	347.38	346.65	2583.26	683.75	348.11	348.11	346.65	289.6	706.14	173.33
				727	1223.98	2315.63	-1091.64		288.88	660.05	351.89	288.88	349.94	346.65	289.6	706.14	660.05	346.65	288.88	288.88	289.6	288.88	718.98	577.75	350.29	406.4	348.11	334.54	346.65	288.88	1387.32	812.49	693.3	466.1	347.31	347.38	706.14	718.98	1115.83	706.14	443.67	3165.83	406.4	577.75	582.75	350.29	867.72	1546.99	2583.26
				728	1107.21	1281.37	-174.154		580.52	346.65	956.5	693.3	346.65	350.86	346.65	1104.44	693.3	11388.4	2181.04	346.65	660.05	346.65	289.6	2583.26	520.41	918.8	355.51	577.75	693.3	346.65	346.65	963.58	640.84	346.65	443.67	552.8	644.99	346.65	350.29	346.65	1135.65	777.35	867.72	501.45	443.67	838.1	351.89	975.26	289.6
				729	1872.3	1601.66	270.643		346.65	406.4	1808.05	346.65	364.42	565.9	1898.1	346.65	346.65	32763.1	1741.61	294.83	288.88	291.06	349.12	347.38	4129.72	575.18	644.99	1026.85	288.88	346.65	5092.55	347.38	32763.1	290.33	32763.1	501.45	703.48	1135.65	364.42	349.12	176.52	1104.44	577.75	288.88	351.59	2583.26	289.6	352.62	1618.36
				730	924.308	1427.15	-502.842		288.88	1387.32	803.47	1032.3	706.14	349.94	2393.74	346.65	348.11	334.54	288.88	346.65	1546.99	346.65	501.45	291.35	531.9	1899.74	346.65	334.54	346.65	348.11	231.1	539.96	660.05	289.6	289.6	291.35	1741.61	346.65	2805.03	355.51	289.6	348.11	2583.26	346.65	352.62	289.6	346.65	346.65	540.69
				731	1082.65	1438.76	-356.104		1115.83	348.84	291.06	434.77	975.26	349.12	346.65	777.35	1520.61	347.31	531.9	346.65	1520.61	466.1	351.59	349.94	638.44	1808.05	1026.85	289.53	346.65	288.88	348.11	347.31	349.94	346.65	481.46	350.58	638.44	398.01	288.88	2181.04	408.07	1546.99	346.65	918.8	291.06	346.65	2583.26	1135.65	1808.05
				732	1191.02	1417.91	-226.89		640.84	2583.26	288.88	565.9	1041.41	956.5	297.3	1520.61	352.62	2168.51	481.03	348.11	348.84	497.51	1714.87	1618.36	289.6	334.54	4129.72	703.48	434.77	803.47	434.77	398.01	838.1	346.65	234.3	346.65	466.1	346.65	288.88	531.9	347.38	355.51	351.89	354.88	413.63	289.6	812.49	346.65	638.72
				733	1008.28	1618.23	-609.95		288.88	350.29	1059.89	231.1	638.72	466.1	234.3	347.31	346.65	346.65	288.88	346.65	575.18	640.84	290.33	404.43	350.08	1104.44	288.88	288.88	660.05	349.94	582.75	3165.83	398.01	638.72	497.51	2805.03	1059.89	351.59	288.88	777.35	346.65	501.45	234.3	3165.83	693.3	812.49	838.1	288.88	291.35
				734	1174.95	2049.84	-874.889		288.88	346.65	289.6	975.26	346.65	346.65	291.06	346.65	346.65	346.65	346.65	289.6	2168.51	346.65	706.14	288.88	346.65	497.51	956.28	565.9	347.31	501.45	3165.83	294.83	288.88	918.8	351.59	1899.74	552.8	347.38	956.5	374.17	6059.92	11388.4	346.65	350.29	355.51	640.5	520.41	2805.03	956.5
				735	657.085	1121.02	-463.934		354.88	364.42	350.29	349.56	1032.3	1898.1	777.35	352.62	540.69	350.08	413.63	346.65	434.77	706.14	1115.83	1618.36	347.38	297.3	600.65	350.86	867.72	1546.99	2168.51	231.1	812.49	291.06	812.49	777.35	413.63	346.65	346.65	346.65	234.3	1104.44	346.65	294.83	346.65	404.43	291.72	294.83	580.52
				736	1244.96	1546.42	-301.461		419.14	288.88	346.65	2805.03	288.88	1899.74	347.38	374.17	1387.32	434.77	346.65	289.6	918.8	1104.44	355.51	2393.74	349.12	346.65	350.86	346.65	1026.85	497.51	406.61	1115.83	346.65	1041.41	11388.4	5092.55	571.33	501.45	577.75	683.75	374.17	348.11	1898.1	1898.1	349.56	347.38	1714.87	1898.1	11388.4
				737	1315.02	1791.43	-476.406		5092.55	350.29	348.11	348.11	640.5	288.88	334.54	1899.74	350.29	481.03	11388.4	1059.89	334.54	346.65	173.33	334.54	231.76	1741.61	693.3	346.65	354.88	294.83	1387.32	288.88	640.5	571.33	346.65	291.72	11388.4	288.88	234.3	1059.89	466.1	297.17	346.65	288.88	289.6	718.98	289.6	288.88	413.63
				738	1063.32	1461.66	-398.338		540.69	346.65	291.72	703.48	398.01	2181.04	355.51	291.06	348.11	291.35	349.94	346.65	173.33	291.06	346.65	173.33	466.1	352.62	2181.04	231.1	6059.92	1546.99	4415.81	398.01	297.3	515.39	443.67	638.72	289.6	419.14	540.69	419.14	466.1	575.18	1898.1	350.08	577.75	348.11	346.65	577.75	398.01
				739	1309.05	1441.78	-132.729		355.51	812.49	346.65	346.65	346.65	600.65	406.4	406.61	638.44	348.11	348.84	4415.81	580.52	346.65	1546.99	346.65	481.46	706.14	481.03	638.44	706.14	176.52	6059.92	355.51	231.76	540.69	693.3	434.77	1032.3	718.98	288.88	1115.83	6059.92	1618.36	963.58	288.88	346.65	346.65	291.72	346.65	540.69
				740	978.178	1199.49	-221.315		419.14	346.65	288.88	291.06	349.12	352.62	346.65	346.65	346.65	346.65	1016.29	346.65	348.84	443.67	288.88	289.6	2805.03	975.26	352.62	1135.65	4129.72	350.58	291.72	1714.87	693.3	956.5	1104.44	1741.61	6059.92	297.3	1618.36	956.28	481.46	539.96	351.89	575.18	234.3	20814.6	288.88	4129.72	1741.61
				741	770.053	1199.26	-429.206		288.88	706.14	406.4	1387.32	346.65	288.88	571.33	348.84	346.65	640.5	1135.65	346.65	288.88	346.65	597.8	1520.61	347.38	288.88	346.65	288.88	515.39	346.65	1387.32	288.88	575.18	466.1	956.28	349.94	346.65	349.12	346.65	288.88	956.28	355.51	2393.74	718.98	660.05	481.46	288.88	231.76	683.75
				742	797.784	1712.23	-914.446		1898.1	520.41	350.58	288.88	289.6	351.59	288.88	348.11	1898.1	346.65	346.65	2181.04	2393.74	349.94	347.31	346.65	918.8	638.72	577.75	575.18	297.17	349.12	515.39	1041.41	346.65	289.6	571.33	404.43	408.07	346.65	481.03	640.84	515.39	346.65	346.65	4415.81	346.65	706.14	703.48	2168.51	291.35
				743	1577.74	1677.29	-99.5547		552.8	231.76	350.58	1808.05	289.6	346.65	520.41	4415.81	347.38	5092.55	346.65	334.54	291.06	2393.74	354.88	347.38	297.17	2805.03	4129.72	346.65	703.48	288.88	351.59	718.98	580.52	706.14	350.58	956.28	290.33	640.84	32763.1	520.41	638.72	540.69	355.51	290.33	346.65	777.35	291.35	638.72	1115.83
				744	1143.96	1290.43	-146.472		812.49	291.35	703.48	346.65	289.53	297.3	234.3	918.8	803.47	350.29	515.39	290.33	918.8	660.05	1135.65	288.88	347.38	580.52	580.52	3165.83	290.33	288.88	290.33	497.51	520.41	364.42	1899.74	291.72	406.61	355.51	540.69	1714.87	640.5	346.65	2168.51	1041.41	346.65	351.59	351.59	32763.1	2393.74
				745	1921.06	1660.32	260.738		350.29	1546.99	531.9	346.65	1741.61	347.38	347.31	1741.61	1387.32	289.6	693.3	346.65	231.76	481.03	290.33	289.6	1546.99	348.11	347.38	32763.1	660.05	351.59	531.9	4129.72	413.63	291.35	2168.51	346.65	288.88	777.35	364.42	2583.26	20814.6	660.05	777.35	580.52	334.54	346.65	531.9	777.35	234.3
				746	1015.23	1778.5	-763.268		349.56	466.1	1059.89	290.33	355.51	975.26	515.39	288.88	706.14	577.75	4129.72	1714.87	346.65	346.65	2583.26	2583.26	350.86	346.65	683.75	347.38	349.94	288.88	918.8	2583.26	346.65	413.63	346.65	346.65	1741.61	231.76	4129.72	346.65	288.88	355.51	289.6	497.51	2168.51	354.88	297.17	600.65	347.31
				747	977.449	1830.01	-852.563		290.33	288.88	288.88	413.63	334.54	346.65	32763.1	347.38	346.65	354.88	334.54	975.26	1387.32	718.98	2805.03	5092.55	718.98	346.65	297.3	350.29	288.88	2393.74	346.65	346.65	346.65	355.51	1016.29	346.65	975.26	1026.85	640.5	347.38	234.3	640.5	348.84	1387.32	346.65	515.39	288.88	1135.65	404.43
				748	1251.34	1428.49	-177.154		20814.6	1041.41	350.86	963.58	349.94	364.42	349.94	1714.87	580.52	355.51	2393.74	349.94	288.88	288.88	349.56	2181.04	404.43	812.49	1016.29	348.11	346.65	1565.98	348.84	289.6	1714.87	289.6	1032.3	348.11	956.5	1115.83	231.1	290.33	660.05	2805.03	803.47	3165.83	291.72	660.05	348.11	297.3	918.8
				749	762.615	1302.76	-540.144		540.69	398.01	364.42	350.08	413.63	349.94	660.05	1898.1	289.6	350.86	291.72	600.65	347.38	350.86	289.53	571.33	346.65	347.38	351.89	1898.1	288.88	683.75	346.65	1059.89	406.61	580.52	1546.99	347.31	352.62	398.01	638.72	289.6	501.45	364.42	1714.87	346.65	349.94	346.65	348.11	706.14	703.48
				750	842.392	1800.59	-958.2		838.1	288.88	6059.92	346.65	497.51	346.65	1059.89	1714.87	1520.61	346.65	346.65	956.28	1104.44	346.65	346.65	1741.61	288.88	660.05	975.26	718.98	497.51	346.65	346.65	2168.51	867.72	501.45	539.96	291.72	234.3	4129.72	346.65	539.96	348.11	577.75	346.65	346.65	346.65	419.14	348.11	703.48	956.28
				751	1543.23	1517.34	25.8844		374.17	963.58	1387.32	291.72	346.65	867.72	1016.29	918.8	803.47	1104.44	408.07	1041.41	1520.61	288.88	20814.6	706.14	706.14	918.8	718.98	364.42	291.06	294.83	350.08	346.65	346.65	346.65	289.6	1059.89	1741.61	481.03	1016.29	346.65	640.84	349.94	1565.98	32763.1	434.77	288.88	956.5	351.59	20814.6
				752	1232.08	2032.32	-800.238		346.65	497.51	838.1	600.65	1741.61	1135.65	346.65	347.38	803.47	346.65	348.84	288.88	1135.65	1520.61	346.65	4129.72	520.41	600.65	2168.51	349.12	718.98	288.88	1565.98	1808.05	4415.81	1387.32	350.08	1898.1	1520.61	347.38	1387.32	918.8	289.6	349.12	234.3	346.65	288.88	693.3	291.06	291.06	531.9
				753	959.264	2151.79	-1192.53		349.56	404.43	346.65	777.35	683.75	346.65	398.01	346.65	346.65	515.39	1387.32	288.88	640.5	364.42	346.65	552.8	346.65	346.65	693.3	350.86	346.65	346.65	803.47	348.84	812.49	2583.26	346.65	838.1	803.47	1565.98	706.14	346.65	1741.61	374.17	355.51	346.65	1016.29	354.88	1387.32	1032.3	638.44
				754	1452.3	1252.86	199.432		2583.26	290.33	398.01	346.65	693.3	291.06	20814.6	1808.05	638.72	1565.98	838.1	288.88	706.14	346.65	231.76	288.88	918.8	231.76	346.65	413.63	346.65	703.48	294.83	346.65	963.58	346.65	234.3	348.11	288.88	20814.6	703.48	346.65	466.1	2583.26	348.11	683.75	515.39	288.88	552.8	1520.61	1115.83
				755	1896.03	1989.7	-93.6698		597.8	288.88	582.75	6059.92	20814.6	5092.55	565.9	520.41	288.88	434.77	346.65	718.98	481.46	288.88	297.3	297.3	288.88	1041.41	1520.61	1899.74	1115.83	1104.44	173.33	346.65	346.65	346.65	346.65	419.14	975.26	660.05	683.75	234.3	408.07	291.06	351.89	2393.74	297.3	406.61	288.88	481.03	346.65
				756	1077.19	1985.97	-908.781		1565.98	346.65	346.65	565.9	355.51	348.84	812.49	291.72	231.1	288.88	481.46	346.65	419.14	577.75	350.58	640.84	2805.03	434.77	288.88	398.01	291.72	355.51	6059.92	346.65	346.65	703.48	777.35	291.35	1565.98	346.65	434.77	294.83	4129.72	351.89	1546.99	346.65	346.65	1135.65	346.65	565.9	803.47
				757	1096.79	1234.69	-137.903		540.69	2583.26	2168.51	644.99	2583.26	350.86	497.51	4415.81	294.83	1059.89	346.65	718.98	918.8	348.11	346.65	349.94	640.5	956.28	597.8	419.14	288.88	355.51	2583.26	291.06	5092.55	348.11	1898.1	346.65	347.31	443.67	644.99	352.62	2181.04	289.6	291.06	288.88	1546.99	706.14	1041.41	582.75	288.88
				758	1500.44	875.296	625.148		706.14	288.88	520.41	2805.03	347.38	347.38	288.88	291.06	346.65	1026.85	1115.83	350.08	231.1	404.43	1104.44	419.14	346.65	419.14	352.62	404.43	5092.55	706.14	346.65	347.38	20814.6	956.28	231.76	351.59	2805.03	346.65	348.11	288.88	288.88	406.61	231.76	20814.6	346.65	520.41	520.41	956.5	693.3
				759	947.786	2119.28	-1171.5		288.88	404.43	404.43	346.65	346.65	443.67	231.1	693.3	975.26	597.8	2393.74	4415.81	346.65	2583.26	350.29	289.53	838.1	1059.89	288.88	3165.83	294.83	5092.55	346.65	597.8	406.61	347.38	348.11	2181.04	291.06	349.94	288.88	289.6	1714.87	294.83	346.65	289.6	582.75	346.65	1714.87	288.88	231.1
				760	1182.57	1318.91	-136.348		565.9	600.65	176.52	346.65	231.1	640.5	520.41	291.06	404.43	408.07	1808.05	6059.92	703.48	838.1	571.33	531.9	288.88	1041.41	231.1	1026.85	347.38	638.44	231.76	2168.51	231.76	346.65	1387.32	956.28	2393.74	1618.36	718.98	552.8	1115.83	6059.92	347.38	956.5	346.65	683.75	346.65	348.11	413.63
				761	1249.46	1286.29	-36.8294		1104.44	398.01	289.6	346.65	434.77	346.65	289.6	288.88	1714.87	346.65	2168.51	466.1	4129.72	346.65	644.99	3165.83	497.51	346.65	1016.29	288.88	289.53	291.35	706.14	288.88	2583.26	838.1	346.65	443.67	288.88	346.65	408.07	348.11	32763.1	408.07	352.62	346.65	347.38	290.33	348.11	867.72	580.52
				762	1510.8	2073.97	-563.17		289.6	2168.51	640.84	346.65	346.65	346.65	2583.26	288.88	5092.55	173.33	2805.03	346.65	346.65	346.65	539.96	1032.3	413.63	355.51	406.61	348.11	294.83	234.3	956.5	350.29	289.6	497.51	364.42	1618.36	346.65	644.99	565.9	638.72	346.65	291.35	718.98	11388.4	374.17	1032.3	1387.32	644.99	354.88
				763	877.408	1943.1	-1065.69		291.72	1135.65	812.49	1387.32	4129.72	20814.6	288.88	355.51	288.88	346.65	5092.55	288.88	350.86	638.72	288.88	347.38	1898.1	346.65	956.28	638.44	294.83	963.58	575.18	398.01	975.26	289.6	838.1	956.28	346.65	706.14	406.4	346.65	580.52	565.9	1520.61	346.65	289.6	346.65	346.65	434.77	803.47
				764	1509.66	1514.14	-4.48573		443.67	294.83	348.11	349.56	501.45	346.65	231.76	1115.83	346.65	349.12	5092.55	288.88	963.58	289.6	660.05	290.33	406.4	297.3	2181.04	582.75	289.53	346.65	346.65	374.17	346.65	1016.29	288.88	597.8	2583.26	683.75	1520.61	289.6	693.3	1135.65	706.14	364.42	297.17	291.72	644.99	918.8	552.8
				765	1087.47	2203.2	-1115.73		1565.98	291.35	501.45	640.5	501.45	1899.74	2805.03	348.11	346.65	718.98	466.1	354.88	288.88	552.8	364.42	600.65	706.14	582.75	364.42	291.35	481.03	1387.32	349.94	5092.55	918.8	348.11	346.65	413.63	297.17	348.11	352.62	291.35	577.75	531.9	288.88	3165.83	1135.65	346.65	1104.44	4415.81	346.65
				766	1266.79	1598.99	-332.201		1115.83	1808.05	350.86	290.33	346.65	346.65	289.6	481.03	288.88	693.3	346.65	1387.32	346.65	520.41	812.49	4415.81	1104.44	1115.83	600.65	6059.92	349.56	1808.05	481.03	291.72	234.3	297.3	406.4	32763.1	348.11	2583.26	288.88	963.58	334.54	6059.92	288.88	838.1	4415.81	638.72	1520.61	1898.1	644.99
				767	903.322	1610.38	-707.056		1808.05	231.1	350.08	956.28	660.05	540.69	350.58	289.6	956.28	346.65	1135.65	1565.98	346.65	347.38	683.75	3165.83	355.51	348.84	501.45	706.14	289.6	347.31	404.43	600.65	297.3	404.43	1546.99	1026.85	638.72	348.11	975.26	289.53	349.12	346.65	565.9	803.47	346.65	497.51	5092.55	334.54	466.1
				768	896.367	1622.81	-726.443		346.65	349.56	481.03	540.69	2805.03	703.48	515.39	288.88	355.51	348.84	234.3	350.86	348.11	539.96	413.63	956.28	288.88	289.6	3165.83	406.4	638.44	348.11	777.35	289.6	289.6	346.65	1016.29	600.65	348.84	297.3	2393.74	706.14	346.65	346.65	346.65	297.3	288.88	1741.61	867.72	600.65	777.35
				769	981.275	2068.63	-1087.35		1135.65	1565.98	718.98	290.33	346.65	1041.41	434.77	348.84	660.05	346.65	640.84	660.05	234.3	660.05	32763.1	693.3	812.49	347.31	346.65	1618.36	288.88	683.75	290.33	288.88	346.65	406.4	291.06	718.98	346.65	347.38	346.65	346.65	288.88	346.65	4129.72	350.58	398.01	288.88	352.62	4415.81	364.42
				770	1761.37	1412.13	349.244		404.43	176.52	347.38	346.65	706.14	597.8	571.33	497.51	867.72	346.65	539.96	352.62	683.75	580.52	552.8	288.88	347.38	346.65	1546.99	297.17	288.88	346.65	481.46	481.03	173.33	346.65	348.11	5092.55	5092.55	2168.51	1546.99	11388.4	706.14	374.17	349.94	346.65	350.08	4415.81	347.38	288.88	32763.1
				771	1165.55	1856.09	-690.535		355.51	346.65	346.65	349.56	346.65	497.51	346.65	3165.83	346.65	2168.51	6059.92	2168.51	1115.83	580.52	346.65	348.11	1135.65	1059.89	552.8	231.1	1059.89	1032.3	288.88	176.52	354.88	1115.83	2583.26	1135.65	347.38	288.88	288.88	288.88	346.65	347.38	1115.83	364.42	173.33	5092.55	434.77	346.65	350.86
				772	1160.81	1174.54	-13.7309		289.53	408.07	348.84	975.26	291.72	289.53	346.65	346.65	347.38	288.88	693.3	398.01	520.41	2583.26	660.05	347.38	571.33	288.88	20814.6	289.6	408.07	234.3	638.44	644.99	346.65	11388.4	346.65	346.65	638.72	404.43	346.65	11388.4	348.11	288.88	348.11	693.3	20814.6	1898.1	297.3	575.18	346.65
				773	804.188	2068.54	-1264.36		582.75	1898.1	777.35	349.56	297.3	1026.85	346.65	348.11	867.72	364.42	291.06	297.3	1135.65	288.88	481.03	346.65	289.6	1115.83	1387.32	1016.29	466.1	706.14	351.59	346.65	640.5	638.72	1115.83	1618.36	350.58	963.58	408.07	346.65	346.65	364.42	956.5	571.33	1808.05	404.43	346.65	520.41	515.39
				774	1099.02	1355.22	-256.205		291.72	354.88	2583.26	1741.61	443.67	346.65	349.12	297.17	288.88	349.12	419.14	289.6	803.47	347.31	349.56	1041.41	703.48	693.3	231.1	346.65	20814.6	288.88	706.14	348.84	346.65	552.8	288.88	297.17	803.47	294.83	1808.05	11388.4	346.65	5092.55	176.52	347.38	4415.81	693.3	575.18	539.96	706.14
				775	2328.52	1312.12	1016.4		334.54	346.65	346.65	348.11	693.3	288.88	288.88	1565.98	32763.1	351.59	291.06	351.89	4129.72	918.8	1104.44	288.88	4129.72	638.72	291.35	346.65	956.5	2181.04	346.65	693.3	346.65	346.65	531.9	2168.51	413.63	693.3	718.98	640.84	20814.6	975.26	520.41	1059.89	406.4	597.8	288.88	640.84	975.26
				776	1073.52	1691.3	-617.784		640.5	434.77	1059.89	290.33	346.65	718.98	1898.1	838.1	288.88	2181.04	346.65	346.65	1387.32	297.3	291.06	297.17	640.84	346.65	638.44	351.89	291.72	693.3	32763.1	481.46	347.38	531.9	1104.44	347.38	2583.26	346.65	1387.32	956.5	1898.1	956.28	346.65	288.88	290.33	1104.44	481.46	346.65	347.38
				777	1440.36	962.675	477.682		777.35	288.88	963.58	5092.55	1741.61	640.84	346.65	565.9	812.49	364.42	289.6	350.58	350.08	600.65	812.49	693.3	291.72	5092.55	347.38	1741.61	2168.51	1565.98	354.88	1115.83	347.38	291.72	582.75	497.51	552.8	575.18	539.96	288.88	434.77	2181.04	2393.74	334.54	413.63	683.75	350.08	346.65	350.29
				778	1154.78	1369.67	-214.884		290.33	434.77	288.88	552.8	173.33	703.48	838.1	346.65	346.65	575.18	1135.65	350.08	703.48	4415.81	4129.72	346.65	346.65	638.72	346.65	346.65	803.47	349.56	173.33	290.33	349.56	346.65	347.38	347.31	693.3	290.33	1899.74	348.84	1520.61	1059.89	346.65	2583.26	5092.55	5092.55	289.53	565.9	346.65
				779	1075.33	1561.15	-485.821		231.1	290.33	346.65	350.58	638.72	294.83	346.65	539.96	346.65	346.65	288.88	347.38	350.29	638.72	348.84	515.39	288.88	1520.61	290.33	4415.81	288.88	349.94	346.65	350.08	347.38	32763.1	346.65	11388.4	640.84	777.35	867.72	297.17	1104.44	3165.83	346.65	481.46	2168.51	963.58	297.3	693.3	288.88
				780	1003.27	1393.36	-390.094		404.43	3165.83	398.01	346.65	956.5	297.3	288.88	1520.61	297.3	348.11	2583.26	291.06	290.33	349.56	346.65	231.1	1520.61	350.58	718.98	803.47	956.28	346.65	497.51	398.01	501.45	838.1	346.65	346.65	413.63	231.1	812.49	718.98	176.52	2583.26	597.8	288.88	173.33	349.94	1016.29	638.72	234.3
				781	1407.3	1671.72	-264.42		812.49	481.46	348.11	777.35	1546.99	1016.29	5092.55	413.63	346.65	346.65	231.1	354.88	346.65	1115.83	956.5	918.8	346.65	693.3	288.88	2168.51	346.65	346.65	703.48	515.39	539.96	347.31	173.33	288.88	350.58	350.86	1808.05	346.65	1546.99	638.44	1714.87	520.41	20814.6	640.5	398.01	1104.44	350.29
				782	1489.79	1170.15	319.641		347.38	346.65	803.47	346.65	638.72	349.56	289.6	346.65	571.33	346.65	288.88	398.01	404.43	346.65	288.88	349.94	1546.99	289.6	1546.99	346.65	346.65	571.33	406.4	683.75	347.38	290.33	289.6	571.33	231.76	777.35	1520.61	1546.99	350.58	812.49	346.65	693.3	3165.83	347.31	1041.41	346.65	1899.74
				783	1046.51	1078.78	-32.2711		288.88	1618.36	3165.83	640.5	918.8	346.65	288.88	346.65	355.51	638.72	348.84	350.86	406.61	406.4	346.65	2583.26	11388.4	1546.99	346.65	597.8	4415.81	683.75	374.17	577.75	419.14	582.75	398.01	956.28	1016.29	640.84	346.65	346.65	3165.83	404.43	288.88	348.11	346.65	349.12	1898.1	348.11	2805.03
				784	910.589	1210.85	-300.261		350.08	176.52	350.08	1059.89	1032.3	349.12	289.6	398.01	540.69	346.65	346.65	351.59	565.9	777.35	288.88	6059.92	531.9	348.11	297.17	539.96	294.83	580.52	347.38	346.65	349.12	351.89	706.14	354.88	703.48	1115.83	334.54	346.65	347.31	580.52	297.3	346.65	231.1	404.43	351.59	1104.44	706.14
				785	1626.06	1976.93	-350.866		5092.55	4415.81	348.11	291.35	640.5	346.65	963.58	289.53	346.65	346.65	288.88	408.07	346.65	288.88	812.49	291.35	289.6	346.65	347.38	1104.44	577.75	355.51	288.88	867.72	346.65	580.52	1741.61	11388.4	1899.74	718.98	288.88	501.45	288.88	2168.51	297.3	404.43	346.65	346.65	364.42	1898.1	348.11
				786	1178.72	1547.67	-368.953		1808.05	346.65	289.6	2168.51	11388.4	501.45	571.33	419.14	354.88	289.6	346.65	777.35	1041.41	1032.3	231.1	289.6	867.72	346.65	297.17	481.03	346.65	288.88	347.31	374.17	350.08	812.49	398.01	290.33	32763.1	640.5	374.17	351.59	348.11	346.65	577.75	501.45	803.47	231.76	350.29	346.65	288.88
				787	898.236	1385.52	-487.285		354.88	346.65	288.88	289.6	2168.51	346.65	803.47	176.52	398.01	956.5	466.1	288.88	575.18	571.33	347.38	638.44	481.03	640.84	291.72	5092.55	346.65	288.88	1026.85	346.65	355.51	173.33	580.52	812.49	346.65	1899.74	20814.6	350.86	346.65	1546.99	1808.05	6059.92	234.3	975.26	481.46	346.65	297.17
				788	1294.78	1148.17	146.608		1016.29	297.3	288.88	404.43	644.99	406.61	347.38	346.65	1741.61	497.51	348.11	346.65	347.38	176.52	173.33	660.05	706.14	706.14	288.88	355.51	443.67	501.45	481.46	1714.87	350.58	1520.61	346.65	351.89	334.54	1714.87	638.72	1026.85	346.65	1016.29	683.75	351.59	703.48	580.52	683.75	348.84	288.88
				789	1667.92	1541.54	126.378		20814.6	32763.1	540.69	660.05	297.3	346.65	288.88	350.86	660.05	346.65	2583.26	1899.74	706.14	803.47	660.05	413.63	1741.61	597.8	4415.81	638.44	349.94	349.56	350.08	413.63	1115.83	975.26	347.31	354.88	1741.61	683.75	348.84	291.06	963.58	289.6	348.11	346.65	346.65	693.3	571.33	351.89	501.45
				790	1407.33	1200.17	207.162		2805.03	297.17	520.41	346.65	2393.74	346.65	334.54	288.88	351.59	1041.41	575.18	346.65	346.65	398.01	638.72	1520.61	515.39	466.1	466.1	1808.05	1714.87	374.17	531.9	348.11	231.1	354.88	346.65	1115.83	520.41	346.65	288.88	346.65	1041.41	4415.81	348.84	364.42	1387.32	346.65	346.65	5092.55	1565.98
				791	998.594	1693.45	-694.855		346.65	290.33	803.47	644.99	346.65	294.83	294.83	346.65	1741.61	638.72	6059.92	288.88	1016.29	398.01	231.1	289.6	693.3	1032.3	693.3	803.47	1520.61	346.65	291.06	349.94	176.52	347.38	348.11	1059.89	291.35	1546.99	812.49	638.72	288.88	531.9	1115.83	348.11	348.11	346.65	346.65	348.11	1032.3
				792	1262.23	1740.65	-478.412		838.1	334.54	1520.61	956.28	290.33	644.99	481.03	2583.26	4129.72	1387.32	520.41	351.59	297.3	346.65	577.75	867.72	5092.55	289.6	288.88	288.88	2168.51	419.14	346.65	290.33	404.43	355.51	289.6	956.5	531.9	1546.99	288.88	552.8	597.8	2805.03	346.65	349.56	288.88	644.99	3165.83	3165.83	291.35
				793	1344.65	1547.56	-202.914		867.72	406.61	346.65	297.3	346.65	346.65	364.42	408.07	1565.98	3165.83	288.88	288.88	349.94	364.42	11388.4	346.65	638.44	638.72	348.84	644.99	481.03	354.88	638.72	350.29	582.75	346.65	288.88	693.3	565.9	1546.99	706.14	398.01	297.3	231.76	812.49	334.54	640.5	348.11	347.38	346.65	2181.04
				794	696.926	1361.06	-664.132		352.62	346.65	693.3	346.65	346.65	234.3	6059.92	346.65	290.33	1026.85	346.65	297.17	4415.81	481.46	1899.74	346.65	349.94	481.03	520.41	4129.72	346.65	346.65	481.03	348.11	540.69	346.65	346.65	434.77	355.51	404.43	346.65	346.65	289.6	703.48	346.65	1041.41	346.65	1104.44	1546.99	597.8	406.4
				795	1312.09	1836.33	-524.242		350.58	288.88	346.65	1714.87	32763.1	956.28	552.8	346.65	297.17	1898.1	640.84	173.33	355.51	350.08	291.06	501.45	346.65	374.17	364.42	419.14	539.96	1546.99	1520.61	1115.83	348.11	1898.1	803.47	693.3	346.65	288.88	346.65	466.1	349.56	406.4	349.94	718.98	346.65	2168.51	374.17	355.51	289.6
				796	870.156	1514.73	-644.569		334.54	346.65	580.52	838.1	351.59	963.58	577.75	289.53	434.77	1741.61	349.12	231.1	350.86	683.75	406.4	348.11	466.1	4129.72	531.9	515.39	346.65	1135.65	703.48	693.3	346.65	291.72	346.65	552.8	5092.55	346.65	1714.87	348.11	288.88	1741.61	288.88	347.31	718.98	349.94	352.62	176.52	346.65
				797	1835.46	1555.22	280.239		291.72	231.1	346.65	346.65	1618.36	5092.55	32763.1	291.06	497.51	413.63	347.38	297.17	693.3	20814.6	838.1	956.28	346.65	288.88	348.11	803.47	289.6	867.72	20814.6	11388.4	231.1	1808.05	346.65	346.65	1520.61	2393.74	173.33	347.38	1104.44	404.43	288.88	348.11	346.65	466.1	349.12	2805.03	1135.65
				798	973.949	1479.85	-505.897		346.65	346.65	346.65	291.06	231.76	346.65	350.58	1808.05	812.49	1714.87	577.75	552.8	413.63	346.65	288.88	291.72	408.07	918.8	640.84	347.38	346.65	703.48	288.88	11388.4	346.65	520.41	2181.04	346.65	1565.98	918.8	398.01	1032.3	289.6	352.62	640.84	176.52	176.52	347.38	565.9	346.65	347.38
				799	1509.99	1373.94	136.046		234.3	351.59	289.6	638.72	297.3	291.06	346.65	347.38	3165.83	706.14	348.11	640.5	1041.41	413.63	867.72	20814.6	597.8	582.75	565.9	975.26	354.88	640.5	481.46	346.65	497.51	2393.74	346.65	346.65	288.88	5092.55	288.88	580.52	406.4	540.69	838.1	288.88	289.6	718.98	466.1	577.75	1104.44
				800	893.208	2127.92	-1234.72		288.88	346.65	1898.1	288.88	289.6	364.42	297.17	693.3	644.99	291.06	803.47	2181.04	867.72	2583.26	355.51	565.9	291.35	288.88	288.88	351.89	346.65	288.88	3165.83	346.65	290.33	176.52	4415.81	520.41	354.88	644.99	289.6	552.8	20814.6	693.3	600.65	364.42	918.8	288.88	288.88	413.63	346.65
				801	1435.17	1753.89	-318.722		288.88	552.8	398.01	290.33	918.8	1898.1	231.1	347.38	290.33	481.03	346.65	434.77	288.88	350.08	1520.61	497.51	346.65	288.88	1741.61	346.65	349.12	346.65	346.65	571.33	2168.51	1520.61	1032.3	443.67	346.65	346.65	346.65	571.33	577.75	346.65	838.1	334.54	434.77	481.03	288.88	1520.61	597.8
				802	1050.01	2072.18	-1022.18		350.29	1032.3	1808.05	956.5	288.88	346.65	531.9	348.11	963.58	803.47	346.65	540.69	364.42	481.03	2805.03	346.65	2181.04	2393.74	346.65	346.65	288.88	2805.03	408.07	638.72	956.5	290.33	956.28	288.88	6059.92	349.56	348.11	347.31	600.65	1714.87	1032.3	5092.55	348.11	838.1	406.4	346.65	349.12
				803	915.502	1548.35	-632.845		351.59	346.65	348.11	173.33	1387.32	706.14	349.12	346.65	374.17	419.14	406.61	693.3	1387.32	718.98	297.17	346.65	1618.36	956.5	348.11	520.41	347.38	346.65	1898.1	355.51	297.17	404.43	347.38	683.75	289.53	597.8	346.65	355.51	346.65	812.49	1041.41	2805.03	348.84	413.63	3165.83	777.35	346.65
				804	1204.92	1090.05	114.87		582.75	297.17	481.46	346.65	1032.3	443.67	348.11	3165.83	346.65	398.01	346.65	640.84	867.72	374.17	288.88	346.65	918.8	1546.99	346.65	288.88	1546.99	408.07	1899.74	347.38	706.14	346.65	234.3	1899.74	443.67	346.65	693.3	348.11	297.3	660.05	346.65	2181.04	706.14	289.53	803.47	398.01	346.65
				805	1644.64	1968.12	-323.476		2181.04	956.5	577.75	231.76	334.54	294.83	4415.81	565.9	1618.36	4129.72	288.88	2181.04	406.4	288.88	1899.74	288.88	406.61	638.44	349.56	346.65	288.88	1115.83	638.44	975.26	355.51	956.28	963.58	443.67	288.88	1714.87	291.35	291.72	2168.51	693.3	803.47	577.75	1565.98	582.75	956.5	290.33	481.46
				806	904.621	1653.02	-748.4		288.88	481.03	515.39	173.33	5092.55	346.65	346.65	346.65	575.18	660.05	1032.3	398.01	346.65	334.54	350.58	539.96	963.58	288.88	600.65	289.6	351.89	565.9	346.65	346.65	1041.41	1714.87	348.84	346.65	346.65	597.8	346.65	350.86	580.52	346.65	346.65	718.98	520.41	413.63	963.58	413.63	706.14
				807	1144.33	1566.51	-422.182		289.53	1135.65	346.65	32763.1	867.72	346.65	956.5	481.03	288.88	1041.41	346.65	347.38	408.07	406.61	234.3	2168.51	346.65	575.18	580.52	1898.1	347.38	355.51	346.65	291.06	346.65	346.65	1520.61	234.3	347.38	552.8	867.72	347.31	173.33	956.28	3165.83	173.33	346.65	288.88	348.11	963.58	640.5
				808	896.647	1097.67	-201.024		404.43	638.72	374.17	173.33	348.11	346.65	346.65	346.65	288.88	347.38	703.48	346.65	838.1	693.3	706.14	582.75	703.48	289.6	1115.83	346.65	346.65	693.3	349.12	565.9	975.26	364.42	4415.81	956.28	346.65	288.88	347.38	5092.55	346.65	1618.36	803.47	289.6	297.3	346.65	290.33	288.88	346.65
				809	1199.67	1635.02	-435.347		231.76	4129.72	693.3	638.72	347.31	1016.29	1520.61	577.75	638.44	2583.26	1387.32	348.11	348.11	481.46	297.17	867.72	346.65	288.88	346.65	289.6	346.65	963.58	718.98	812.49	1104.44	4129.72	291.35	597.8	4129.72	291.06	346.65	288.88	398.01	803.47	354.88	234.3	3165.83	540.69	346.65	1546.99	349.56
				810	1095.38	1770.84	-675.465		350.86	348.11	291.35	6059.92	640.84	346.65	706.14	1115.83	1741.61	481.03	346.65	1565.98	706.14	434.77	1104.44	355.51	640.5	540.69	350.29	347.38	176.52	289.6	2583.26	294.83	289.6	355.51	4129.72	777.35	350.29	867.72	350.86	1115.83	582.75	520.41	32763.1	803.47	1565.98	291.35	351.59	501.45	565.9
				811	1439.78	1599.99	-160.204		1387.32	575.18	346.65	32763.1	600.65	349.56	1059.89	777.35	288.88	348.11	347.38	288.88	1104.44	334.54	918.8	1115.83	347.31	288.88	1714.87	354.88	346.65	291.06	291.06	539.96	660.05	1016.29	1135.65	288.88	419.14	374.17	5092.55	297.3	867.72	406.61	1387.32	355.51	349.94	640.84	571.33	20814.6	231.1
				812	1250.98	1745.03	-494.051		234.3	1059.89	348.11	354.88	348.84	2583.26	693.3	289.6	234.3	350.08	20814.6	288.88	346.65	408.07	1115.83	443.67	288.88	351.89	812.49	4415.81	406.4	334.54	351.59	346.65	552.8	4129.72	466.1	1741.61	290.33	1387.32	975.26	1115.83	374.17	398.01	288.88	3165.83	963.58	582.75	291.06	956.5	347.38
				813	1011.72	2029.3	-1017.59		2583.26	231.1	1546.99	408.07	347.38	346.65	501.45	347.38	956.5	803.47	1387.32	1618.36	956.5	348.11	231.76	346.65	867.72	32763.1	575.18	1520.61	1520.61	351.59	575.18	577.75	291.06	291.72	803.47	640.84	297.3	1546.99	1032.3	346.65	481.03	1115.83	288.88	346.65	350.86	351.89	812.49	364.42	1032.3
				814	1148.5	1409.35	-260.848		291.72	350.29	346.65	288.88	693.3	1041.41	231.76	350.29	398.01	348.11	231.1	289.6	334.54	644.99	575.18	289.6	346.65	288.88	291.35	565.9	291.06	539.96	347.38	351.89	346.65	346.65	347.38	176.52	352.62	520.41	552.8	777.35	289.6	5092.55	501.45	349.94	867.72	838.1	288.88	289.6	346.65
				815	927.693	1897.31	-969.617		349.94	640.5	288.88	2181.04	481.46	597.8	355.51	683.75	1016.29	346.65	346.65	348.11	1714.87	443.67	289.6	354.88	297.3	706.14	297.3	348.84	2181.04	355.51	640.5	552.8	173.33	350.86	347.38	2168.51	640.5	354.88	347.31	346.65	575.18	466.1	291.35	1899.74	346.65	1808.05	2168.51	351.89	351.89
				816	1018.08	1492.81	-474.733		703.48	406.4	291.06	520.41	334.54	288.88	291.72	346.65	1032.3	291.72	683.75	346.65	703.48	706.14	288.88	231.76	597.8	1618.36	1899.74	803.47	346.65	481.03	644.99	346.65	1387.32	364.42	413.63	2393.74	288.88	297.17	173.33	577.75	346.65	497.51	176.52	1565.98	346.65	644.99	5092.55	297.17	288.88
				817	736.211	1316.54	-580.333		1899.74	803.47	956.28	408.07	580.52	294.83	638.72	290.33	1808.05	288.88	5092.55	660.05	1387.32	348.11	638.44	231.1	346.65	290.33	1618.36	173.33	291.06	288.88	346.65	297.17	288.88	290.33	2805.03	404.43	1618.36	2805.03	413.63	346.65	5092.55	346.65	288.88	355.51	406.4	1104.44	963.58	956.28	346.65
				818	1137.57	1438.3	-300.725		1135.65	288.88	346.65	3165.83	347.38	346.65	597.8	693.3	176.52	600.65	1618.36	289.53	683.75	346.65	838.1	346.65	291.06	956.5	777.35	289.6	291.06	288.88	1546.99	288.88	231.1	349.12	640.5	346.65	347.31	540.69	346.65	1032.3	288.88	350.86	346.65	540.69	289.6	1387.32	2583.26	434.77	334.54
				819	944.274	1104.91	-160.634		2181.04	582.75	288.88	1026.85	1520.61	481.46	706.14	1714.87	481.46	777.35	346.65	683.75	346.65	706.14	346.65	351.59	289.53	288.88	291.72	638.72	1115.83	644.99	234.3	597.8	346.65	289.6	918.8	348.11	693.3	289.6	289.6	1520.61	4129.72	374.17	173.33	350.58	2393.74	398.01	291.06	1115.83	346.65
				820	1084.63	2099.42	-1014.79		347.38	2168.51	565.9	2805.03	718.98	289.6	347.38	346.65	374.17	289.6	350.08	290.33	1899.74	294.83	346.65	2583.26	398.01	1041.41	1104.44	515.39	552.8	346.65	234.3	1115.83	288.88	481.46	346.65	2168.51	346.65	288.88	1032.3	346.65	346.65	718.98	565.9	3165.83	466.1	346.65	683.75	640.84	718.98
				821	1137.54	1234.66	-97.1183		1041.41	571.33	346.65	660.05	231.76	346.65	290.33	1618.36	867.72	434.77	1546.99	644.99	956.5	539.96	640.84	1714.87	347.38	288.88	1808.05	1104.44	346.65	1135.65	867.72	290.33	355.51	291.72	346.65	1565.98	348.11	346.65	1016.29	1135.65	355.51	582.75	481.46	481.03	577.75	288.88	565.9	346.65	297.3
				822	765.335	1287.72	-522.389		565.9	290.33	346.65	288.88	289.6	718.98	355.51	539.96	1135.65	1016.29	520.41	706.14	289.53	346.65	812.49	348.84	290.33	1387.32	346.65	288.88	481.46	565.9	640.5	693.3	231.1	501.45	288.88	346.65	501.45	1059.89	288.88	600.65	346.65	297.3	552.8	803.47	540.69	234.3	867.72	693.3	20814.6
				823	1049.05	1007.92	41.1279		497.51	346.65	466.1	288.88	349.12	501.45	288.88	1115.83	350.29	234.3	501.45	289.6	1808.05	291.06	520.41	638.72	355.51	176.52	346.65	346.65	2393.74	347.38	2181.04	577.75	580.52	291.35	288.88	703.48	1741.61	1714.87	520.41	11388.4	718.98	481.03	32763.1	346.65	289.6	1016.29	406.4	683.75	289.53
				824	870.418	1629.79	-759.375		231.76	350.58	1565.98	288.88	660.05	660.05	352.62	288.88	346.65	346.65	297.17	1104.44	838.1	231.1	1808.05	575.18	346.65	234.3	812.49	289.6	291.06	683.75	347.38	334.54	660.05	352.62	348.11	289.6	406.4	956.5	638.44	11388.4	346.65	1618.36	234.3	350.58	289.6	288.88	351.89	1115.83	346.65
				825	1113.03	1173.17	-60.1369		1546.99	597.8	577.75	350.29	347.38	289.53	352.62	346.65	597.8	288.88	297.3	597.8	20814.6	539.96	1565.98	288.88	346.65	4129.72	346.65	1032.3	349.94	346.65	346.65	3165.83	413.63	540.69	575.18	348.84	600.65	838.1	348.84	348.84	346.65	956.5	2583.26	346.65	1104.44	354.88	956.5	963.58	288.88
				826	1366.03	2247.44	-881.413		515.39	231.76	1520.61	1059.89	374.17	501.45	5092.55	289.6	404.43	398.01	956.5	975.26	347.31	347.38	289.6	539.96	481.03	1898.1	1546.99	346.65	32763.1	348.11	644.99	352.62	288.88	347.38	346.65	349.94	2181.04	466.1	918.8	481.03	812.49	644.99	334.54	1899.74	956.5	231.76	575.18	346.65	231.1
				827	904.517	1380.3	-475.788		552.8	288.88	346.65	683.75	1104.44	355.51	346.65	289.6	803.47	1104.44	349.94	867.72	364.42	963.58	1520.61	1115.83	577.75	1714.87	288.88	398.01	350.29	231.76	540.69	350.08	638.72	812.49	693.3	291.06	351.59	404.43	289.6	1808.05	413.63	1546.99	346.65	350.08	176.52	693.3	597.8	577.75	231.76
				828	932.541	2001.07	-1068.53		638.72	539.96	288.88	4129.72	1899.74	1135.65	346.65	1016.29	434.77	683.75	351.59	1808.05	1546.99	20814.6	580.52	348.11	347.38	348.11	408.07	351.59	288.88	349.94	1135.65	1135.65	963.58	520.41	6059.92	348.11	289.6	1387.32	346.65	288.88	348.11	956.28	350.29	349.56	347.38	4415.81	777.35	3165.83	867.72
				829	1269.67	1425.07	-155.399		297.3	346.65	346.65	838.1	346.65	288.88	346.65	289.6	291.06	288.88	346.65	6059.92	291.72	346.65	346.65	348.11	6059.92	638.44	32763.1	683.75	1520.61	703.48	291.72	577.75	1387.32	1618.36	1899.74	350.58	1059.89	552.8	2805.03	1741.61	2168.51	1898.1	575.18	1032.3	294.83	640.5	355.51	975.26	288.88
				830	977.006	2034.05	-1057.04		288.88	2168.51	580.52	346.65	481.46	867.72	173.33	1104.44	582.75	803.47	347.38	406.4	346.65	291.06	1899.74	349.94	346.65	288.88	346.65	346.65	812.49	291.06	355.51	346.65	346.65	5092.55	803.47	346.65	540.69	1520.61	289.6	291.06	347.38	2393.74	288.88	660.05	582.75	374.17	693.3	408.07	346.65
				831	931.656	1666.26	-734.606		349.12	355.51	406.61	2181.04	291.72	501.45	354.88	32763.1	552.8	348.84	288.88	4129.72	1741.61	638.72	346.65	288.88	640.5	346.65	346.65	640.5	683.75	1115.83	1714.87	289.6	582.75	497.51	956.5	413.63	11388.4	1115.83	288.88	640.84	660.05	600.65	406.61	975.26	2805.03	2393.74	346.65	552.8	552.8
				832	939.849	1288.26	-348.409		481.03	660.05	346.65	347.38	803.47	346.65	291.06	346.65	346.65	398.01	346.65	346.65	434.77	288.88	2168.51	1714.87	693.3	231.76	718.98	346.65	1016.29	1546.99	580.52	288.88	346.65	5092.55	346.65	346.65	580.52	350.29	2583.26	777.35	346.65	288.88	408.07	346.65	288.88	1016.29	347.31	2181.04	1387.32
				833	1235.37	1908.2	-672.829		1032.3	4129.72	838.1	346.65	349.94	1565.98	660.05	291.35	539.96	1104.44	348.11	1546.99	803.47	575.18	346.65	346.65	413.63	347.38	346.65	975.26	1898.1	346.65	346.65	234.3	346.65	288.88	291.35	348.11	348.11	288.88	466.1	294.83	1026.85	1016.29	597.8	346.65	1899.74	294.83	1520.61	346.65	406.61
				834	1131.83	1346.49	-214.658		348.84	288.88	349.94	3165.83	289.6	347.38	1026.85	346.65	1899.74	290.33	364.42	288.88	346.65	348.84	352.62	346.65	347.38	2583.26	975.26	11388.4	443.67	349.56	334.54	1041.41	346.65	346.65	1618.36	374.17	173.33	2181.04	582.75	288.88	355.51	1032.3	297.17	419.14	289.6	346.65	693.3	288.88	291.06
				835	1342.35	1383.16	-40.8066		577.75	291.06	289.53	1115.83	290.33	571.33	408.07	294.83	867.72	231.1	2181.04	289.6	346.65	434.77	565.9	640.5	289.6	1135.65	413.63	289.6	350.29	2393.74	640.5	777.35	288.88	289.6	350.29	288.88	346.65	466.1	1808.05	571.33	355.51	520.41	975.26	288.88	290.33	32763.1	346.65	288.88	297.3
				836	1067.09	1580.66	-513.576		515.39	346.65	355.51	539.96	1041.41	1618.36	515.39	352.62	354.88	683.75	2181.04	5092.55	288.88	348.11	1546.99	349.56	1808.05	349.56	291.72	398.01	1026.85	398.01	347.31	231.76	443.67	346.65	297.17	294.83	231.1	660.05	2168.51	1714.87	289.6	515.39	419.14	346.65	288.88	918.8	683.75	290.33	288.88
				837	1424.43	1272.78	151.654		291.06	346.65	640.84	288.88	600.65	347.38	364.42	297.3	575.18	347.38	288.88	481.03	346.65	640.5	956.5	11388.4	565.9	481.46	867.72	349.94	531.9	803.47	346.65	718.98	2805.03	963.58	346.65	1387.32	963.58	1041.41	434.77	11388.4	1026.85	975.26	349.12	349.56	1115.83	347.31	346.65	693.3	231.1
				838	680.544	1716.79	-1036.25		600.65	346.65	638.72	288.88	443.67	288.88	1135.65	497.51	346.65	1898.1	348.11	419.14	355.51	355.51	346.65	515.39	4129.72	2168.51	2168.51	346.65	1565.98	347.38	918.8	580.52	4415.81	346.65	597.8	1520.61	288.88	1104.44	289.6	1135.65	575.18	288.88	803.47	346.65	2805.03	413.63	346.65	5092.55	1714.87
				839	1083.68	1447.11	-363.423		351.59	4129.72	803.47	346.65	644.99	355.51	289.6	1808.05	638.72	838.1	291.35	693.3	600.65	660.05	11388.4	1546.99	346.65	288.88	1104.44	5092.55	398.01	289.6	408.07	640.5	346.65	2181.04	706.14	346.65	963.58	346.65	352.62	291.35	520.41	975.26	346.65	347.38	638.44	290.33	288.88	346.65	963.58
				840	889.953	1202.12	-312.163		419.14	346.65	4415.81	918.8	346.65	346.65	1714.87	963.58	419.14	346.65	577.75	3165.83	571.33	600.65	20814.6	346.65	638.72	348.84	288.88	289.53	660.05	481.03	346.65	466.1	291.06	288.88	288.88	3165.83	288.88	290.33	956.5	434.77	289.6	346.65	347.31	351.59	288.88	1059.89	1898.1	577.75	1898.1
				841	1107.47	2411.55	-1304.08		1808.05	289.53	683.75	1618.36	1741.61	234.3	4415.81	289.6	640.84	289.6	580.52	956.5	20814.6	6059.92	1546.99	1059.89	803.47	497.51	501.45	718.98	351.89	718.98	346.65	347.38	406.61	703.48	346.65	2181.04	481.03	434.77	351.59	2168.51	346.65	1546.99	497.51	355.51	351.59	3165.83	515.39	963.58	660.05
				842	884.732	2215.5	-1330.77		346.65	531.9	291.35	580.52	288.88	1565.98	297.17	4129.72	346.65	288.88	580.52	1618.36	1714.87	288.88	288.88	288.88	1741.61	718.98	346.65	640.5	520.41	346.65	6059.92	2393.74	501.45	718.98	1135.65	1032.3	565.9	290.33	706.14	289.6	289.6	693.3	364.42	956.28	347.38	374.17	346.65	351.89	346.65
				843	1106.12	2270.85	-1164.73		289.6	346.65	1135.65	346.65	288.88	288.88	1618.36	1387.32	571.33	443.67	355.51	1016.29	975.26	1104.44	346.65	355.51	1565.98	234.3	3165.83	660.05	288.88	346.65	347.38	288.88	346.65	348.11	350.58	346.65	291.72	683.75	1115.83	515.39	346.65	346.65	3165.83	582.75	580.52	565.9	346.65	354.88	481.03
				844	1090.22	1780.11	-689.881		348.11	347.38	575.18	539.96	297.17	5092.55	481.03	355.51	291.06	481.03	4129.72	288.88	346.65	539.96	466.1	481.03	706.14	234.3	290.33	347.38	867.72	346.65	346.65	288.88	346.65	347.31	1808.05	346.65	288.88	515.39	1898.1	346.65	398.01	349.94	4415.81	577.75	374.17	288.88	683.75	288.88	571.33
				845	1342.79	1520.16	-177.368		1898.1	408.07	434.77	1565.98	1618.36	1041.41	706.14	777.35	1741.61	291.06	231.1	539.96	540.69	346.65	351.89	346.65	1618.36	481.03	32763.1	552.8	693.3	777.35	347.38	501.45	346.65	289.6	408.07	1135.65	346.65	289.53	288.88	2805.03	348.11	346.65	406.61	288.88	347.38	838.1	32763.1	481.46	539.96
				846	773.843	1772.26	-998.417		289.6	346.65	349.94	11388.4	1714.87	346.65	1135.65	346.65	346.65	348.84	289.6	577.75	374.17	176.52	346.65	289.6	644.99	406.4	350.86	176.52	6059.92	350.86	406.4	346.65	291.06	289.6	539.96	354.88	349.12	346.65	350.58	347.38	481.03	466.1	404.43	346.65	1016.29	693.3	600.65	812.49	289.6
				847	1094.06	1242.53	-148.469		346.65	571.33	349.12	288.88	552.8	294.83	838.1	1016.29	347.38	1565.98	346.65	580.52	1714.87	481.46	466.1	289.6	660.05	1898.1	963.58	297.3	288.88	288.88	1115.83	406.4	577.75	346.65	803.47	406.61	346.65	289.6	577.75	352.62	347.31	638.72	288.88	289.6	288.88	1041.41	531.9	173.33	640.5
				848	1640.25	1475.01	165.235		1714.87	2805.03	346.65	520.41	867.72	289.6	364.42	346.65	349.94	351.59	289.6	348.84	398.01	1059.89	290.33	20814.6	539.96	1714.87	20814.6	580.52	32763.1	288.88	640.84	346.65	289.53	349.56	290.33	552.8	600.65	1618.36	3165.83	349.94	1032.3	1741.61	297.17	575.18	1032.3	1135.65	2393.74	288.88	291.35
				849	1126.37	1162.22	-35.8443		288.88	443.67	571.33	515.39	5092.55	288.88	289.6	297.3	597.8	346.65	443.67	443.67	11388.4	288.88	466.1	5092.55	347.31	355.51	515.39	288.88	1387.32	346.65	346.65	1032.3	1898.1	291.06	577.75	348.11	288.88	289.6	289.6	1546.99	718.98	3165.83	963.58	288.88	346.65	291.72	703.48	540.69	540.69
				850	680.015	1040.06	-360.047		350.86	434.77	364.42	346.65	289.53	600.65	349.56	638.72	348.11	349.12	1618.36	434.77	1115.83	354.88	288.88	288.88	706.14	580.52	291.06	703.48	346.65	346.65	580.52	355.51	288.88	297.3	1026.85	289.6	706.14	1387.32	644.99	350.29	1899.74	1714.87	346.65	350.58	1059.89	290.33	1714.87	481.46	398.01
				851	1134.89	1421.77	-286.878		520.41	577.75	234.3	638.44	406.4	346.65	2181.04	350.86	1026.85	346.65	289.6	294.83	346.65	288.88	404.43	640.84	963.58	408.07	374.17	234.3	398.01	364.42	520.41	347.31	1898.1	1520.61	173.33	349.56	975.26	347.31	20814.6	346.65	1115.83	349.94	289.6	975.26	1520.61	346.65	638.72	443.67	351.89
				852	993.611	2104.09	-1110.48		466.1	706.14	1899.74	288.88	404.43	398.01	355.51	352.62	693.3	288.88	351.59	346.65	291.06	406.61	350.08	289.6	1104.44	413.63	350.29	644.99	406.61	406.4	346.65	288.88	6059.92	374.17	1115.83	600.65	348.11	291.06	638.72	404.43	1032.3	706.14	346.65	231.76	348.84	2168.51	404.43	1546.99	346.65
				853	1256.27	1347.5	-91.2264		288.88	348.11	346.65	718.98	565.9	346.65	346.65	1714.87	11388.4	706.14	347.38	501.45	346.65	693.3	346.65	1032.3	1741.61	347.31	346.65	346.65	963.58	346.65	1026.85	404.43	291.06	346.65	571.33	288.88	346.65	346.65	1714.87	413.63	351.89	1898.1	1115.83	4415.81	434.77	289.53	291.72	349.12	346.65
				854	1385.58	1554.03	-168.444		434.77	2168.51	346.65	374.17	346.65	408.07	348.84	803.47	289.6	703.48	565.9	3165.83	2168.51	640.5	638.44	350.29	288.88	289.6	6059.92	1032.3	975.26	1520.61	288.88	803.47	638.44	351.89	4129.72	718.98	347.31	515.39	956.28	1135.65	354.88	32763.1	346.65	291.72	640.84	520.41	347.38	346.65	481.46
				855	1529.87	1832.44	-302.569		6059.92	346.65	565.9	234.3	176.52	5092.55	346.65	1387.32	355.51	294.83	231.1	1618.36	803.47	408.07	289.6	1104.44	640.84	975.26	1135.65	838.1	5092.55	1387.32	288.88	577.75	956.5	2181.04	4415.81	291.06	1741.61	20814.6	4129.72	1618.36	2393.74	288.88	288.88	346.65	288.88	288.88	348.84	346.65	348.84
				856	951.06	1270.66	-319.602		597.8	346.65	640.5	346.65	350.08	1041.41	290.33	413.63	565.9	364.42	1899.74	3165.83	660.05	638.44	347.38	288.88	575.18	838.1	582.75	346.65	597.8	288.88	289.53	231.1	288.88	803.47	289.6	501.45	1387.32	350.29	956.5	577.75	364.42	289.53	644.99	231.76	289.6	351.59	350.08	777.35	3165.83
				857	1366.46	1850.37	-483.907		520.41	350.08	350.58	346.65	346.65	289.6	288.88	288.88	20814.6	346.65	408.07	346.65	32763.1	288.88	349.12	443.67	351.59	354.88	289.6	364.42	349.56	1016.29	565.9	1899.74	1104.44	346.65	289.53	501.45	348.84	2805.03	346.65	1115.83	1135.65	565.9	531.9	346.65	176.52	290.33	288.88	577.75	346.65
				858	1528.42	1029	499.425		838.1	531.9	291.06	640.84	20814.6	346.65	346.65	349.94	346.65	404.43	1565.98	346.65	434.77	289.6	600.65	1104.44	347.38	4415.81	349.94	346.65	346.65	346.65	408.07	290.33	349.12	4415.81	1714.87	290.33	374.17	1059.89	347.38	291.06	2168.51	1808.05	346.65	348.84	349.94	597.8	20814.6	918.8	1899.74
				859	1442.24	1664.02	-221.774		346.65	571.33	355.51	288.88	1899.74	348.11	297.17	346.65	346.65	2181.04	956.5	349.94	1059.89	2393.74	346.65	231.1	419.14	288.88	1808.05	5092.55	348.11	1059.89	1041.41	355.51	346.65	346.65	20814.6	520.41	289.6	231.1	434.77	347.38	346.65	693.3	289.6	350.08	346.65	350.86	520.41	539.96	288.88
				860	1123.06	1785.05	-661.993		352.62	1104.44	693.3	803.47	346.65	1016.29	231.1	531.9	640.84	176.52	346.65	288.88	346.65	5092.55	1104.44	706.14	374.17	6059.92	406.4	346.65	346.65	231.1	803.47	234.3	2168.51	867.72	346.65	552.8	289.6	419.14	638.72	693.3	434.77	346.65	777.35	539.96	481.03	918.8	288.88	838.1	1016.29
				861	721.817	1768.36	-1046.54		297.17	2168.51	777.35	348.84	1115.83	640.84	963.58	347.38	346.65	803.47	288.88	1026.85	347.38	419.14	288.88	288.88	4129.72	600.65	291.35	348.11	288.88	347.38	346.65	638.72	346.65	364.42	348.11	575.18	975.26	2393.74	288.88	406.4	1565.98	349.56	1714.87	346.65	706.14	497.51	6059.92	481.46	350.29
				862	1199.56	1434.81	-235.251		348.11	1016.29	565.9	1135.65	176.52	346.65	644.99	346.65	419.14	434.77	289.6	867.72	231.76	406.4	803.47	5092.55	364.42	291.35	1565.98	413.63	1565.98	660.05	4129.72	297.17	176.52	288.88	571.33	234.3	1026.85	289.6	346.65	1115.83	346.65	291.72	176.52	1546.99	350.86	289.6	346.65	4129.72	346.65
				863	1621.57	1024.98	596.582		2168.51	812.49	838.1	355.51	346.65	1059.89	520.41	231.76	838.1	693.3	346.65	466.1	350.08	6059.92	2393.74	346.65	918.8	346.65	1565.98	352.62	1115.83	347.38	481.46	290.33	552.8	1115.83	288.88	3165.83	1565.98	660.05	364.42	288.88	638.44	683.75	351.59	32763.1	406.4	288.88	481.03	4415.81	288.88
				864	1077.5	1754.54	-677.039		1899.74	1520.61	288.88	348.11	706.14	288.88	638.44	297.3	288.88	346.65	640.84	539.96	231.76	288.88	346.65	1714.87	288.88	812.49	354.88	348.84	346.65	288.88	2393.74	11388.4	347.38	288.88	481.46	294.83	706.14	347.38	580.52	419.14	291.06	347.31	334.54	297.17	1741.61	346.65	1032.3	289.6	288.88
				865	1025.88	1240.25	-214.374		2393.74	289.6	20814.6	348.84	577.75	404.43	683.75	346.65	346.65	4415.81	351.59	812.49	346.65	349.56	334.54	289.6	2181.04	289.53	443.67	408.07	497.51	11388.4	346.65	346.65	354.88	408.07	294.83	1898.1	346.65	346.65	351.89	347.38	4129.72	289.6	640.5	466.1	294.83	398.01	288.88	497.51	288.88
				866	1067.92	2039.49	-971.58		1546.99	176.52	288.88	346.65	706.14	501.45	597.8	288.88	347.38	706.14	571.33	349.12	963.58	288.88	32763.1	481.46	497.51	346.65	1032.3	350.58	1899.74	289.6	176.52	291.35	2583.26	290.33	2168.51	288.88	346.65	406.61	520.41	838.1	297.17	956.28	408.07	288.88	354.88	1104.44	348.11	349.12	1520.61
				867	775.917	1272.73	-496.812		706.14	290.33	289.6	803.47	640.84	501.45	348.11	346.65	1104.44	963.58	346.65	706.14	5092.55	577.75	346.65	1714.87	346.65	1016.29	346.65	348.11	552.8	515.39	1898.1	346.65	552.8	346.65	4129.72	693.3	582.75	419.14	348.11	582.75	349.56	3165.83	347.38	693.3	294.83	374.17	539.96	173.33	350.58
				868	843.473	1313.3	-469.826		288.88	975.26	346.65	346.65	346.65	346.65	288.88	348.11	290.33	348.84	231.76	2583.26	1546.99	706.14	234.3	706.14	346.65	466.1	660.05	718.98	176.52	404.43	348.11	291.06	351.89	350.58	346.65	1016.29	1899.74	2181.04	408.07	838.1	718.98	434.77	348.11	552.8	288.88	1808.05	347.38	288.88	577.75
				869	1248.86	1258.28	-9.42159		552.8	346.65	291.35	481.46	347.38	5092.55	706.14	234.3	290.33	4129.72	294.83	531.9	693.3	404.43	346.65	352.62	352.62	1546.99	20814.6	346.65	347.38	683.75	290.33	497.51	346.65	350.58	346.65	346.65	838.1	346.65	577.75	346.65	351.89	1016.29	288.88	346.65	413.63	4415.81	520.41	351.59	1714.87
				870	858.274	1664.52	-806.245		501.45	288.88	718.98	406.4	597.8	703.48	348.11	290.33	350.29	4415.81	349.94	600.65	348.11	571.33	644.99	364.42	803.47	975.26	289.6	289.6	580.52	638.44	1026.85	1032.3	540.69	404.43	918.8	640.5	297.17	364.42	2583.26	1546.99	297.3	350.08	1026.85	398.01	347.38	173.33	288.88	5092.55	1808.05
				871	846.535	1643.54	-797.008		575.18	575.18	6059.92	3165.83	291.72	408.07	2181.04	638.72	346.65	644.99	466.1	347.38	582.75	351.59	291.06	347.38	413.63	354.88	803.47	346.65	290.33	660.05	234.3	838.1	693.3	956.5	288.88	346.65	3165.83	346.65	349.12	289.6	693.3	355.51	406.4	497.51	718.98	812.49	350.86	406.4	289.6
				872	1210.41	1847.18	-636.771		640.5	346.65	289.53	11388.4	11388.4	346.65	575.18	539.96	2168.51	918.8	497.51	497.51	288.88	176.52	406.61	408.07	703.48	1565.98	531.9	600.65	1741.61	2168.51	346.65	2168.51	334.54	350.86	294.83	660.05	718.98	346.65	565.9	5092.55	3165.83	346.65	956.5	540.69	347.38	706.14	231.1	346.65	419.14
				873	1254.59	2027.77	-773.182		176.52	346.65	291.35	346.65	347.38	364.42	1387.32	291.35	354.88	297.3	288.88	346.65	346.65	501.45	600.65	346.65	398.01	638.44	355.51	346.65	288.88	531.9	640.5	638.44	638.72	2583.26	413.63	349.94	404.43	289.6	577.75	2393.74	1565.98	374.17	291.72	640.5	288.88	812.49	867.72	5092.55	350.86
				874	1180.72	1096.17	84.5576		1714.87	352.62	288.88	346.65	777.35	706.14	347.38	2181.04	349.94	5092.55	515.39	351.89	683.75	398.01	20814.6	352.62	289.6	1565.98	693.3	346.65	346.65	1115.83	297.3	571.33	288.88	364.42	918.8	288.88	1714.87	956.28	1026.85	288.88	838.1	334.54	481.03	173.33	288.88	693.3	1135.65	288.88	288.88
				875	893.823	1797.73	-903.902		1059.89	289.6	348.11	1032.3	6059.92	346.65	290.33	346.65	352.62	288.88	660.05	351.59	600.65	346.65	350.86	1135.65	540.69	346.65	4415.81	419.14	5092.55	6059.92	350.58	288.88	434.77	481.46	346.65	350.58	1565.98	346.65	638.44	867.72	348.84	346.65	580.52	406.4	350.58	515.39	350.86	291.06	4129.72
				876	1092.39	1737.48	-645.089		1032.3	346.65	703.48	288.88	346.65	288.88	1059.89	350.29	173.33	552.8	20814.6	1135.65	1135.65	346.65	975.26	640.5	364.42	348.11	346.65	290.33	6059.92	693.3	2181.04	1898.1	346.65	640.84	346.65	597.8	347.38	2805.03	660.05	346.65	963.58	1032.3	2805.03	348.11	956.28	288.88	812.49	1565.98	1016.29
				877	1322.48	1895.07	-572.592		346.65	352.62	443.67	297.17	288.88	1032.3	803.47	1618.36	520.41	777.35	515.39	288.88	288.88	466.1	434.77	575.18	703.48	867.72	20814.6	703.48	289.6	434.77	348.84	4129.72	346.65	288.88	1115.83	346.65	398.01	501.45	404.43	346.65	173.33	11388.4	3165.83	531.9	346.65	290.33	1899.74	867.72	234.3
				878	1173.44	1018.54	154.894		706.14	346.65	565.9	2583.26	443.67	963.58	644.99	297.17	4415.81	351.59	288.88	346.65	2583.26	348.84	173.33	334.54	288.88	1546.99	347.38	481.03	580.52	1546.99	346.65	346.65	638.72	443.67	346.65	777.35	520.41	2168.51	1899.74	1387.32	4415.81	346.65	291.72	718.98	515.39	963.58	348.84	812.49	1520.61
				879	1126.16	1351.22	-225.053		413.63	1032.3	1618.36	1808.05	346.65	419.14	346.65	4415.81	288.88	352.62	346.65	777.35	1520.61	597.8	288.88	540.69	355.51	350.86	347.38	582.75	346.65	346.65	289.53	288.88	346.65	346.65	644.99	349.56	481.03	812.49	693.3	1026.85	975.26	4415.81	706.14	11388.4	404.43	1059.89	600.65	297.3	288.88
				880	1576.72	1478.17	98.55		1135.65	2805.03	346.65	348.11	540.69	346.65	355.51	706.14	288.88	346.65	355.51	288.88	346.65	406.61	347.38	531.9	346.65	288.88	1115.83	501.45	297.3	1026.85	346.65	347.38	32763.1	346.65	1741.61	6059.92	1032.3	291.06	1032.3	963.58	497.51	838.1	288.88	288.88	838.1	346.65	718.98	289.6	638.72
				881	1571.98	1750.86	-178.88		481.46	346.65	577.75	1899.74	348.11	481.46	552.8	346.65	1059.89	346.65	1898.1	346.65	289.6	520.41	346.65	963.58	288.88	350.58	1115.83	288.88	288.88	349.12	600.65	346.65	443.67	1041.41	466.1	1135.65	289.53	32763.1	374.17	6059.92	350.86	289.6	231.1	291.72	288.88	577.75	718.98	404.43	289.6
				882	1211.67	1726.74	-515.073		289.6	398.01	1741.61	294.83	777.35	364.42	515.39	703.48	297.17	346.65	290.33	348.11	347.31	346.65	288.88	347.38	703.48	11388.4	346.65	346.65	349.12	1059.89	355.51	5092.55	346.65	346.65	1135.65	346.65	347.38	918.8	683.75	350.58	4129.72	349.12	693.3	288.88	348.11	346.65	777.35	346.65	346.65
				883	829.046	2943.16	-2114.11		956.28	288.88	288.88	350.58	346.65	466.1	176.52	638.44	346.65	348.11	346.65	577.75	1016.29	2181.04	346.65	288.88	297.17	812.49	5092.55	347.38	408.07	434.77	348.11	539.96	406.61	1059.89	1899.74	1565.98	288.88	289.6	4129.72	466.1	1741.61	565.9	291.06	644.99	351.59	443.67	346.65	297.17	552.8
				884	986.458	1718.42	-731.957		406.61	176.52	346.65	288.88	291.06	288.88	2583.26	350.58	4129.72	291.06	2583.26	1741.61	288.88	348.84	660.05	963.58	289.6	346.65	355.51	289.6	334.54	346.65	683.75	346.65	346.65	350.86	350.29	291.35	346.65	11388.4	501.45	290.33	350.08	349.56	288.88	364.42	571.33	348.11	1618.36	963.58	346.65
				885	1146.23	1399.38	-253.156		683.75	580.52	1546.99	520.41	291.35	497.51	956.28	2393.74	354.88	481.46	777.35	348.84	1520.61	838.1	173.33	3165.83	288.88	347.38	350.08	288.88	290.33	531.9	1387.32	398.01	419.14	640.5	956.5	346.65	347.38	3165.83	355.51	346.65	346.65	644.99	497.51	531.9	956.5	347.38	975.26	501.45	290.33
				886	1168.89	1467.55	-298.66		693.3	346.65	956.28	289.6	346.65	693.3	777.35	1618.36	575.18	347.38	348.11	346.65	231.1	481.03	20814.6	718.98	398.01	173.33	812.49	660.05	398.01	291.06	346.65	398.01	2181.04	660.05	434.77	346.65	364.42	346.65	346.65	346.65	346.65	1741.61	354.88	1899.74	346.65	1899.74	520.41	334.54	351.89
				887	1028.97	1847.85	-818.882		234.3	288.88	1808.05	346.65	531.9	288.88	1016.29	173.33	2181.04	406.4	294.83	575.18	706.14	346.65	346.65	1714.87	347.38	434.77	520.41	173.33	346.65	481.46	443.67	4415.81	1032.3	1016.29	346.65	346.65	600.65	20814.6	693.3	2181.04	413.63	956.5	481.46	288.88	347.38	577.75	481.03	580.52	1546.99
				888	1032.32	1628.77	-596.448		640.5	290.33	346.65	288.88	349.94	231.76	406.61	1741.61	348.84	565.9	413.63	290.33	644.99	531.9	289.6	346.65	349.12	346.65	290.33	1026.85	1714.87	718.98	364.42	289.6	552.8	347.38	346.65	346.65	693.3	520.41	1714.87	346.65	350.58	346.65	346.65	346.65	231.1	350.08	693.3	288.88	346.65
				889	1024.37	1046.9	-22.5247		346.65	346.65	497.51	404.43	346.65	1041.41	956.5	346.65	812.49	419.14	348.11	1899.74	346.65	2181.04	1135.65	348.84	352.62	349.56	1714.87	803.47	352.62	176.52	706.14	693.3	346.65	501.45	640.5	289.6	32763.1	703.48	350.29	291.72	297.3	582.75	289.6	2805.03	288.88	351.59	812.49	289.53	600.65
				890	990.692	1063.24	-72.545		1565.98	1618.36	288.88	231.1	346.65	683.75	347.38	1026.85	706.14	2393.74	2181.04	291.35	348.11	289.6	683.75	11388.4	398.01	346.65	346.65	231.76	290.33	346.65	2168.51	703.48	803.47	520.41	297.3	347.38	288.88	575.18	346.65	346.65	956.28	1898.1	1618.36	346.65	288.88	575.18	2583.26	1059.89	1520.61
				891	715.855	1557.4	-841.547		350.86	234.3	289.53	347.38	350.58	291.35	350.08	1135.65	374.17	1714.87	539.96	683.75	346.65	963.58	963.58	3165.83	600.65	1898.1	577.75	644.99	348.11	703.48	2805.03	374.17	288.88	347.31	481.03	1898.1	975.26	231.1	347.38	640.84	918.8	291.72	352.62	349.94	956.28	1104.44	597.8	466.1	347.38
				892	874.834	2100.04	-1225.21		803.47	638.72	288.88	1016.29	346.65	289.6	349.94	347.38	6059.92	348.11	348.11	552.8	481.46	867.72	706.14	640.5	497.51	346.65	348.11	346.65	571.33	1059.89	346.65	349.56	346.65	6059.92	1565.98	348.84	1059.89	290.33	1808.05	580.52	346.65	288.88	1899.74	347.38	497.51	346.65	288.88	1565.98	520.41
				893	1458.23	1777.56	-319.325		176.52	348.11	531.9	571.33	693.3	349.12	348.11	346.65	812.49	346.65	565.9	288.88	346.65	867.72	1565.98	398.01	346.65	4129.72	289.6	660.05	346.65	640.5	288.88	289.6	346.65	288.88	466.1	1808.05	539.96	975.26	2168.51	346.65	288.88	956.5	693.3	413.63	481.03	288.88	32763.1	288.88	540.69
				894	1092.72	1314.33	-221.609		346.65	346.65	288.88	288.88	234.3	374.17	289.6	1032.3	577.75	1618.36	291.06	552.8	334.54	346.65	334.54	571.33	346.65	1115.83	347.31	706.14	644.99	291.72	6059.92	1104.44	2181.04	404.43	346.65	1115.83	398.01	288.88	290.33	956.5	1135.65	638.72	346.65	348.11	1041.41	5092.55	351.89	1565.98	289.6
				895	1474.03	1528.84	-54.813		443.67	4129.72	288.88	349.56	660.05	540.69	350.08	288.88	404.43	1898.1	289.6	520.41	351.89	20814.6	364.42	1135.65	288.88	515.39	577.75	638.44	346.65	867.72	575.18	20814.6	288.88	289.53	290.33	1032.3	1016.29	374.17	348.11	350.86	347.38	1618.36	963.58	2168.51	346.65	3165.83	346.65	497.51	406.4
				896	1341.89	2129.15	-787.251		288.88	580.52	288.88	346.65	577.75	660.05	289.6	803.47	1546.99	346.65	289.6	346.65	346.65	1898.1	2181.04	231.1	346.65	346.65	289.6	347.38	2393.74	288.88	346.65	346.65	288.88	346.65	348.11	718.98	406.61	956.28	406.61	1032.3	4415.81	706.14	288.88	404.43	346.65	1741.61	5092.55	346.65	2181.04
				897	1208.03	1504.29	-296.259		2168.51	703.48	803.47	838.1	1714.87	1899.74	346.65	640.84	289.6	346.65	520.41	351.89	413.63	20814.6	11388.4	288.88	347.31	660.05	531.9	346.65	355.51	703.48	956.28	294.83	346.65	2805.03	577.75	975.26	812.49	803.47	2181.04	291.06	346.65	481.46	346.65	354.88	347.38	20814.6	918.8	351.89	683.75
				898	758.342	1777.09	-1018.75		515.39	552.8	419.14	350.58	351.59	703.48	346.65	349.94	346.65	346.65	4415.81	419.14	288.88	289.6	355.51	346.65	173.33	706.14	575.18	347.38	956.5	406.4	1041.41	443.67	693.3	291.06	2181.04	291.06	2393.74	515.39	346.65	346.65	1741.61	364.42	520.41	406.61	288.88	1135.65	289.6	398.01	288.88
				899	1272.5	1344.24	-71.7428		231.76	346.65	693.3	346.65	288.88	288.88	289.53	434.77	406.61	565.9	1565.98	346.65	1135.65	2181.04	32763.1	693.3	515.39	291.06	355.51	348.11	288.88	1899.74	644.99	350.08	6059.92	231.1	346.65	1565.98	398.01	11388.4	1059.89	346.65	1520.61	531.9	1714.87	1026.85	297.17	346.65	347.38	291.35	408.07
				900	1140.69	1353.24	-212.549		2181.04	406.61	346.65	288.88	231.1	294.83	660.05	11388.4	413.63	346.65	638.72	812.49	6059.92	346.65	288.88	346.65	1520.61	398.01	291.72	288.88	1520.61	291.06	288.88	481.46	803.47	346.65	346.65	351.89	354.88	718.98	803.47	575.18	234.3	346.65	443.67	346.65	398.01	364.42	288.88	297.3	288.88
				901	1248.25	1841.4	-593.154		348.84	812.49	867.72	703.48	354.88	501.45	640.84	20814.6	867.72	289.6	289.53	288.88	346.65	1565.98	777.35	1059.89	364.42	354.88	346.65	520.41	552.8	812.49	288.88	597.8	288.88	867.72	20814.6	346.65	501.45	288.88	289.6	291.35	706.14	355.51	520.41	290.33	288.88	693.3	346.65	2583.26	2393.74
				902	864.596	1297.3	-432.708		346.65	600.65	3165.83	350.29	289.6	638.72	346.65	297.17	297.3	288.88	351.89	32763.1	1104.44	1115.83	956.28	582.75	1041.41	288.88	346.65	481.03	288.88	497.51	348.11	539.96	346.65	638.44	288.88	597.8	289.6	1032.3	234.3	288.88	291.06	347.38	346.65	443.67	346.65	346.65	975.26	346.65	419.14
				903	812.998	976.99	-163.992		289.53	5092.55	638.44	346.65	644.99	706.14	600.65	1520.61	1016.29	289.6	5092.55	1026.85	347.31	289.6	288.88	693.3	297.17	288.88	297.3	644.99	582.75	348.84	291.72	347.38	434.77	348.11	346.65	6059.92	1016.29	3165.83	539.96	348.11	582.75	351.89	349.56	346.65	4129.72	1059.89	231.1	2583.26	346.65
				904	839.801	2048.29	-1208.49		288.88	520.41	644.99	693.3	703.48	803.47	231.1	466.1	1016.29	349.94	231.76	481.03	346.65	349.94	580.52	289.6	346.65	352.62	348.84	288.88	838.1	1808.05	288.88	501.45	346.65	346.65	406.4	289.6	1899.74	288.88	291.06	11388.4	1898.1	1059.89	288.88	349.12	348.11	640.84	481.03	289.53	350.08
				905	844.873	1672.8	-827.931		349.94	346.65	346.65	348.11	443.67	297.3	2805.03	803.47	1714.87	289.6	364.42	290.33	413.63	173.33	288.88	1115.83	1520.61	1016.29	1618.36	580.52	539.96	11388.4	501.45	520.41	346.65	352.62	348.11	347.38	803.47	2583.26	406.61	288.88	351.89	288.88	640.84	291.35	640.5	2583.26	231.1	406.61	2805.03
				906	1088.67	1351.19	-262.522		956.5	347.38	355.51	346.65	346.65	288.88	348.11	355.51	515.39	289.6	1546.99	1115.83	349.94	289.6	288.88	354.88	288.88	346.65	1135.65	640.84	334.54	346.65	231.76	350.58	291.35	4129.72	355.51	571.33	297.17	520.41	346.65	1520.61	288.88	1565.98	693.3	419.14	466.1	288.88	1741.61	1387.32	291.72
				907	1535.3	2012.64	-477.337		351.59	290.33	11388.4	350.86	4129.72	346.65	351.59	660.05	346.65	565.9	294.83	1104.44	434.77	350.58	552.8	540.69	32763.1	777.35	575.18	481.46	297.3	334.54	497.51	294.83	20814.6	355.51	481.46	408.07	956.5	347.31	350.86	2583.26	354.88	364.42	347.38	288.88	346.65	32763.1	347.38	540.69	1115.83
				908	1474.35	1060.73	413.618		346.65	231.76	290.33	346.65	1041.41	289.6	346.65	706.14	20814.6	408.07	288.88	231.76	1032.3	580.52	291.35	1898.1	288.88	347.38	355.51	334.54	288.88	288.88	349.56	349.12	346.65	346.65	289.53	2583.26	176.52	580.52	346.65	443.67	351.89	413.63	290.33	531.9	706.14	1041.41	234.3	291.06	347.31
				909	1229.79	2766.7	-1536.92		1135.65	355.51	6059.92	644.99	812.49	350.86	1059.89	346.65	364.42	4129.72	443.67	1618.36	706.14	2393.74	963.58	334.54	6059.92	638.72	346.65	346.65	288.88	2168.51	404.43	481.03	290.33	693.3	540.69	3165.83	918.8	290.33	288.88	3165.83	777.35	290.33	288.88	434.77	355.51	291.72	11388.4	582.75	350.86
				910	721.578	1343.74	-622.163		346.65	1032.3	231.1	291.35	350.08	354.88	552.8	234.3	501.45	1898.1	419.14	290.33	348.84	406.4	2805.03	812.49	777.35	577.75	683.75	577.75	539.96	515.39	497.51	1546.99	349.94	288.88	347.31	346.65	1741.61	346.65	346.65	552.8	350.58	3165.83	291.06	406.4	346.65	644.99	297.3	5092.55	812.49
				911	723.88	1308.9	-585.018		351.89	1026.85	346.65	4129.72	1026.85	346.65	347.31	346.65	346.65	419.14	288.88	289.6	350.08	291.06	234.3	351.89	349.94	346.65	644.99	515.39	466.1	354.88	346.65	2181.04	350.29	1032.3	1135.65	289.6	1899.74	348.11	406.4	291.06	5092.55	660.05	1032.3	4415.81	348.11	348.84	346.65	290.33	297.3
				912	755.856	1171.19	-415.335		288.88	289.6	644.99	2583.26	289.6	404.43	2393.74	351.59	577.75	288.88	346.65	346.65	918.8	288.88	346.65	350.58	867.72	289.6	406.61	346.65	1520.61	291.06	644.99	351.89	481.03	290.33	515.39	288.88	703.48	289.6	1032.3	580.52	2393.74	346.65	1618.36	1387.32	683.75	803.47	291.35	346.65	3165.83
				913	1091.34	1422.03	-330.697		288.88	288.88	288.88	481.46	347.38	575.18	346.65	4129.72	346.65	346.65	531.9	347.38	582.75	234.3	963.58	597.8	580.52	346.65	349.56	288.88	294.83	531.9	406.4	703.48	580.52	351.59	718.98	1016.29	706.14	374.17	288.88	693.3	346.65	176.52	812.49	4129.72	1808.05	346.65	497.51	703.48	346.65
				914	1012.2	1558.76	-546.565		288.88	582.75	575.18	354.88	290.33	289.6	406.4	501.45	2393.74	288.88	693.3	346.65	354.88	346.65	1016.29	290.33	346.65	497.51	867.72	571.33	501.45	582.75	297.3	346.65	582.75	346.65	406.61	350.86	20814.6	2805.03	290.33	355.51	288.88	539.96	2168.51	348.84	1565.98	1032.3	703.48	777.35	693.3
				915	1227.97	1746.74	-518.77		706.14	346.65	346.65	347.38	346.65	963.58	571.33	348.84	408.07	812.49	234.3	1387.32	406.61	291.35	290.33	2805.03	346.65	355.51	289.6	289.6	294.83	1520.61	346.65	683.75	867.72	349.12	718.98	173.33	346.65	644.99	347.38	346.65	497.51	867.72	2168.51	1016.29	540.69	413.63	600.65	346.65	32763.1
				916	782.299	1912.57	-1130.27		693.3	290.33	348.11	350.29	346.65	1135.65	600.65	351.59	481.46	350.86	5092.55	1520.61	349.94	408.07	346.65	290.33	1016.29	347.38	406.61	346.65	1618.36	347.31	1808.05	1898.1	291.06	434.77	346.65	231.76	597.8	1387.32	346.65	347.38	1059.89	466.1	346.65	4415.81	289.6	346.65	1520.61	1741.61	289.6
				917	919.545	1844.14	-924.597		346.65	1898.1	350.29	2393.74	956.28	2805.03	334.54	2168.51	1898.1	350.58	288.88	1899.74	2805.03	346.65	348.11	234.3	291.06	575.18	443.67	348.11	350.29	597.8	349.12	4415.81	346.65	963.58	4129.72	406.4	346.65	5092.55	413.63	963.58	346.65	703.48	346.65	413.63	289.6	288.88	552.8	5092.55	1135.65
				918	1052.53	1562.81	-510.281		334.54	638.44	288.88	975.26	347.31	352.62	20814.6	288.88	346.65	350.08	693.3	350.86	289.6	406.61	2805.03	288.88	350.86	408.07	466.1	706.14	693.3	176.52	2805.03	346.65	288.88	346.65	638.44	1032.3	297.3	346.65	294.83	1016.29	1115.83	419.14	539.96	32763.1	347.38	346.65	571.33	346.65	481.46
				919	953.137	1741.97	-788.833		294.83	963.58	291.35	297.3	349.56	289.6	812.49	419.14	349.12	291.72	2168.51	289.6	289.6	350.29	349.94	349.94	346.65	231.76	346.65	582.75	346.65	434.77	346.65	176.52	352.62	288.88	867.72	638.44	434.77	497.51	348.11	1899.74	346.65	346.65	718.98	346.65	434.77	291.35	600.65	346.65	346.65
				920	1979.68	1648.87	330.806		2168.51	406.4	334.54	289.6	348.84	466.1	640.5	683.75	1104.44	32763.1	1016.29	6059.92	1808.05	406.4	1026.85	288.88	577.75	571.33	355.51	32763.1	4415.81	346.65	1032.3	638.44	347.31	334.54	577.75	1032.3	683.75	346.65	1041.41	346.65	6059.92	515.39	1899.74	346.65	1016.29	1026.85	288.88	571.33	600.65
				921	1582.65	1652.57	-69.9257		291.06	918.8	349.12	346.65	481.03	347.31	1899.74	348.11	693.3	2168.51	288.88	289.6	288.88	288.88	597.8	1565.98	290.33	354.88	404.43	348.11	575.18	350.86	346.65	173.33	289.6	234.3	346.65	346.65	297.17	434.77	346.65	718.98	956.28	520.41	288.88	1899.74	347.31	346.65	1714.87	349.12	956.28
				922	1093.9	1633.81	-539.913		346.65	1041.41	346.65	346.65	975.26	288.88	1898.1	346.65	351.59	4415.81	351.89	346.65	404.43	577.75	347.38	638.72	2805.03	288.88	1741.61	419.14	1135.65	288.88	289.6	2393.74	640.84	173.33	956.5	288.88	1808.05	640.5	348.84	346.65	638.44	1714.87	515.39	434.77	289.6	481.03	640.84	288.88	291.35
				923	1015.67	1634.67	-618.995		539.96	640.5	349.56	1059.89	32763.1	350.08	348.11	291.35	539.96	349.94	346.65	575.18	348.11	347.31	291.72	2168.51	575.18	1026.85	1546.99	1546.99	288.88	2583.26	4129.72	706.14	408.07	2583.26	812.49	288.88	288.88	288.88	1059.89	355.51	288.88	234.3	1026.85	346.65	1135.65	531.9	364.42	2393.74	288.88
				924	1296.45	1295.48	0.976131		419.14	571.33	406.4	565.9	565.9	288.88	565.9	346.65	1059.89	1714.87	352.62	2393.74	2805.03	350.29	481.46	289.6	288.88	408.07	481.03	291.06	288.88	350.58	350.29	355.51	289.53	32763.1	693.3	288.88	644.99	640.5	1104.44	1714.87	1565.98	777.35	351.59	520.41	350.58	660.05	2583.26	501.45	963.58
				925	1289.33	1420.75	-131.414		346.65	419.14	638.44	348.11	288.88	1546.99	1898.1	289.6	346.65	346.65	288.88	231.1	351.89	6059.92	32763.1	1565.98	481.46	334.54	1741.61	348.11	352.62	20814.6	346.65	346.65	288.88	350.58	288.88	1898.1	571.33	346.65	640.5	289.53	4415.81	4415.81	803.47	352.62	975.26	408.07	355.51	348.11	580.52
				926	712.686	1517.33	-804.644		582.75	2181.04	1059.89	918.8	501.45	1546.99	638.44	350.86	346.65	963.58	1032.3	660.05	291.06	1808.05	289.6	2393.74	408.07	288.88	334.54	346.65	347.38	693.3	644.99	351.59	346.65	2805.03	288.88	364.42	2393.74	2805.03	693.3	288.88	638.44	350.58	289.6	443.67	1808.05	406.61	355.51	1387.32	812.49
				927	748.025	1702.88	-954.86		231.1	963.58	349.12	1520.61	350.29	231.1	346.65	1041.41	501.45	501.45	577.75	355.51	1032.3	413.63	1898.1	352.62	867.72	288.88	334.54	291.06	1032.3	398.01	290.33	289.6	231.76	1899.74	1016.29	1618.36	577.75	350.29	1026.85	1016.29	443.67	351.59	349.56	346.65	575.18	777.35	346.65	1546.99	683.75
				928	995.044	1198.74	-203.7		580.52	288.88	1016.29	346.65	346.65	347.38	346.65	706.14	638.44	644.99	1059.89	597.8	638.72	347.38	291.72	481.03	173.33	288.88	355.51	963.58	349.56	288.88	346.65	419.14	693.3	956.28	706.14	600.65	288.88	348.84	4129.72	346.65	718.98	1026.85	1115.83	346.65	683.75	408.07	1032.3	231.76	346.65
				929	1144.96	1868.88	-723.928		466.1	288.88	706.14	288.88	2583.26	600.65	1041.41	334.54	348.84	867.72	600.65	1026.85	1026.85	406.61	1899.74	346.65	374.17	20814.6	289.6	597.8	515.39	2583.26	355.51	288.88	575.18	963.58	231.76	289.6	413.63	346.65	346.65	408.07	289.6	406.61	413.63	297.17	231.76	540.69	1618.36	347.31	288.88
				930	977.252	1532.29	-555.04		406.61	975.26	346.65	640.84	1041.41	571.33	346.65	355.51	413.63	571.33	288.88	350.58	290.33	364.42	231.76	520.41	2168.51	176.52	975.26	1618.36	1104.44	231.1	803.47	364.42	2393.74	346.65	234.3	693.3	348.11	346.65	838.1	346.65	349.12	349.94	706.14	291.35	693.3	289.53	349.94	297.17	349.12
				931	1076.4	1547.48	-471.078		288.88	1059.89	354.88	1059.89	350.86	291.35	693.3	443.67	288.88	1714.87	434.77	289.6	1898.1	1520.61	2393.74	3165.83	1115.83	706.14	466.1	348.11	355.51	289.6	289.6	404.43	354.88	231.76	348.11	1546.99	352.62	297.3	346.65	531.9	963.58	956.28	1135.65	347.38	288.88	1714.87	1104.44	346.65	481.46
				932	745.297	1387.27	-641.972		406.61	1520.61	351.59	638.44	334.54	434.77	288.88	294.83	291.35	1714.87	812.49	867.72	640.84	346.65	288.88	291.72	290.33	231.76	1808.05	638.72	290.33	1808.05	956.28	6059.92	419.14	234.3	481.46	288.88	582.75	1041.41	288.88	348.11	290.33	6059.92	288.88	706.14	291.35	289.6	777.35	364.42	580.52
				933	1639.45	943.662	695.79		638.72	364.42	582.75	580.52	11388.4	347.38	288.88	32763.1	346.65	374.17	1387.32	364.42	1565.98	32763.1	580.52	638.44	346.65	703.48	348.11	346.65	289.6	346.65	347.31	346.65	349.56	291.06	346.65	3165.83	346.65	173.33	693.3	1032.3	638.72	288.88	638.72	231.76	355.51	347.38	348.11	348.11	348.11
				934	889.364	1076.73	-187.365		404.43	1032.3	5092.55	348.11	347.38	350.29	3165.83	577.75	1026.85	347.38	346.65	11388.4	348.11	640.5	398.01	348.11	434.77	575.18	290.33	346.65	289.6	346.65	347.38	346.65	350.58	1808.05	531.9	1041.41	443.67	290.33	1808.05	346.65	565.9	4415.81	1059.89	346.65	346.65	288.88	531.9	1808.05	540.69
				935	940.814	1503.03	-562.214		718.98	706.14	706.14	918.8	288.88	406.4	346.65	352.62	531.9	956.28	291.06	288.88	515.39	413.63	683.75	288.88	346.65	289.6	918.8	291.06	640.84	644.99	404.43	346.65	683.75	349.12	347.38	288.88	234.3	2181.04	346.65	443.67	2181.04	351.89	348.11	1104.44	288.88	346.65	294.83	640.84	289.6
				936	1559.63	2252.79	-693.158		347.38	288.88	348.11	346.65	346.65	346.65	291.72	288.88	289.6	349.12	777.35	404.43	777.35	597.8	346.65	1032.3	4129.72	1032.3	419.14	1546.99	291.35	291.06	1041.41	288.88	297.3	347.38	1546.99	288.88	364.42	2181.04	565.9	398.01	288.88	638.72	1041.41	660.05	346.65	2181.04	640.84	539.96	918.8
				937	1356.83	1803.38	-446.553		346.65	354.88	347.38	582.75	1135.65	288.88	289.6	812.49	231.1	683.75	600.65	346.65	290.33	288.88	1808.05	1520.61	404.43	2181.04	398.01	350.58	348.11	374.17	350.08	812.49	706.14	1059.89	718.98	297.17	2583.26	346.65	413.63	297.3	348.11	501.45	1714.87	288.88	683.75	501.45	289.6	346.65	349.94
				938	1341.81	1064.71	277.108		1546.99	640.84	374.17	289.6	515.39	289.6	346.65	364.42	481.03	347.38	346.65	956.5	706.14	520.41	1808.05	346.65	1898.1	346.65	443.67	350.58	718.98	176.52	346.65	288.88	297.17	346.65	352.62	481.46	364.42	350.29	398.01	291.72	346.65	347.31	918.8	1016.29	297.3	703.48	350.58	297.17	297.3
				939	1339.16	2235.73	-896.565		346.65	571.33	5092.55	600.65	1565.98	1059.89	346.65	349.56	803.47	4415.81	290.33	1115.83	975.26	918.8	413.63	2583.26	350.08	347.31	1565.98	347.38	1546.99	32763.1	346.65	288.88	288.88	291.35	350.58	683.75	346.65	812.49	640.5	288.88	350.58	638.44	355.51	6059.92	4129.72	355.51	2168.51	413.63	597.8
				940	1086.17	1176.71	-90.5423		290.33	346.65	443.67	11388.4	501.45	346.65	466.1	288.88	4415.81	364.42	640.5	349.56	718.98	348.11	660.05	288.88	706.14	288.88	346.65	531.9	349.94	234.3	398.01	706.14	531.9	347.38	1898.1	975.26	289.6	288.88	577.75	582.75	1520.61	346.65	288.88	288.88	11388.4	777.35	3165.83	346.65	638.72
				941	938.252	1648.59	-710.341		577.75	288.88	4415.81	693.3	2168.51	291.06	777.35	1520.61	289.6	565.9	501.45	481.03	346.65	539.96	11388.4	347.31	408.07	294.83	288.88	703.48	355.51	355.51	231.1	346.65	364.42	703.48	956.5	355.51	640.84	515.39	1115.83	346.65	803.47	288.88	346.65	291.72	348.11	693.3	398.01	289.6	346.65
				942	1668.95	1863.32	-194.369		348.84	346.65	346.65	348.11	348.11	638.44	347.31	644.99	531.9	1808.05	350.29	346.65	6059.92	346.65	289.6	1565.98	290.33	288.88	349.56	520.41	520.41	693.3	351.89	1565.98	777.35	20814.6	291.35	2181.04	374.17	347.31	1520.61	540.69	351.89	288.88	580.52	11388.4	288.88	638.44	803.47	406.4	571.33
				943	1232.02	1407.82	-175.808		346.65	231.1	364.42	364.42	346.65	20814.6	683.75	20814.6	497.51	640.5	354.88	497.51	346.65	289.6	288.88	346.65	349.94	803.47	349.94	1115.83	1104.44	539.96	364.42	288.88	364.42	289.6	288.88	347.38	466.1	1387.32	2583.26	1714.87	501.45	718.98	408.07	443.67	355.51	346.65	515.39	350.29	640.5
				944	690.598	1708.54	-1017.94		291.06	231.1	350.29	644.99	289.6	2583.26	552.8	2583.26	291.72	350.86	4415.81	346.65	1565.98	2583.26	2805.03	347.38	11388.4	582.75	956.5	803.47	347.31	539.96	1808.05	288.88	290.33	706.14	288.88	1032.3	2805.03	351.59	348.11	231.1	1026.85	346.65	297.17	288.88	346.65	406.61	291.35	413.63	703.48
				945	732.309	1546.76	-814.453		288.88	350.58	1104.44	346.65	349.94	1618.36	5092.55	2393.74	638.44	288.88	234.3	289.6	346.65	956.5	580.52	349.56	350.58	346.65	582.75	346.65	552.8	350.29	640.84	406.4	288.88	1026.85	1104.44	350.08	231.76	346.65	443.67	956.28	346.65	297.3	577.75	346.65	2393.74	346.65	289.6	288.88	1741.61
				946	984.232	2101.51	-1117.27		346.65	291.35	288.88	1898.1	289.6	20814.6	2181.04	4129.72	374.17	350.86	349.12	351.89	552.8	1618.36	1618.36	289.6	803.47	288.88	352.62	346.65	481.46	348.11	346.65	348.11	4129.72	291.06	350.08	539.96	706.14	2583.26	540.69	294.83	346.65	404.43	346.65	289.6	374.17	347.31	355.51	644.99	803.47
				947	962.484	1019.86	-57.3785		640.5	565.9	346.65	291.06	354.88	346.65	1808.05	706.14	355.51	291.35	289.6	291.06	289.6	918.8	575.18	354.88	364.42	347.31	346.65	349.56	348.11	351.89	812.49	294.83	290.33	2805.03	413.63	2168.51	481.03	1041.41	11388.4	348.11	531.9	288.88	706.14	638.72	580.52	346.65	466.1	597.8	956.5
				948	1593.11	1503.81	89.3065		11388.4	406.4	406.4	1618.36	5092.55	32763.1	838.1	575.18	597.8	1135.65	289.6	347.38	288.88	703.48	597.8	288.88	374.17	565.9	1115.83	347.31	346.65	290.33	347.38	346.65	289.6	289.6	346.65	346.65	346.65	406.61	346.65	289.6	346.65	812.49	288.88	481.03	1618.36	346.65	1059.89	660.05	364.42
				949	1128.78	1530.36	-401.58		347.38	466.1	582.75	640.84	176.52	812.49	638.44	346.65	288.88	346.65	1520.61	294.83	408.07	288.88	660.05	346.65	346.65	918.8	294.83	11388.4	288.88	350.86	1032.3	565.9	291.72	290.33	1520.61	346.65	1115.83	297.3	346.65	531.9	289.6	404.43	346.65	288.88	289.53	346.65	32763.1	956.28	346.65
				950	997.019	1309.27	-312.255		520.41	347.38	2583.26	346.65	349.94	288.88	5092.55	963.58	288.88	289.53	297.3	1898.1	406.4	497.51	288.88	346.65	706.14	975.26	975.26	777.35	347.38	1898.1	466.1	289.6	693.3	577.75	693.3	4129.72	288.88	640.84	644.99	346.65	408.07	413.63	703.48	297.17	346.65	1104.44	349.94	683.75	346.65
				951	1564.94	1964.84	-399.906		289.6	565.9	346.65	289.6	6059.92	481.46	638.44	173.33	956.5	1026.85	291.72	346.65	288.88	297.3	640.5	346.65	349.12	291.72	291.72	812.49	867.72	1041.41	289.6	32763.1	288.88	1899.74	231.76	32763.1	1741.61	1016.29	289.6	918.8	408.07	350.86	638.44	288.88	5092.55	289.53	398.01	346.65	346.65
				952	1343.52	1336.06	7.45547		350.29	346.65	173.33	531.9	288.88	406.4	346.65	346.65	515.39	600.65	540.69	1520.61	638.72	975.26	975.26	347.38	288.88	289.6	683.75	294.83	349.56	520.41	497.51	346.65	1135.65	294.83	348.11	347.38	346.65	11388.4	288.88	867.72	1016.29	231.76	20814.6	1032.3	1741.61	350.86	1026.85	644.99	565.9
				953	1233.4	1056.44	176.965		693.3	346.65	1059.89	2583.26	2393.74	419.14	346.65	288.88	291.06	350.86	346.65	408.07	346.65	582.75	350.08	404.43	352.62	419.14	346.65	288.88	348.11	346.65	288.88	288.88	289.53	349.56	1899.74	466.1	289.6	291.72	289.53	231.1	580.52	2583.26	1135.65	1618.36	1032.3	706.14	288.88	812.49	443.67
				954	1503.29	1167.45	335.837		288.88	1041.41	289.6	443.67	291.06	351.89	571.33	289.53	288.88	289.6	803.47	346.65	1808.05	349.12	693.3	291.06	577.75	2181.04	289.6	1135.65	552.8	347.31	1898.1	346.65	289.6	406.61	346.65	346.65	703.48	406.61	867.72	918.8	683.75	1115.83	4129.72	297.3	4415.81	582.75	334.54	577.75	348.11
				955	899.122	1354.2	-455.078		577.75	11388.4	176.52	288.88	638.44	660.05	1387.32	706.14	348.11	1016.29	1041.41	289.6	20814.6	347.38	350.58	693.3	234.3	975.26	1546.99	1618.36	176.52	443.67	1059.89	693.3	288.88	355.51	4415.81	1135.65	693.3	1520.61	413.63	540.69	600.65	231.76	234.3	346.65	413.63	408.07	918.8	346.65	963.58
				956	1465.16	1570.59	-105.428		4129.72	1059.89	5092.55	346.65	1546.99	291.72	1546.99	346.65	288.88	346.65	2393.74	288.88	348.84	289.6	348.11	297.3	1741.61	351.59	683.75	1714.87	2181.04	1899.74	1387.32	297.3	346.65	349.12	288.88	571.33	1898.1	552.8	176.52	2168.51	231.76	349.94	346.65	398.01	288.88	718.98	683.75	4129.72	364.42
				957	1888	1553.52	334.484		350.58	11388.4	352.62	660.05	2583.26	289.53	600.65	575.18	32763.1	481.46	481.46	348.11	20814.6	693.3	347.38	1059.89	638.44	346.65	515.39	348.11	706.14	1741.61	683.75	408.07	404.43	1546.99	2805.03	600.65	693.3	6059.92	350.29	346.65	419.14	346.65	346.65	334.54	1026.85	812.49	1618.36	347.38	346.65
				958	943.833	1721.23	-777.394		443.67	334.54	539.96	683.75	539.96	346.65	346.65	1546.99	812.49	481.46	803.47	288.88	347.38	803.47	497.51	347.38	683.75	349.94	466.1	290.33	501.45	812.49	297.17	582.75	577.75	600.65	404.43	294.83	291.35	4415.81	346.65	352.62	289.6	640.5	290.33	231.76	2168.51	434.77	291.06	2583.26	291.35
				959	1248.28	1248.78	-0.504956		297.3	660.05	349.12	6059.92	351.89	703.48	693.3	346.65	565.9	693.3	348.84	1546.99	346.65	956.5	918.8	348.11	347.38	1618.36	501.45	346.65	291.35	1059.89	346.65	288.88	348.11	552.8	290.33	3165.83	638.44	1899.74	1520.61	1059.89	638.72	1032.3	501.45	231.76	706.14	644.99	706.14	1016.29	406.61
				960	959.043	1455.18	-496.138		706.14	1546.99	346.65	481.46	638.44	404.43	291.72	349.56	597.8	406.61	1016.29	580.52	288.88	497.51	346.65	552.8	515.39	288.88	812.49	4129.72	351.89	290.33	355.51	234.3	838.1	347.38	406.4	347.38	1032.3	350.86	288.88	398.01	683.75	288.88	1546.99	352.62	2181.04	348.11	351.59	640.5	346.65
				961	1342.58	1736.91	-394.338		346.65	234.3	290.33	346.65	1104.44	600.65	355.51	577.75	346.65	346.65	975.26	520.41	419.14	408.07	173.33	1032.3	1135.65	346.65	354.88	565.9	2181.04	812.49	355.51	176.52	838.1	289.6	434.77	640.84	350.58	2181.04	288.88	288.88	288.88	346.65	580.52	347.31	289.6	355.51	346.65	571.33	481.03
				962	1298.35	1516.61	-218.264		413.63	289.6	1032.3	346.65	350.08	1565.98	963.58	5092.55	481.46	291.72	350.58	288.88	404.43	575.18	597.8	289.6	539.96	334.54	706.14	4415.81	1387.32	1898.1	777.35	2168.51	638.44	346.65	406.4	294.83	346.65	552.8	350.08	531.9	364.42	2393.74	408.07	3165.83	918.8	683.75	347.38	1387.32	1059.89
				963	1020.95	1982.75	-961.806		838.1	346.65	497.51	1808.05	289.6	288.88	176.52	288.88	683.75	347.38	346.65	956.5	354.88	351.89	349.12	1808.05	355.51	406.4	346.65	346.65	918.8	706.14	288.88	552.8	347.38	346.65	346.65	6059.92	1135.65	1016.29	374.17	540.69	1714.87	231.1	1041.41	552.8	575.18	2168.51	777.35	348.11	466.1
				964	1099.45	982.482	116.964		11388.4	812.49	1104.44	481.46	348.11	434.77	497.51	683.75	4129.72	918.8	294.83	443.67	288.88	406.4	1808.05	693.3	334.54	288.88	349.56	346.65	1135.65	354.88	346.65	582.75	918.8	434.77	6059.92	346.65	1016.29	582.75	289.6	347.38	1026.85	346.65	956.5	644.99	350.86	364.42	374.17	289.6	481.03
				965	1210.13	2194.52	-984.39		531.9	288.88	291.72	297.3	501.45	1741.61	600.65	346.65	11388.4	693.3	597.8	288.88	355.51	291.72	348.11	290.33	640.84	346.65	2805.03	413.63	3165.83	364.42	1741.61	346.65	347.38	571.33	956.28	1714.87	346.65	347.38	404.43	346.65	346.65	706.14	346.65	1041.41	176.52	515.39	975.26	334.54	346.65
				966	831.907	1947.12	-1115.21		552.8	349.56	520.41	2168.51	349.94	346.65	1741.61	975.26	2168.51	660.05	350.08	289.6	294.83	289.6	398.01	515.39	803.47	4415.81	1032.3	346.65	289.6	539.96	346.65	867.72	346.65	346.65	347.38	288.88	683.75	352.62	867.72	466.1	419.14	291.72	334.54	347.31	348.11	347.38	963.58	1026.85	346.65
				967	1065.86	2084.42	-1018.56		355.51	918.8	346.65	1041.41	351.59	501.45	294.83	346.65	1032.3	355.51	291.72	291.06	571.33	351.59	290.33	288.88	1016.29	349.94	349.56	1016.29	580.52	481.03	289.6	231.1	349.56	289.6	11388.4	406.61	1808.05	346.65	540.69	481.03	346.65	2805.03	838.1	1115.83	481.46	693.3	497.51	288.88	346.65
				968	848.421	1279.22	-430.794		374.17	531.9	354.88	443.67	346.65	291.35	597.8	571.33	350.58	1618.36	2168.51	1714.87	706.14	173.33	347.38	231.76	346.65	1808.05	346.65	346.65	580.52	520.41	347.38	956.28	404.43	346.65	288.88	346.65	351.59	531.9	683.75	288.88	288.88	350.58	346.65	288.88	355.51	582.75	540.69	398.01	718.98
				969	1277.34	1849.05	-571.707		234.3	346.65	20814.6	466.1	347.38	4415.81	1618.36	398.01	348.84	640.5	346.65	515.39	346.65	531.9	297.3	20814.6	348.11	346.65	297.3	288.88	693.3	346.65	693.3	867.72	1041.41	351.89	1135.65	346.65	466.1	812.49	347.38	419.14	2181.04	347.38	347.38	346.65	812.49	1016.29	531.9	600.65	346.65
				970	1257.02	2135.78	-878.754		288.88	289.6	290.33	347.38	11388.4	346.65	398.01	348.11	398.01	289.6	346.65	531.9	580.52	481.46	706.14	540.69	1565.98	406.61	234.3	288.88	32763.1	346.65	1115.83	1899.74	582.75	288.88	346.65	346.65	580.52	638.72	346.65	683.75	408.07	288.88	346.65	346.65	481.03	1618.36	718.98	1387.32	2181.04
				971	1094.18	1967.62	-873.439		297.17	346.65	288.88	288.88	404.43	638.44	346.65	364.42	413.63	346.65	234.3	638.72	582.75	812.49	531.9	355.51	466.1	346.65	404.43	975.26	398.01	288.88	288.88	350.29	466.1	290.33	290.33	20814.6	288.88	1618.36	4415.81	348.11	346.65	291.06	398.01	289.53	2181.04	346.65	1546.99	1714.87	346.65
				972	1880.84	2174.76	-293.912		348.11	346.65	867.72	644.99	2393.74	346.65	355.51	346.65	4129.72	638.44	347.38	354.88	777.35	346.65	346.65	231.76	288.88	346.65	294.83	918.8	1741.61	288.88	231.1	520.41	290.33	346.65	374.17	176.52	346.65	352.62	231.1	346.65	347.38	1387.32	497.51	351.89	346.65	347.38	406.4	1618.36	434.77
				973	888.074	1317.51	-429.437		288.88	176.52	351.89	1387.32	406.4	2393.74	288.88	288.88	291.06	351.59	777.35	838.1	348.11	291.06	1565.98	350.29	347.31	406.61	3165.83	706.14	419.14	1032.3	231.76	346.65	288.88	600.65	288.88	580.52	354.88	288.88	346.65	231.1	1016.29	406.61	413.63	291.72	355.51	352.62	290.33	346.65	1387.32
				974	1178.15	1310.86	-132.708		582.75	398.01	32763.1	660.05	346.65	289.53	1546.99	288.88	346.65	3165.83	1898.1	347.38	346.65	348.11	638.72	640.5	644.99	434.77	777.35	231.76	346.65	406.61	2805.03	348.84	1808.05	288.88	531.9	173.33	3165.83	1520.61	289.6	660.05	600.65	294.83	2583.26	975.26	1032.3	291.72	347.38	346.65	1520.61
				975	1109.41	752.888	356.524		918.8	346.65	289.6	963.58	346.65	346.65	346.65	346.65	352.62	2583.26	466.1	20814.6	231.1	355.51	838.1	297.3	350.29	346.65	413.63	351.59	600.65	173.33	644.99	404.43	1032.3	575.18	347.31	291.72	466.1	348.11	347.38	297.3	289.6	288.88	348.11	289.6	346.65	1115.83	231.1	348.11	288.88
				976	1100.02	1950.09	-850.071		350.29	638.72	288.88	838.1	1898.1	346.65	289.6	351.89	575.18	346.65	348.11	481.03	1135.65	1899.74	346.65	1016.29	1104.44	600.65	346.65	351.59	11388.4	355.51	1618.36	351.89	288.88	288.88	703.48	346.65	346.65	288.88	374.17	291.06	812.49	2181.04	346.65	20814.6	1898.1	1808.05	406.61	346.65	2393.74
				977	1164.35	1510.64	-346.288		288.88	481.46	803.47	346.65	803.47	531.9	346.65	291.06	350.08	347.38	32763.1	346.65	419.14	419.14	288.88	334.54	693.3	1898.1	346.65	638.44	501.45	638.72	404.43	540.69	348.11	346.65	640.84	349.94	4415.81	1041.41	346.65	346.65	349.56	346.65	346.65	291.06	349.56	1520.61	346.65	2805.03	2168.51
				978	1058.31	1444.64	-386.325		1026.85	288.88	2805.03	289.6	406.61	2168.51	374.17	231.1	288.88	288.88	803.47	1898.1	32763.1	334.54	575.18	289.6	466.1	347.38	1135.65	2393.74	406.4	350.29	347.38	531.9	466.1	531.9	348.11	4415.81	520.41	434.77	346.65	346.65	288.88	289.6	346.65	346.65	347.31	349.56	290.33	346.65	2168.51
				979	1337.54	1476.34	-138.796		693.3	1059.89	565.9	466.1	352.62	288.88	577.75	288.88	173.33	288.88	348.84	291.35	419.14	288.88	346.65	1714.87	354.88	683.75	347.38	11388.4	346.65	346.65	346.65	1714.87	481.03	11388.4	288.88	1520.61	1520.61	597.8	600.65	346.65	1026.85	580.52	693.3	346.65	364.42	481.46	1565.98	4129.72	231.76
				980	1368.45	1662.33	-293.883		419.14	297.17	290.33	575.18	349.94	347.38	582.75	2181.04	346.65	515.39	956.28	32763.1	346.65	497.51	288.88	346.65	540.69	346.65	539.96	346.65	408.07	1546.99	408.07	540.69	2583.26	374.17	346.65	1546.99	176.52	693.3	346.65	638.72	346.65	1898.1	346.65	1115.83	1898.1	1898.1	575.18	288.88	1714.87
				981	1024	1093.95	-69.9454		346.65	351.59	355.51	640.84	693.3	346.65	571.33	640.5	963.58	1026.85	501.45	346.65	291.35	288.88	294.83	640.84	777.35	552.8	347.38	1115.83	575.18	660.05	1808.05	289.6	640.5	289.6	288.88	398.01	408.07	693.3	289.6	419.14	288.88	355.51	288.88	597.8	346.65	346.65	406.61	443.67	2805.03
				982	1184.14	1610.2	-426.062		4415.81	918.8	346.65	963.58	2181.04	975.26	350.08	1565.98	975.26	1026.85	540.69	350.29	6059.92	346.65	176.52	838.1	404.43	290.33	660.05	231.76	355.51	1714.87	501.45	703.48	288.88	693.3	231.1	346.65	582.75	288.88	364.42	288.88	812.49	346.65	346.65	297.17	351.89	288.88	434.77	291.35	176.52
				983	1324.38	2073.78	-749.403		346.65	975.26	5092.55	571.33	1565.98	434.77	346.65	231.1	289.6	5092.55	1026.85	348.11	1520.61	956.28	1899.74	347.38	173.33	288.88	346.65	288.88	3165.83	350.86	288.88	4415.81	346.65	176.52	443.67	291.72	812.49	291.72	346.65	291.72	346.65	288.88	644.99	803.47	234.3	176.52	347.31	1387.32	1714.87
				984	1254.51	1559.68	-305.172		571.33	288.88	1104.44	580.52	481.03	4415.81	347.31	2168.51	812.49	956.5	706.14	481.46	2393.74	348.11	334.54	347.38	419.14	289.6	350.86	347.31	683.75	867.72	348.84	349.94	346.65	346.65	346.65	231.76	289.53	703.48	346.65	348.11	582.75	1016.29	531.9	2583.26	234.3	346.65	398.01	404.43	348.84
				985	1402.15	1799.38	-397.229		290.33	289.6	497.51	346.65	288.88	703.48	355.51	289.6	346.65	501.45	364.42	32763.1	406.61	351.89	1808.05	291.72	346.65	600.65	374.17	288.88	693.3	1135.65	173.33	1135.65	350.08	346.65	600.65	408.07	288.88	975.26	1546.99	288.88	520.41	515.39	288.88	2181.04	20814.6	552.8	580.52	515.39	1520.61
				986	959.498	1497.71	-538.217		406.61	346.65	350.08	288.88	577.75	289.6	413.63	2805.03	291.72	289.53	1104.44	289.6	1546.99	173.33	540.69	346.65	351.59	413.63	346.65	297.17	348.11	346.65	1741.61	577.75	11388.4	398.01	347.31	406.61	2393.74	406.4	5092.55	289.6	1104.44	693.3	291.06	364.42	288.88	497.51	346.65	346.65	231.76
				987	1125.02	1743.98	-618.957		291.35	706.14	288.88	2583.26	349.12	355.51	515.39	1898.1	176.52	288.88	348.11	351.59	346.65	346.65	706.14	481.46	346.65	347.38	346.65	1115.83	346.65	404.43	2393.74	803.47	346.65	346.65	481.03	540.69	466.1	1032.3	2181.04	2805.03	346.65	346.65	1387.32	347.31	346.65	289.53	413.63	706.14	346.65
				988	871.916	1329.69	-457.776		347.38	364.42	289.6	703.48	346.65	638.72	288.88	638.44	1135.65	640.5	289.6	2583.26	481.03	288.88	289.6	1741.61	176.52	288.88	1059.89	288.88	703.48	398.01	291.06	434.77	2583.26	6059.92	718.98	348.84	231.76	349.56	294.83	346.65	346.65	497.51	398.01	346.65	2805.03	398.01	347.31	350.86	346.65
				989	920.665	962.384	-41.7186		349.12	4415.81	1026.85	347.38	348.11	1041.41	803.47	918.8	346.65	288.88	288.88	408.07	346.65	346.65	291.72	466.1	348.84	703.48	291.06	515.39	352.62	346.65	481.46	355.51	346.65	349.94	1104.44	288.88	580.52	1115.83	348.84	355.51	364.42	374.17	351.89	346.65	867.72	351.59	1026.85	660.05	346.65
				990	1520.72	1295.98	224.745		577.75	350.29	346.65	32763.1	5092.55	718.98	32763.1	1565.98	2583.26	638.44	413.63	520.41	364.42	582.75	2181.04	364.42	812.49	374.17	640.84	288.88	1808.05	346.65	346.65	6059.92	408.07	347.38	539.96	1104.44	552.8	4415.81	374.17	638.72	350.86	349.12	640.84	434.77	354.88	413.63	231.1	481.03	6059.92
				991	798.814	1256.46	-457.642		289.6	867.72	660.05	481.46	346.65	1899.74	2393.74	419.14	346.65	289.6	539.96	404.43	347.38	693.3	398.01	348.11	1714.87	1565.98	777.35	660.05	1135.65	350.08	6059.92	575.18	348.11	1520.61	291.06	355.51	2583.26	497.51	346.65	640.5	291.06	1059.89	638.44	346.65	575.18	640.84	350.58	349.56	346.65
				992	1469.42	1345.15	124.277		2805.03	289.6	351.89	349.56	531.9	346.65	1741.61	346.65	3165.83	956.5	4415.81	1387.32	1032.3	520.41	289.6	481.46	349.56	1115.83	481.46	32763.1	2583.26	347.38	693.3	297.3	2805.03	706.14	1059.89	867.72	956.28	350.08	419.14	1565.98	346.65	288.88	975.26	6059.92	683.75	777.35	297.17	231.1	291.06
				993	1040.18	1194.54	-154.36		288.88	374.17	231.1	2181.04	693.3	481.46	234.3	580.52	2181.04	176.52	531.9	406.61	346.65	3165.83	346.65	346.65	20814.6	294.83	706.14	346.65	291.72	600.65	683.75	838.1	693.3	1104.44	349.56	956.5	20814.6	693.3	867.72	600.65	289.6	434.77	346.65	640.84	660.05	349.56	290.33	346.65	1808.05
				994	1204.08	2581.24	-1377.16		501.45	231.1	2805.03	777.35	2805.03	346.65	1135.65	638.72	231.76	1565.98	349.94	1387.32	406.61	346.65	291.06	481.03	4129.72	1808.05	297.17	291.06	346.65	289.53	346.65	580.52	531.9	406.61	1618.36	520.41	1104.44	346.65	777.35	706.14	1104.44	291.35	346.65	582.75	290.33	346.65	640.5	600.65	571.33
				995	1472.31	1188.07	284.243		289.6	540.69	419.14	481.46	346.65	1714.87	32763.1	288.88	693.3	291.06	346.65	1016.29	346.65	11388.4	346.65	1714.87	867.72	289.6	350.29	346.65	520.41	1016.29	575.18	346.65	1899.74	288.88	501.45	408.07	346.65	32763.1	290.33	288.88	398.01	660.05	350.86	520.41	288.88	288.88	346.65	419.14	346.65
				996	1055.94	1637.36	-581.424		638.72	413.63	1899.74	173.33	693.3	291.35	406.4	346.65	582.75	565.9	597.8	288.88	552.8	351.59	408.07	531.9	231.76	838.1	520.41	539.96	20814.6	565.9	346.65	346.65	346.65	582.75	290.33	1026.85	1899.74	346.65	1104.44	351.59	718.98	1808.05	419.14	1741.61	531.9	515.39	1546.99	812.49	350.58
				997	801.431	1357.78	-556.346		346.65	346.65	6059.92	706.14	288.88	288.88	289.6	349.12	918.8	231.1	288.88	4129.72	346.65	638.44	346.65	347.38	346.65	346.65	812.49	956.28	706.14	355.51	693.3	288.88	346.65	347.38	497.51	346.65	350.86	777.35	346.65	1387.32	718.98	347.38	346.65	347.38	347.38	918.8	288.88	406.4	289.6
				998	1008.14	1083.17	-75.0271		582.75	288.88	540.69	297.3	956.5	291.35	354.88	289.6	347.38	347.38	346.65	346.65	466.1	346.65	398.01	718.98	2393.74	346.65	350.08	350.58	297.3	501.45	346.65	350.29	288.88	1135.65	413.63	346.65	803.47	288.88	1135.65	364.42	346.65	2393.74	346.65	582.75	346.65	640.5	351.59	693.3	481.03
				999	965.915	2024.04	-1058.12		406.4	640.84	350.29	346.65	350.86	4415.81	644.99	1546.99	346.65	288.88	408.07	693.3	294.83	346.65	349.56	638.72	289.6	1041.41	481.03	346.65	963.58	6059.92	1714.87	406.61	408.07	288.88	838.1	501.45	1059.89	956.28	291.06	1741.61	346.65	334.54	413.63	683.75	1026.85	348.11	346.65	638.44	288.88
				1000	991.965	1298.55	-306.584		290.33	575.18	289.6	867.72	640.84	347.38	2168.51	288.88	350.29	355.51	347.38	297.3	2181.04	481.03	346.65	334.54	231.76	346.65	1714.87	803.47	346.65	346.65	1808.05	1546.99	693.3	1016.29	408.07	2181.04	1898.1	288.88	351.59	288.88	347.38	838.1	288.88	352.62	497.51	290.33	1808.05	2393.74	288.88
				1001	1205.99	1528.63	-322.64		288.88	565.9	803.47	288.88	374.17	531.9	234.3	1104.44	346.65	346.65	1898.1	4415.81	1565.98	348.11	290.33	346.65	640.5	2393.74	2805.03	290.33	918.8	346.65	693.3	346.65	346.65	497.51	346.65	346.65	404.43	374.17	351.59	575.18	540.69	963.58	346.65	552.8	2168.51	693.3	706.14	497.51	346.65
				1002	846.227	1423.24	-577.011		540.69	291.35	404.43	552.8	346.65	346.65	481.03	290.33	351.89	297.3	1546.99	706.14	1016.29	693.3	288.88	346.65	288.88	291.06	1016.29	346.65	2583.26	4415.81	351.89	404.43	354.88	1520.61	288.88	466.1	1115.83	497.51	404.43	346.65	552.8	288.88	374.17	288.88	289.6	346.65	2393.74	297.3	1032.3
				1003	1150.88	1852.76	-701.884		354.88	350.08	419.14	644.99	289.6	777.35	346.65	347.31	1618.36	288.88	443.67	289.53	404.43	580.52	346.65	497.51	349.12	32763.1	355.51	1059.89	346.65	660.05	5092.55	347.38	346.65	346.65	288.88	346.65	346.65	288.88	346.65	346.65	2805.03	398.01	640.84	289.6	565.9	683.75	346.65	289.6	575.18
				1004	1181.77	1500.02	-318.253		289.6	289.6	520.41	351.59	11388.4	406.4	398.01	1032.3	346.65	552.8	346.65	1041.41	347.38	419.14	539.96	812.49	419.14	644.99	346.65	975.26	351.59	693.3	289.6	32763.1	289.53	1899.74	347.38	347.38	956.28	346.65	291.06	289.53	32763.1	346.65	289.53	350.29	600.65	540.69	644.99	346.65	288.88
				1005	1409.48	1229.06	180.425		32763.1	1565.98	1059.89	346.65	1808.05	434.77	346.65	349.94	354.88	1808.05	1041.41	347.31	1546.99	531.9	346.65	539.96	577.75	497.51	1898.1	289.53	346.65	398.01	404.43	956.28	406.61	290.33	346.65	408.07	32763.1	346.65	288.88	346.65	288.88	288.88	288.88	374.17	289.6	838.1	4415.81	803.47	838.1
				1006	1062.8	1330.21	-267.415		2181.04	355.51	334.54	571.33	683.75	693.3	600.65	351.89	290.33	481.46	288.88	346.65	349.12	597.8	1808.05	5092.55	918.8	297.3	640.5	346.65	346.65	1016.29	346.65	355.51	234.3	1135.65	291.06	334.54	231.76	1520.61	346.65	288.88	289.6	176.52	346.65	539.96	1714.87	1714.87	638.72	355.51	32763.1
				1007	1641.5	1424.85	216.649		349.12	288.88	289.6	693.3	11388.4	291.72	346.65	975.26	406.61	644.99	638.72	6059.92	346.65	540.69	352.62	349.56	481.46	289.53	350.08	346.65	2583.26	231.1	1026.85	406.4	346.65	1714.87	660.05	346.65	956.28	4129.72	32763.1	693.3	638.72	347.38	5092.55	481.46	349.94	1546.99	2805.03	3165.83	419.14
				1008	879.007	1016.55	-137.54		346.65	1115.83	575.18	346.65	348.11	349.56	640.5	346.65	355.51	531.9	289.6	956.28	288.88	346.65	297.17	706.14	693.3	334.54	515.39	291.06	346.65	571.33	346.65	288.88	580.52	346.65	419.14	346.65	1026.85	346.65	497.51	408.07	777.35	288.88	956.28	346.65	288.88	600.65	347.38	346.65	346.65
				1009	1145.66	1555.92	-410.254		346.65	693.3	580.52	2168.51	347.38	346.65	347.38	346.65	2583.26	638.72	346.65	346.65	346.65	481.03	347.38	580.52	660.05	346.65	2168.51	346.65	346.65	348.11	640.84	288.88	565.9	289.53	1546.99	347.31	346.65	404.43	290.33	660.05	346.65	706.14	349.12	346.65	231.1	975.26	291.72	443.67	963.58
				1010	991.456	1381.86	-390.407		481.46	3165.83	346.65	351.59	289.6	347.38	540.69	346.65	346.65	1016.29	466.1	1026.85	289.6	404.43	867.72	346.65	346.65	290.33	288.88	597.8	582.75	346.65	346.65	600.65	539.96	289.6	466.1	11388.4	289.6	288.88	297.17	1115.83	481.03	346.65	2181.04	1546.99	501.45	640.5	1898.1	404.43	173.33
				1011	1132.11	1019.02	113.091		5092.55	582.75	600.65	354.88	348.11	571.33	347.31	565.9	334.54	644.99	350.86	347.38	777.35	350.08	348.11	660.05	346.65	346.65	351.89	288.88	1026.85	346.65	640.84	2393.74	346.65	346.65	346.65	718.98	346.65	6059.92	2583.26	531.9	11388.4	288.88	350.08	291.06	288.88	1546.99	660.05	346.65	4415.81
				1012	1626.65	1154.55	472.092		290.33	294.83	346.65	173.33	1135.65	600.65	660.05	640.84	346.65	963.58	571.33	288.88	398.01	1741.61	346.65	346.65	291.06	288.88	291.06	355.51	571.33	2583.26	481.46	297.17	350.08	346.65	2168.51	644.99	406.61	918.8	1808.05	290.33	1104.44	350.86	1387.32	1808.05	5092.55	1741.61	481.03	575.18	355.51
				1013	797.697	2213.25	-1415.55		706.14	1520.61	350.08	346.65	918.8	515.39	346.65	352.62	419.14	288.88	348.11	346.65	348.11	1115.83	1898.1	355.51	346.65	294.83	297.17	346.65	347.38	346.65	176.52	404.43	346.65	355.51	346.65	582.75	346.65	346.65	644.99	288.88	956.28	956.28	515.39	346.65	4415.81	481.03	346.65	347.38	346.65
				1014	1324.73	1085.53	239.208		348.11	346.65	2181.04	552.8	288.88	575.18	346.65	346.65	408.07	349.94	32763.1	291.06	348.11	565.9	2583.26	408.07	288.88	408.07	348.11	289.6	291.35	291.72	406.61	346.65	1714.87	348.11	347.38	434.77	497.51	640.84	3165.83	291.72	1714.87	346.65	348.11	346.65	346.65	288.88	349.94	718.98	351.89
				1015	1641.78	1719.95	-78.1735		346.65	597.8	288.88	173.33	291.72	683.75	1387.32	349.94	812.49	355.51	351.59	352.62	32763.1	600.65	288.88	956.28	288.88	20814.6	703.48	346.65	32763.1	351.89	288.88	2393.74	408.07	398.01	803.47	289.6	693.3	638.44	640.5	812.49	347.38	288.88	347.38	600.65	1059.89	288.88	346.65	434.77	346.65
				1016	1006.13	1315.21	-309.076		297.3	350.29	1898.1	600.65	539.96	297.17	481.46	346.65	481.46	173.33	406.61	481.46	540.69	234.3	640.5	289.6	956.5	408.07	1714.87	346.65	297.17	346.65	577.75	2583.26	352.62	481.46	374.17	539.96	1565.98	1387.32	413.63	419.14	956.5	294.83	683.75	288.88	32763.1	2181.04	288.88	683.75	346.65
				1017	715.495	1635.18	-919.684		406.4	497.51	565.9	290.33	2181.04	349.94	346.65	408.07	5092.55	346.65	1016.29	234.3	346.65	434.77	354.88	346.65	176.52	683.75	290.33	351.59	1016.29	406.4	346.65	434.77	638.72	2393.74	693.3	355.51	1032.3	288.88	297.17	718.98	1026.85	346.65	812.49	354.88	346.65	289.6	956.28	346.65	290.33
				1018	1134.13	1986.52	-852.389		11388.4	290.33	346.65	600.65	2393.74	640.84	294.83	347.31	577.75	351.89	1104.44	334.54	963.58	289.6	334.54	347.38	346.65	288.88	231.1	346.65	349.94	1898.1	346.65	443.67	346.65	346.65	600.65	350.58	497.51	234.3	580.52	346.65	683.75	1565.98	289.6	398.01	289.6	346.65	1898.1	706.14	552.8
				1019	1074.01	1271.08	-197.065		351.59	1026.85	294.83	350.58	1520.61	346.65	1104.44	640.5	571.33	434.77	406.61	404.43	577.75	173.33	346.65	406.61	575.18	351.59	540.69	346.65	291.72	481.46	348.11	288.88	718.98	347.38	918.8	346.65	288.88	963.58	346.65	956.5	346.65	582.75	577.75	2181.04	346.65	346.65	289.6	706.14	3165.83
				1020	1295.72	2724.41	-1428.7		349.94	355.51	2181.04	32763.1	1104.44	867.72	350.08	867.72	1104.44	1520.61	703.48	355.51	481.03	5092.55	644.99	963.58	349.56	6059.92	2168.51	346.65	349.56	288.88	6059.92	291.35	364.42	176.52	419.14	350.08	1898.1	350.08	1520.61	354.88	539.96	291.06	289.53	364.42	297.3	346.65	346.65	374.17	1714.87
				1021	1281.15	1789.49	-508.333		867.72	231.1	348.84	348.11	347.38	291.72	1808.05	565.9	2393.74	288.88	552.8	2393.74	406.4	289.53	347.38	3165.83	600.65	1898.1	346.65	288.88	288.88	1808.05	354.88	288.88	520.41	406.4	520.41	347.38	350.29	288.88	176.52	838.1	288.88	11388.4	501.45	234.3	1714.87	288.88	443.67	640.84	289.6
				1022	1156.55	1483.47	-326.925		346.65	288.88	580.52	288.88	11388.4	580.52	4129.72	346.65	347.38	354.88	348.11	350.08	683.75	346.65	1741.61	374.17	963.58	290.33	706.14	501.45	350.58	346.65	289.6	355.51	11388.4	600.65	2393.74	347.38	408.07	413.63	288.88	600.65	346.65	288.88	640.84	867.72	347.31	2181.04	288.88	706.14	354.88
				1023	834.021	2386.75	-1552.73		234.3	408.07	406.61	289.6	1026.85	288.88	539.96	346.65	355.51	718.98	291.06	348.84	346.65	481.46	231.1	565.9	348.11	481.46	1898.1	350.86	918.8	290.33	176.52	176.52	289.6	288.88	683.75	289.6	348.84	956.28	812.49	443.67	1565.98	347.38	812.49	3165.83	291.06	355.51	346.65	660.05	346.65
				1024	945.246	1519.86	-574.616		419.14	334.54	2393.74	11388.4	350.58	346.65	291.35	346.65	288.88	289.6	975.26	638.72	413.63	289.53	347.38	1899.74	346.65	398.01	520.41	346.65	288.88	4415.81	398.01	644.99	350.29	481.46	552.8	346.65	354.88	288.88	346.65	597.8	1016.29	288.88	334.54	640.5	289.6	1032.3	355.51	571.33	693.3
				1025	921.664	2011.03	-1089.37		291.72	434.77	600.65	294.83	501.45	408.07	1032.3	867.72	348.11	374.17	466.1	346.65	706.14	1808.05	288.88	2393.74	812.49	5092.55	2181.04	683.75	348.11	346.65	346.65	291.06	1618.36	497.51	404.43	346.65	406.4	346.65	288.88	289.6	443.67	347.31	291.06	346.65	346.65	297.17	1115.83	918.8	2805.03
				1026	996.124	1302.19	-306.061		1898.1	231.1	597.8	1041.41	1618.36	571.33	812.49	571.33	408.07	1520.61	552.8	640.5	288.88	348.11	540.69	644.99	1032.3	291.06	291.06	288.88	348.11	352.62	288.88	173.33	706.14	346.65	963.58	1032.3	718.98	404.43	348.11	640.5	347.38	4415.81	718.98	540.69	347.38	350.86	346.65	777.35	289.53
				1027	944.816	1002.13	-57.3121		348.11	1032.3	838.1	1741.61	291.06	600.65	4129.72	291.06	346.65	497.51	346.65	347.38	347.38	348.11	515.39	6059.92	289.53	346.65	289.6	348.11	1104.44	683.75	346.65	346.65	354.88	1387.32	408.07	1059.89	289.6	706.14	1032.3	6059.92	956.5	1026.85	577.75	231.76	346.65	520.41	466.1	288.88	683.75
				1028	1592.81	1531.18	61.6296		812.49	346.65	290.33	231.1	1741.61	346.65	1135.65	346.65	1714.87	346.65	2181.04	346.65	297.3	288.88	1714.87	956.28	2583.26	348.84	4415.81	348.84	288.88	1387.32	288.88	1059.89	838.1	1032.3	346.65	346.65	346.65	288.88	539.96	1041.41	575.18	288.88	347.38	434.77	963.58	683.75	349.94	354.88	1135.65
				1029	820.086	1368.6	-548.515		406.4	5092.55	349.94	346.65	408.07	346.65	398.01	350.58	288.88	640.84	346.65	288.88	552.8	2583.26	350.29	693.3	6059.92	176.52	638.44	419.14	1104.44	3165.83	975.26	803.47	346.65	346.65	347.38	176.52	3165.83	552.8	406.4	565.9	297.17	1059.89	288.88	291.06	481.03	289.53	355.51	1387.32	289.6
				1030	1232.89	1478.56	-245.672		374.17	552.8	347.38	406.4	571.33	1059.89	2583.26	20814.6	413.63	346.65	291.35	231.1	575.18	812.49	355.51	347.38	374.17	501.45	565.9	693.3	693.3	291.72	346.65	288.88	1898.1	1714.87	481.03	346.65	347.38	348.11	346.65	434.77	466.1	408.07	580.52	289.6	481.46	406.61	289.53	777.35	346.65
				1031	964.253	2342.15	-1377.89		867.72	406.4	291.35	346.65	346.65	1714.87	2393.74	1546.99	600.65	348.11	347.38	404.43	297.17	346.65	350.86	501.45	346.65	351.59	288.88	289.6	1059.89	1565.98	1041.41	346.65	1520.61	288.88	1016.29	406.61	693.3	234.3	348.11	346.65	640.84	644.99	956.5	2393.74	1546.99	1115.83	406.4	867.72	1898.1
				1032	831.645	1557.32	-725.676		515.39	2168.51	1041.41	600.65	1546.99	297.17	2393.74	348.11	288.88	1618.36	571.33	1808.05	683.75	346.65	1059.89	346.65	2181.04	575.18	234.3	288.88	346.65	597.8	346.65	291.06	1565.98	718.98	291.72	577.75	1546.99	289.6	288.88	289.6	348.11	350.29	1618.36	575.18	1741.61	288.88	347.38	419.14	406.61
				1033	1461.42	1781.26	-319.844		351.59	289.6	289.6	352.62	501.45	640.84	346.65	1026.85	540.69	404.43	1899.74	289.6	1135.65	6059.92	1565.98	288.88	580.52	346.65	703.48	346.65	406.4	408.07	346.65	1026.85	289.6	466.1	346.65	346.65	347.38	660.05	374.17	374.17	918.8	515.39	288.88	347.38	1104.44	2805.03	11388.4	1104.44	2805.03
				1034	1510.01	1947.58	-437.564		291.72	347.38	349.56	346.65	812.49	1618.36	346.65	4415.81	290.33	975.26	288.88	963.58	289.6	173.33	867.72	434.77	2168.51	540.69	288.88	531.9	638.44	346.65	352.62	347.38	346.65	291.35	918.8	354.88	346.65	501.45	346.65	32763.1	346.65	351.89	1741.61	347.38	349.94	291.35	5092.55	347.38	803.47
				1035	1050.87	2092.89	-1042.02		3165.83	640.5	355.51	398.01	289.6	1115.83	346.65	1115.83	346.65	956.5	288.88	1016.29	2583.26	346.65	294.83	565.9	288.88	234.3	350.58	374.17	288.88	683.75	413.63	346.65	540.69	2583.26	346.65	176.52	346.65	1032.3	1565.98	351.89	352.62	346.65	1741.61	346.65	575.18	288.88	32763.1	346.65	1546.99
				1036	1213.04	1039.68	173.36		350.58	297.3	640.84	288.88	346.65	580.52	434.77	540.69	1115.83	350.08	660.05	32763.1	1741.61	288.88	501.45	290.33	956.28	297.3	288.88	351.89	539.96	582.75	346.65	289.6	638.44	520.41	346.65	406.4	346.65	231.76	1026.85	346.65	2393.74	346.65	1026.85	1565.98	288.88	289.6	289.6	354.88	404.43
				1037	856.237	1327.67	-471.432		481.03	571.33	349.12	413.63	349.56	1899.74	350.08	2168.51	918.8	577.75	288.88	288.88	1387.32	288.88	291.35	600.65	346.65	334.54	956.5	838.1	956.28	2393.74	4129.72	497.51	644.99	347.38	346.65	288.88	291.35	288.88	575.18	577.75	2181.04	348.11	1059.89	777.35	289.6	2393.74	956.28	638.72	348.11
				1038	588.436	1471.2	-882.761		398.01	918.8	289.6	577.75	355.51	350.29	406.4	346.65	660.05	640.5	291.06	334.54	288.88	497.51	481.03	443.67	288.88	640.5	297.17	355.51	346.65	347.31	1104.44	288.88	374.17	638.72	346.65	346.65	288.88	346.65	956.5	234.3	354.88	501.45	1041.41	1041.41	346.65	398.01	346.65	640.5	346.65
				1039	825.524	2113.02	-1287.5		346.65	346.65	355.51	334.54	288.88	350.29	291.35	640.5	289.6	288.88	1026.85	234.3	350.08	466.1	2805.03	346.65	234.3	582.75	288.88	290.33	294.83	481.03	11388.4	540.69	346.65	644.99	346.65	348.11	374.17	1026.85	289.6	349.94	352.62	577.75	231.76	347.38	176.52	364.42	600.65	1899.74	289.6
				1040	1476.07	1047.38	428.693		2168.51	288.88	350.58	32763.1	347.38	20814.6	289.6	1899.74	975.26	346.65	1546.99	1115.83	597.8	289.6	2181.04	288.88	481.46	346.65	346.65	11388.4	355.51	582.75	466.1	291.35	347.38	6059.92	2805.03	346.65	520.41	32763.1	346.65	173.33	346.65	520.41	481.03	348.84	956.28	434.77	350.58	803.47	1026.85
				1041	1137.56	1381.1	-243.542		404.43	297.3	582.75	434.77	481.03	234.3	644.99	349.94	349.12	346.65	346.65	867.72	352.62	346.65	290.33	1026.85	2168.51	347.38	346.65	346.65	346.65	290.33	1032.3	291.72	364.42	1059.89	2168.51	346.65	349.94	597.8	515.39	297.3	290.33	4415.81	1059.89	288.88	406.61	351.59	597.8	234.3	347.38
				1042	1251.21	1371.66	-120.445		638.72	348.84	173.33	346.65	288.88	346.65	4129.72	346.65	334.54	349.56	176.52	291.35	346.65	693.3	2583.26	956.28	1016.29	580.52	349.56	346.65	288.88	289.6	291.06	501.45	4415.81	351.89	404.43	354.88	291.72	693.3	351.89	291.06	515.39	552.8	346.65	346.65	288.88	290.33	531.9	706.14	288.88
				1043	1403.54	1591.22	-187.681		1387.32	289.6	288.88	288.88	288.88	346.65	1618.36	644.99	4415.81	693.3	2805.03	350.58	291.35	231.1	443.67	20814.6	350.58	644.99	443.67	349.12	640.5	693.3	11388.4	346.65	660.05	683.75	289.6	565.9	354.88	288.88	693.3	347.38	406.4	347.38	349.12	289.53	234.3	346.65	334.54	354.88	346.65
				1044	1378.6	1395.58	-16.982		718.98	349.12	289.6	350.86	346.65	348.11	683.75	552.8	346.65	231.76	346.65	32763.1	408.07	5092.55	288.88	289.6	638.44	644.99	291.06	577.75	288.88	1115.83	466.1	867.72	718.98	408.07	348.11	1546.99	173.33	288.88	565.9	4415.81	466.1	1104.44	5092.55	347.38	355.51	867.72	2181.04	956.28	575.18
				1045	1146.94	1445.28	-298.341		501.45	434.77	346.65	481.03	347.38	2168.51	419.14	777.35	351.59	1808.05	346.65	582.75	434.77	173.33	706.14	364.42	350.58	346.65	288.88	346.65	1714.87	348.11	497.51	288.88	346.65	350.86	346.65	481.46	355.51	364.42	481.46	575.18	346.65	288.88	350.58	346.65	348.11	289.6	2168.51	1059.89	2393.74
				1046	849.942	1135.97	-286.032		777.35	1899.74	352.62	346.65	334.54	350.08	291.06	346.65	867.72	346.65	565.9	347.38	4129.72	803.47	575.18	346.65	1032.3	531.9	2168.51	297.3	355.51	346.65	351.89	408.07	1899.74	413.63	718.98	1032.3	355.51	374.17	466.1	4415.81	289.6	644.99	346.65	346.65	540.69	575.18	531.9	288.88	289.6
				1047	935.548	1008.37	-72.8253		346.65	693.3	956.28	290.33	288.88	346.65	346.65	1135.65	497.51	600.65	2168.51	346.65	346.65	291.35	346.65	1104.44	838.1	234.3	2168.51	481.46	291.06	565.9	234.3	531.9	683.75	291.06	1135.65	481.03	290.33	346.65	1741.61	290.33	288.88	289.6	975.26	347.38	1387.32	291.35	531.9	419.14	1115.83
				1048	1409.75	1127.38	282.375		346.65	571.33	703.48	577.75	2168.51	289.6	515.39	419.14	404.43	4129.72	6059.92	346.65	963.58	419.14	600.65	552.8	638.44	963.58	6059.92	1032.3	812.49	346.65	289.6	289.6	3165.83	1041.41	1808.05	346.65	406.61	349.12	1032.3	348.11	1041.41	297.3	1546.99	408.07	364.42	693.3	2805.03	234.3	515.39
				1049	823.497	2121.54	-1298.04		346.65	349.56	349.56	346.65	1026.85	290.33	334.54	838.1	346.65	2805.03	289.6	346.65	347.31	351.89	355.51	531.9	777.35	20814.6	354.88	346.65	539.96	660.05	497.51	347.31	963.58	718.98	582.75	289.6	348.11	5092.55	346.65	288.88	288.88	1520.61	346.65	289.53	176.52	777.35	520.41	4415.81	349.12
				1050	1242.41	1468.98	-226.573		838.1	1565.98	918.8	1026.85	1387.32	404.43	515.39	408.07	289.53	289.6	2583.26	539.96	706.14	347.38	288.88	288.88	231.1	346.65	288.88	1104.44	234.3	288.88	413.63	347.31	575.18	346.65	346.65	2168.51	289.6	346.65	288.88	346.65	346.65	347.38	11388.4	4415.81	580.52	290.33	346.65	706.14	963.58
				1051	843.959	1769.87	-925.908		176.52	582.75	289.6	374.17	975.26	289.6	481.03	706.14	577.75	346.65	346.65	346.65	600.65	289.6	289.53	1115.83	1898.1	520.41	565.9	20814.6	1898.1	347.38	289.53	434.77	706.14	565.9	408.07	349.94	531.9	288.88	349.12	644.99	683.75	352.62	289.6	1059.89	349.56	288.88	289.6	413.63	347.38
				1052	820.404	1777.38	-956.972		1026.85	1714.87	291.06	1059.89	346.65	291.72	5092.55	346.65	334.54	398.01	2583.26	398.01	346.65	582.75	1565.98	288.88	706.14	6059.92	434.77	515.39	693.3	348.11	288.88	289.6	291.72	334.54	6059.92	346.65	346.65	3165.83	288.88	289.6	346.65	1135.65	346.65	501.45	2805.03	963.58	350.58	577.75	693.3
				1053	1123.89	1157.94	-34.047		575.18	1032.3	351.89	346.65	706.14	777.35	575.18	349.12	346.65	408.07	600.65	346.65	346.65	515.39	3165.83	497.51	288.88	718.98	575.18	350.58	683.75	11388.4	1546.99	355.51	176.52	638.72	347.38	1135.65	2168.51	346.65	347.31	347.38	351.59	346.65	347.38	466.1	289.6	406.4	288.88	575.18	1026.85
				1054	1324.52	1484.86	-160.338		32763.1	288.88	350.29	1899.74	501.45	289.6	540.69	580.52	289.6	346.65	350.08	20814.6	346.65	347.38	644.99	531.9	297.17	346.65	1016.29	231.1	346.65	2583.26	443.67	408.07	348.11	497.51	975.26	552.8	434.77	640.84	963.58	347.38	288.88	2393.74	1520.61	291.06	346.65	515.39	349.12	443.67	812.49
				1055	913.256	1522.45	-609.192		2393.74	419.14	288.88	2168.51	346.65	288.88	346.65	638.72	4129.72	644.99	297.17	4415.81	349.12	334.54	1115.83	2805.03	346.65	349.56	346.65	351.59	288.88	404.43	346.65	575.18	406.4	531.9	398.01	867.72	351.89	4129.72	346.65	289.6	288.88	289.6	577.75	6059.92	234.3	346.65	975.26	406.61	348.11
				1056	1154.99	1703.96	-548.967		346.65	347.38	1714.87	1618.36	348.11	20814.6	350.58	346.65	347.38	501.45	867.72	2181.04	408.07	867.72	346.65	706.14	660.05	1618.36	354.88	288.88	1565.98	443.67	289.6	963.58	346.65	346.65	540.69	956.5	2805.03	803.47	1899.74	346.65	777.35	408.07	288.88	466.1	11388.4	4129.72	346.65	354.88	173.33
				1057	1554.72	1382.3	172.42		289.6	1041.41	693.3	349.56	289.6	501.45	404.43	963.58	288.88	1115.83	297.17	355.51	290.33	346.65	638.44	290.33	520.41	600.65	803.47	2168.51	354.88	600.65	346.65	349.56	346.65	288.88	231.76	348.11	577.75	176.52	348.11	2181.04	347.31	288.88	346.65	466.1	355.51	355.51	481.46	812.49	838.1
				1058	1388.88	1312.32	76.5574		660.05	1899.74	539.96	1546.99	1714.87	640.84	540.69	297.3	1104.44	289.6	3165.83	497.51	703.48	497.51	289.6	288.88	347.38	349.12	350.29	693.3	1032.3	497.51	351.89	289.6	349.56	481.03	346.65	644.99	597.8	352.62	4415.81	288.88	289.6	693.3	346.65	531.9	347.31	297.3	288.88	355.51	812.49
				1059	1722.05	1611.18	110.866		20814.6	346.65	683.75	347.38	443.67	288.88	419.14	693.3	4129.72	346.65	1808.05	3165.83	173.33	404.43	580.52	693.3	346.65	291.06	32763.1	2583.26	706.14	552.8	1565.98	1059.89	352.62	497.51	291.06	347.31	346.65	434.77	693.3	1387.32	354.88	2393.74	683.75	867.72	350.86	346.65	777.35	1618.36	6059.92
				1060	1101.41	1603.11	-501.694		20814.6	289.53	1741.61	963.58	1808.05	956.5	443.67	346.65	176.52	1546.99	580.52	706.14	288.88	350.86	349.56	501.45	346.65	956.5	346.65	294.83	2583.26	404.43	347.38	4415.81	349.12	4415.81	347.38	234.3	346.65	346.65	350.86	288.88	346.65	334.54	2168.51	355.51	575.18	571.33	354.88	349.94	297.17
				1061	1054.42	1486.9	-432.484		638.44	346.65	346.65	289.6	290.33	975.26	1565.98	289.53	597.8	231.1	346.65	288.88	20814.6	575.18	289.6	354.88	11388.4	638.72	466.1	600.65	355.51	1898.1	348.11	346.65	291.06	288.88	501.45	413.63	347.38	1041.41	640.5	346.65	291.06	231.1	706.14	291.35	291.72	355.51	803.47	346.65	481.46
				1062	1141.41	940.982	200.43		703.48	374.17	355.51	2181.04	706.14	350.29	350.86	346.65	354.88	297.17	288.88	1016.29	349.12	406.4	481.46	1016.29	1387.32	355.51	803.47	1026.85	577.75	571.33	683.75	481.46	552.8	644.99	291.35	348.11	956.5	346.65	346.65	2168.51	2181.04	346.65	288.88	1899.74	176.52	1059.89	288.88	1565.98	346.65
				1063	950.107	1533.77	-583.663		346.65	291.72	413.63	693.3	406.61	290.33	288.88	1899.74	706.14	355.51	481.03	350.86	4129.72	32763.1	354.88	1898.1	348.11	176.52	346.65	289.53	644.99	2393.74	291.06	288.88	288.88	693.3	1741.61	571.33	956.28	346.65	1899.74	1387.32	289.6	597.8	644.99	355.51	644.99	582.75	346.65	408.07	291.35
				1064	1441.04	1245.12	195.924		346.65	350.29	1898.1	348.11	231.1	406.4	290.33	1059.89	350.29	288.88	348.84	434.77	364.42	1016.29	1115.83	5092.55	288.88	231.1	176.52	346.65	718.98	346.65	481.46	706.14	349.56	346.65	290.33	1565.98	466.1	1520.61	347.38	481.03	289.6	1899.74	289.6	6059.92	351.59	32763.1	346.65	1041.41	956.5
				1065	1349.16	1679.83	-330.664		777.35	2393.74	288.88	346.65	481.03	2393.74	290.33	355.51	346.65	346.65	1714.87	291.06	956.28	1565.98	956.28	501.45	501.45	3165.83	32763.1	334.54	288.88	346.65	346.65	11388.4	693.3	346.65	346.65	640.84	577.75	346.65	1898.1	703.48	346.65	291.72	867.72	346.65	346.65	718.98	6059.92	398.01	1618.36
				1066	1149.16	2350.86	-1201.7		918.8	288.88	347.38	346.65	348.11	173.33	173.33	838.1	351.89	289.6	1899.74	351.89	346.65	706.14	5092.55	812.49	413.63	346.65	975.26	176.52	288.88	334.54	347.38	1714.87	346.65	20814.6	348.11	350.08	347.38	2583.26	346.65	234.3	1618.36	501.45	481.03	346.65	289.6	347.38	1546.99	918.8	640.84
				1067	975.106	1163.71	-188.604		349.94	408.07	351.59	404.43	346.65	346.65	346.65	6059.92	398.01	577.75	638.44	346.65	683.75	638.72	354.88	346.65	348.11	406.61	346.65	1041.41	580.52	838.1	346.65	706.14	693.3	346.65	600.65	346.65	1016.29	497.51	481.03	347.38	706.14	173.33	1899.74	231.1	531.9	597.8	288.88	346.65	577.75
				1068	805.159	1590.52	-785.357		173.33	346.65	346.65	575.18	346.65	346.65	481.46	2805.03	291.72	1808.05	683.75	638.72	355.51	346.65	552.8	346.65	291.06	297.3	481.46	2168.51	176.52	565.9	963.58	350.08	288.88	288.88	234.3	1032.3	565.9	4415.81	582.75	234.3	288.88	288.88	288.88	638.44	703.48	355.51	291.06	347.38	349.12
				1069	1179.15	875.412	303.738		364.42	288.88	575.18	348.11	638.44	539.96	398.01	288.88	406.4	4129.72	289.6	481.46	346.65	346.65	956.28	290.33	374.17	346.65	501.45	347.38	288.88	289.6	1032.3	777.35	481.03	289.6	348.11	963.58	3165.83	466.1	520.41	346.65	346.65	4129.72	231.76	348.11	288.88	348.11	350.86	346.65	173.33
				1070	1000.38	1633.49	-633.106		346.65	346.65	288.88	963.58	355.51	466.1	1565.98	297.17	347.38	1016.29	334.54	1032.3	703.48	349.12	364.42	350.86	351.59	176.52	443.67	1741.61	1115.83	234.3	289.53	1714.87	571.33	354.88	290.33	1565.98	434.77	346.65	350.86	346.65	288.88	398.01	348.84	289.6	540.69	918.8	297.17	346.65	288.88
				1071	650.136	1662.01	-1011.87		398.01	349.12	398.01	334.54	975.26	291.06	346.65	350.86	406.4	346.65	644.99	404.43	4129.72	347.38	346.65	347.38	443.67	660.05	347.38	706.14	660.05	364.42	413.63	350.58	346.65	346.65	291.72	350.08	291.06	11388.4	346.65	346.65	346.65	346.65	577.75	1115.83	294.83	539.96	520.41	481.03	346.65
				1072	1652.21	1640.1	12.1099		288.88	706.14	289.6	346.65	1016.29	1714.87	297.17	1104.44	4415.81	419.14	443.67	706.14	4129.72	1808.05	346.65	364.42	288.88	1059.89	288.88	349.12	515.39	291.06	1714.87	288.88	348.11	346.65	1899.74	481.46	291.72	1898.1	638.44	918.8	347.38	693.3	346.65	1026.85	520.41	346.65	2805.03	291.72	565.9
				1073	915.513	2268.77	-1353.26		346.65	531.9	346.65	176.52	408.07	346.65	346.65	288.88	539.96	1520.61	398.01	346.65	346.65	294.83	803.47	347.38	963.58	297.3	443.67	571.33	346.65	515.39	347.38	291.72	288.88	346.65	231.76	5092.55	1135.65	294.83	398.01	838.1	347.38	350.58	346.65	552.8	364.42	291.72	660.05	346.65	1714.87
				1074	900.494	2213.83	-1313.34		173.33	4415.81	355.51	176.52	867.72	291.72	288.88	638.44	406.61	291.06	706.14	374.17	1899.74	531.9	334.54	350.08	539.96	288.88	347.38	4129.72	5092.55	346.65	346.65	347.38	289.6	867.72	398.01	290.33	289.6	1135.65	2583.26	297.17	706.14	288.88	350.29	350.58	497.51	918.8	346.65	540.69	374.17
				1075	951.16	1516.88	-565.716		348.11	404.43	2168.51	963.58	481.03	552.8	413.63	1741.61	408.07	231.1	404.43	419.14	4415.81	481.03	520.41	1546.99	706.14	1899.74	1618.36	288.88	11388.4	346.65	351.89	481.03	346.65	291.06	346.65	346.65	288.88	234.3	346.65	346.65	334.54	351.59	352.62	812.49	289.6	577.75	777.35	291.35	355.51
				1076	1936.78	1455.48	481.296		1565.98	975.26	20814.6	963.58	1546.99	918.8	406.61	352.62	347.31	234.3	346.65	346.65	348.84	288.88	638.72	288.88	288.88	434.77	4415.81	289.6	288.88	531.9	32763.1	580.52	291.06	291.06	1032.3	777.35	346.65	1032.3	4415.81	693.3	867.72	291.72	1032.3	2583.26	288.88	434.77	4415.81	597.8	406.61
				1077	1153.58	1766.63	-613.05		346.65	288.88	291.72	346.65	1135.65	481.46	288.88	577.75	693.3	355.51	346.65	288.88	2168.51	597.8	501.45	597.8	408.07	406.61	290.33	404.43	289.53	638.72	2805.03	32763.1	777.35	571.33	2181.04	777.35	963.58	1899.74	346.65	351.89	638.72	291.06	638.44	288.88	348.11	497.51	291.06	346.65	2168.51
				1078	867.879	1087.91	-220.036		683.75	348.84	1741.61	288.88	413.63	956.28	351.89	348.11	291.72	346.65	346.65	956.28	693.3	481.03	294.83	497.51	347.38	289.6	290.33	501.45	346.65	520.41	963.58	501.45	1115.83	346.65	348.84	11388.4	346.65	291.06	234.3	1898.1	1041.41	347.38	580.52	640.84	291.06	398.01	288.88	693.3	1618.36
				1079	938.273	1238	-299.725		918.8	565.9	703.48	351.89	3165.83	349.12	703.48	346.65	231.76	290.33	346.65	351.89	4415.81	1016.29	288.88	3165.83	347.38	289.6	288.88	346.65	364.42	4129.72	346.65	291.06	577.75	398.01	346.65	406.4	176.52	398.01	288.88	466.1	346.65	351.89	354.88	347.38	419.14	350.86	706.14	466.1	350.86
				1080	1452.07	1338.98	113.084		374.17	346.65	644.99	288.88	346.65	1898.1	1565.98	580.52	1026.85	346.65	288.88	348.11	693.3	481.03	638.72	1115.83	540.69	644.99	497.51	346.65	289.6	812.49	346.65	346.65	289.53	577.75	290.33	288.88	956.28	718.98	956.28	297.17	173.33	408.07	351.59	11388.4	1016.29	577.75	348.84	346.65	20814.6
				1081	1109.53	1650.4	-540.873		640.5	1741.61	288.88	577.75	349.56	289.6	351.59	346.65	347.38	1041.41	346.65	2805.03	346.65	693.3	355.51	288.88	575.18	1026.85	297.17	706.14	346.65	582.75	434.77	355.51	867.72	1899.74	346.65	32763.1	289.6	398.01	348.11	413.63	4415.81	346.65	234.3	349.94	294.83	355.51	347.38	683.75	4129.72
				1082	1003.74	1789.97	-786.231		575.18	706.14	346.65	577.75	706.14	288.88	294.83	20814.6	350.29	355.51	1104.44	481.03	803.47	346.65	540.69	288.88	408.07	1898.1	565.9	288.88	956.28	683.75	289.6	348.11	346.65	1899.74	918.8	350.08	288.88	406.61	1032.3	406.4	289.6	803.47	640.84	1618.36	565.9	638.44	1059.89	297.17	20814.6
				1083	1040.67	1730.99	-690.323		552.8	347.31	419.14	347.31	4129.72	600.65	706.14	644.99	540.69	2168.51	288.88	644.99	346.65	288.88	289.6	531.9	291.72	176.52	352.62	706.14	346.65	552.8	346.65	346.65	597.8	867.72	173.33	20814.6	640.5	348.84	963.58	288.88	2181.04	346.65	838.1	346.65	346.65	497.51	481.03	346.65	531.9
				1084	1584.68	1218.64	366.034		346.65	812.49	350.08	1026.85	1032.3	1104.44	346.65	350.08	334.54	600.65	6059.92	346.65	2393.74	1115.83	346.65	11388.4	1565.98	348.11	419.14	173.33	1032.3	350.86	975.26	346.65	364.42	288.88	683.75	4129.72	346.65	231.1	288.88	354.88	1032.3	803.47	4129.72	346.65	346.65	346.65	1714.87	638.44	1898.1
				1085	1366.35	1969.1	-602.754		4129.72	1387.32	552.8	565.9	1104.44	346.65	288.88	234.3	349.94	364.42	1059.89	640.84	290.33	2805.03	288.88	346.65	640.84	520.41	582.75	1026.85	288.88	1041.41	1016.29	501.45	838.1	288.88	288.88	346.65	346.65	350.29	1041.41	2583.26	706.14	346.65	20814.6	1714.87	288.88	1714.87	364.42	706.14	597.8
				1086	1086.94	1485.9	-398.955		481.03	918.8	2583.26	289.6	289.6	1059.89	1808.05	350.08	571.33	231.1	346.65	1741.61	346.65	1898.1	288.88	346.65	2583.26	638.44	2181.04	349.56	1618.36	3165.83	289.6	434.77	1714.87	963.58	777.35	2181.04	434.77	346.65	1115.83	291.06	346.65	346.65	703.48	577.75	347.38	346.65	288.88	288.88	176.52
				1087	1149.41	1400.91	-251.495		234.3	539.96	419.14	706.14	346.65	348.84	975.26	867.72	346.65	374.17	355.51	600.65	660.05	346.65	289.6	398.01	443.67	346.65	289.6	706.14	11388.4	1032.3	346.65	1618.36	413.63	571.33	2393.74	346.65	348.11	2583.26	289.6	289.53	289.6	288.88	406.61	956.28	20814.6	443.67	640.5	348.11	600.65
				1088	1745.07	1567.15	177.922		288.88	290.33	350.58	481.46	347.38	1546.99	413.63	346.65	346.65	466.1	346.65	350.08	297.17	481.46	288.88	291.06	346.65	289.6	289.6	571.33	355.51	291.06	693.3	963.58	540.69	346.65	347.38	1104.44	374.17	956.5	4129.72	289.6	348.11	11388.4	580.52	443.67	288.88	638.44	867.72	1808.05	346.65
				1089	978.944	1382.98	-404.04		350.58	2181.04	600.65	173.33	1041.41	289.6	1387.32	975.26	600.65	289.6	346.65	597.8	346.65	812.49	1565.98	501.45	346.65	346.65	1041.41	346.65	288.88	297.17	398.01	291.06	3165.83	531.9	718.98	1808.05	6059.92	11388.4	346.65	531.9	918.8	291.06	288.88	918.8	2168.51	347.38	288.88	515.39	291.06
				1090	1109.03	1300.55	-191.519		812.49	640.84	346.65	352.62	346.65	466.1	2805.03	1899.74	289.6	350.86	347.38	347.38	597.8	350.29	406.61	348.11	1741.61	20814.6	346.65	346.65	349.56	288.88	3165.83	706.14	703.48	1032.3	540.69	956.5	1714.87	706.14	5092.55	683.75	531.9	577.75	693.3	1104.44	346.65	1741.61	580.52	693.3	481.03
				1091	990.394	2006.15	-1015.76		346.65	347.38	539.96	288.88	288.88	346.65	683.75	350.29	348.11	176.52	2393.74	1618.36	11388.4	350.86	706.14	347.31	20814.6	577.75	434.77	1104.44	4129.72	346.65	291.06	348.11	346.65	288.88	803.47	597.8	640.5	918.8	346.65	348.11	2181.04	497.51	1618.36	352.62	838.1	2393.74	231.1	404.43	351.89
				1092	1034.49	1691.87	-657.378		352.62	531.9	347.38	346.65	577.75	288.88	4129.72	638.72	352.62	288.88	288.88	406.4	404.43	501.45	4129.72	294.83	5092.55	803.47	575.18	346.65	354.88	348.84	963.58	291.06	352.62	638.44	540.69	364.42	434.77	289.6	1059.89	349.12	288.88	347.31	565.9	2181.04	413.63	346.65	346.65	349.94	346.65
				1093	910.495	1516.22	-605.721		597.8	347.31	718.98	354.88	346.65	1115.83	644.99	288.88	350.58	346.65	288.88	419.14	348.11	434.77	582.75	348.11	288.88	1016.29	346.65	597.8	718.98	660.05	346.65	706.14	575.18	1135.65	1016.29	918.8	693.3	346.65	288.88	348.11	234.3	288.88	346.65	288.88	288.88	501.45	348.84	350.08	481.03
				1094	1099.31	2081.34	-982.024		334.54	1026.85	1714.87	406.61	288.88	349.94	956.5	291.06	777.35	291.35	288.88	291.06	346.65	351.59	3165.83	552.8	346.65	347.38	364.42	288.88	1899.74	349.12	638.44	346.65	1104.44	346.65	918.8	2805.03	350.29	956.5	539.96	346.65	1026.85	638.72	777.35	481.46	644.99	2181.04	1741.61	419.14	2805.03
				1095	807.586	1216.93	-409.347		346.65	20814.6	1520.61	291.06	346.65	355.51	434.77	346.65	289.6	2583.26	975.26	481.03	349.56	289.6	351.59	351.89	1016.29	1135.65	1104.44	406.61	1016.29	346.65	297.17	1618.36	718.98	348.11	297.3	552.8	2393.74	1016.29	294.83	6059.92	1714.87	348.11	1714.87	294.83	408.07	1520.61	346.65	918.8	346.65
				1096	860.694	1253.96	-393.268		552.8	349.94	350.08	1898.1	812.49	290.33	838.1	575.18	718.98	297.17	531.9	398.01	346.65	575.18	231.76	539.96	288.88	918.8	347.31	288.88	289.6	644.99	289.6	349.56	288.88	577.75	3165.83	1546.99	777.35	289.6	346.65	288.88	2168.51	1059.89	963.58	703.48	531.9	419.14	351.59	288.88	288.88
				1097	1220.25	2369.4	-1149.15		575.18	404.43	693.3	803.47	20814.6	6059.92	355.51	20814.6	297.3	600.65	176.52	288.88	289.6	347.38	346.65	346.65	6059.92	703.48	288.88	638.44	288.88	346.65	4415.81	660.05	777.35	1041.41	413.63	351.89	354.88	349.56	346.65	638.44	466.1	540.69	346.65	288.88	346.65	638.72	867.72	297.3	406.4
				1098	927.956	1226.07	-298.113		349.56	2583.26	2181.04	1387.32	346.65	289.6	1104.44	638.72	288.88	346.65	346.65	346.65	346.65	2583.26	290.33	1115.83	346.65	1741.61	2393.74	289.6	693.3	290.33	346.65	288.88	640.5	3165.83	706.14	350.58	1546.99	289.6	349.12	289.53	406.4	1546.99	347.38	638.44	803.47	1041.41	291.06	582.75	1135.65
				1099	759.462	1137.31	-377.845		350.29	348.84	289.6	4129.72	289.6	644.99	348.11	408.07	347.38	406.61	501.45	481.46	565.9	288.88	173.33	413.63	346.65	408.07	406.4	349.94	346.65	289.53	718.98	350.86	975.26	5092.55	703.48	288.88	1135.65	347.38	346.65	434.77	294.83	348.84	346.65	346.65	693.3	346.65	349.94	346.65	346.65
				1100	974.265	1313.32	-339.056		346.65	706.14	413.63	693.3	348.84	346.65	348.11	288.88	349.56	539.96	918.8	234.3	918.8	531.9	640.84	290.33	297.3	289.6	3165.83	404.43	289.6	1016.29	406.4	580.52	352.62	481.03	1104.44	290.33	1808.05	867.72	176.52	577.75	350.58	288.88	1041.41	231.1	539.96	348.11	347.38	349.56	1059.89
				1101	993.827	1978.04	-984.214		638.72	346.65	289.6	348.84	1115.83	346.65	349.12	1899.74	1898.1	347.38	571.33	288.88	347.38	956.5	1115.83	290.33	481.46	350.08	1135.65	289.6	346.65	347.38	4415.81	582.75	291.06	1898.1	693.3	346.65	1899.74	640.5	575.18	355.51	346.65	346.65	975.26	413.63	350.86	777.35	6059.92	638.44	346.65
				1102	1163.53	1136.24	27.2916		347.38	497.51	867.72	565.9	374.17	481.46	355.51	975.26	580.52	597.8	693.3	348.11	234.3	355.51	531.9	294.83	1387.32	838.1	234.3	346.65	693.3	350.58	481.46	706.14	364.42	288.88	406.4	173.33	975.26	346.65	346.65	3165.83	32763.1	289.6	352.62	867.72	289.6	346.65	346.65	289.6	693.3
				1103	1164.87	1503.89	-339.022		1104.44	297.17	1546.99	867.72	1115.83	346.65	288.88	501.45	1026.85	597.8	660.05	346.65	346.65	346.65	1026.85	956.5	975.26	346.65	346.65	346.65	398.01	374.17	288.88	288.88	176.52	11388.4	288.88	571.33	231.76	346.65	346.65	2181.04	466.1	288.88	288.88	1115.83	346.65	350.86	501.45	481.46	173.33
				1104	1001.75	1887.71	-885.96		540.69	290.33	975.26	419.14	2393.74	1032.3	351.89	777.35	1026.85	638.44	348.84	346.65	288.88	1899.74	349.12	515.39	640.5	1898.1	346.65	838.1	1898.1	350.29	443.67	346.65	1041.41	571.33	693.3	346.65	638.44	20814.6	963.58	288.88	638.44	4129.72	963.58	288.88	346.65	812.49	1714.87	346.65	640.84
				1105	1244.59	1727.51	-482.914		291.72	231.76	346.65	640.5	355.51	1714.87	354.88	350.08	349.94	291.72	290.33	515.39	600.65	803.47	531.9	288.88	355.51	32763.1	1059.89	289.6	348.11	289.6	346.65	346.65	2583.26	1618.36	347.38	597.8	703.48	346.65	349.94	1026.85	956.28	288.88	346.65	1546.99	297.3	693.3	11388.4	348.11	1115.83
				1106	2102.62	1296.05	806.566		348.11	347.38	346.65	6059.92	352.62	346.65	347.38	1520.61	290.33	434.77	4415.81	481.03	918.8	406.61	520.41	291.06	1016.29	956.28	346.65	176.52	20814.6	346.65	4129.72	481.03	501.45	466.1	348.11	290.33	1135.65	346.65	346.65	346.65	347.38	346.65	20814.6	419.14	777.35	32763.1	640.5	11388.4	346.65
				1107	1263.73	1610.24	-346.514		582.75	812.49	1135.65	297.3	346.65	4415.81	718.98	231.1	703.48	32763.1	2583.26	693.3	346.65	638.44	404.43	346.65	347.31	289.6	346.65	1104.44	297.3	176.52	334.54	288.88	918.8	963.58	975.26	443.67	408.07	289.6	1898.1	291.06	481.46	346.65	975.26	291.06	347.38	413.63	1618.36	347.38	706.14
				1108	1178.09	1617.2	-439.108		347.38	501.45	956.5	352.62	531.9	867.72	565.9	963.58	234.3	350.86	1808.05	2393.74	346.65	346.65	347.38	597.8	497.51	580.52	683.75	413.63	288.88	231.1	4129.72	640.84	355.51	288.88	406.4	552.8	644.99	975.26	354.88	350.86	346.65	288.88	1741.61	289.6	20814.6	173.33	1016.29	640.5	481.46
				1109	1183.26	1535.6	-352.334		352.62	294.83	288.88	173.33	539.96	346.65	706.14	291.72	288.88	288.88	346.65	346.65	1041.41	1104.44	706.14	346.65	398.01	481.03	413.63	350.08	2583.26	718.98	297.3	351.89	350.29	481.46	346.65	346.65	515.39	539.96	481.46	1546.99	867.72	347.38	346.65	347.31	349.94	565.9	4415.81	234.3	1115.83
				1110	836.176	1596.67	-760.492		4129.72	349.94	234.3	347.38	288.88	693.3	346.65	346.65	351.89	1898.1	288.88	234.3	413.63	346.65	597.8	346.65	571.33	466.1	1520.61	231.1	288.88	1741.61	288.88	531.9	703.48	1565.98	291.06	693.3	348.84	520.41	346.65	918.8	288.88	693.3	552.8	11388.4	718.98	346.65	290.33	600.65	231.76
				1111	1292.5	1292.03	0.467028		297.17	600.65	297.17	501.45	350.08	346.65	288.88	346.65	288.88	706.14	349.56	4415.81	1026.85	290.33	346.65	552.8	2805.03	398.01	1898.1	289.6	289.6	3165.83	288.88	406.4	1898.1	349.12	346.65	838.1	638.72	349.56	348.11	404.43	956.5	1898.1	975.26	234.3	1520.61	6059.92	346.65	288.88	1714.87
				1112	824.383	1714.9	-890.516		352.62	398.01	347.31	1808.05	289.6	346.65	1041.41	803.47	497.51	515.39	413.63	231.1	346.65	956.5	406.4	350.08	288.88	291.72	706.14	346.65	443.67	350.29	346.65	350.29	693.3	349.12	346.65	1026.85	346.65	350.86	497.51	350.86	918.8	803.47	355.51	1714.87	1618.36	867.72	350.58	355.51	577.75
				1113	817.825	1705.2	-887.375		540.69	347.38	838.1	1041.41	288.88	374.17	660.05	289.6	289.6	347.38	703.48	288.88	348.11	1618.36	408.07	466.1	1059.89	1714.87	291.72	867.72	600.65	1741.61	288.88	349.56	349.94	349.56	346.65	176.52	1104.44	347.38	640.84	4129.72	288.88	2181.04	644.99	481.46	176.52	539.96	1808.05	350.29	346.65
				1114	1236.02	2058.7	-822.683		466.1	346.65	288.88	1565.98	346.65	540.69	683.75	352.62	867.72	918.8	501.45	364.42	347.38	803.47	347.38	346.65	975.26	351.59	644.99	346.65	351.59	600.65	540.69	288.88	812.49	975.26	640.84	6059.92	348.11	346.65	918.8	975.26	346.65	434.77	706.14	288.88	288.88	3165.83	577.75	2805.03	3165.83
				1115	953.506	1397.42	-443.919		351.89	1041.41	346.65	3165.83	288.88	294.83	1387.32	364.42	291.06	434.77	348.11	2583.26	501.45	11388.4	443.67	404.43	289.6	350.86	291.72	683.75	346.65	346.65	347.38	565.9	346.65	1565.98	571.33	374.17	1026.85	1387.32	288.88	1032.3	1115.83	231.76	1741.61	354.88	497.51	693.3	176.52	539.96	346.65
				1116	1139.93	1696.42	-556.485		346.65	1041.41	501.45	501.45	354.88	288.88	413.63	11388.4	346.65	600.65	346.65	350.29	413.63	1059.89	838.1	297.3	3165.83	291.72	346.65	350.08	718.98	374.17	956.28	565.9	346.65	346.65	348.11	346.65	349.94	640.5	291.35	2583.26	838.1	693.3	176.52	582.75	413.63	176.52	481.03	6059.92	289.6
				1117	1416.24	1277.91	138.33		2181.04	346.65	1016.29	1546.99	1546.99	4129.72	291.72	5092.55	539.96	349.56	346.65	347.31	1115.83	289.6	580.52	291.72	575.18	706.14	297.3	346.65	290.33	349.56	354.88	231.76	290.33	294.83	354.88	552.8	346.65	2181.04	351.59	404.43	288.88	1387.32	5092.55	1387.32	346.65	539.96	346.65	346.65	346.65
				1118	865.066	2034.18	-1169.12		644.99	346.65	706.14	520.41	531.9	291.06	5092.55	531.9	289.6	288.88	975.26	364.42	918.8	297.3	956.5	1546.99	2168.51	11388.4	348.11	289.6	351.59	350.08	540.69	660.05	404.43	520.41	443.67	638.72	706.14	290.33	289.6	288.88	515.39	1808.05	347.38	540.69	346.65	350.08	693.3	234.3	11388.4
				1119	1284.4	1704.77	-420.363		291.72	693.3	347.38	404.43	346.65	531.9	348.84	347.38	348.11	1026.85	346.65	32763.1	1026.85	6059.92	1808.05	346.65	374.17	346.65	466.1	660.05	288.88	481.03	406.4	406.4	660.05	867.72	347.31	347.38	501.45	703.48	5092.55	1059.89	288.88	571.33	3165.83	1115.83	231.1	355.51	291.72	638.72	349.12
				1120	1606.79	1205.35	401.438		520.41	1520.61	289.6	346.65	347.38	539.96	501.45	346.65	1808.05	288.88	1059.89	501.45	346.65	20814.6	346.65	32763.1	350.58	289.6	346.65	349.12	355.51	481.03	2805.03	350.86	597.8	1016.29	350.29	346.65	346.65	1016.29	346.65	346.65	501.45	347.31	638.44	288.88	346.65	289.6	481.46	32763.1	575.18
				1121	912.734	1653.94	-741.209		539.96	1115.83	1565.98	32763.1	348.11	291.06	640.5	1026.85	3165.83	4415.81	334.54	406.4	346.65	289.6	288.88	406.4	638.44	466.1	349.94	288.88	520.41	348.84	351.59	288.88	777.35	571.33	1714.87	565.9	1059.89	288.88	346.65	346.65	515.39	346.65	956.5	346.65	288.88	288.88	2181.04	2805.03	1026.85
				1122	1143.39	1142.23	1.16573		2168.51	1041.41	346.65	348.11	803.47	1520.61	346.65	1026.85	294.83	515.39	638.44	2583.26	638.72	349.56	20814.6	1714.87	2583.26	20814.6	374.17	291.35	364.42	350.29	346.65	531.9	231.76	1565.98	288.88	346.65	355.51	374.17	640.5	419.14	374.17	812.49	349.94	351.89	413.63	289.6	1115.83	346.65	348.11
				1123	981.922	2406.03	-1424.1		1546.99	481.46	6059.92	575.18	1115.83	1026.85	346.65	346.65	552.8	582.75	597.8	1618.36	355.51	867.72	2393.74	571.33	777.35	346.65	575.18	348.11	350.29	777.35	419.14	347.38	1387.32	289.6	289.6	347.31	288.88	355.51	706.14	176.52	346.65	288.88	520.41	290.33	346.65	288.88	706.14	4129.72	346.65
				1124	1149.73	1697.33	-547.603		2805.03	348.11	408.07	288.88	346.65	1898.1	640.84	552.8	346.65	351.89	346.65	347.31	466.1	1059.89	11388.4	4415.81	291.35	173.33	350.58	291.06	32763.1	350.08	288.88	288.88	289.6	346.65	346.65	349.94	294.83	466.1	2583.26	346.65	406.4	406.61	288.88	600.65	348.11	11388.4	575.18	1387.32	346.65
				1125	1320.19	1555.63	-235.442		539.96	4415.81	290.33	571.33	434.77	346.65	349.12	413.63	288.88	575.18	288.88	348.11	288.88	1899.74	297.3	867.72	2393.74	289.6	2583.26	975.26	288.88	176.52	288.88	349.56	288.88	32763.1	346.65	231.1	348.11	638.72	515.39	364.42	515.39	2583.26	32763.1	346.65	352.62	838.1	638.44	346.65	346.65
				1126	1279.58	1497.28	-217.701		346.65	1546.99	2181.04	289.6	501.45	481.46	290.33	515.39	346.65	693.3	289.6	803.47	346.65	2805.03	288.88	231.1	481.46	231.1	348.11	297.17	364.42	706.14	777.35	640.5	289.6	346.65	346.65	347.38	597.8	1546.99	297.3	515.39	346.65	2181.04	443.67	346.65	355.51	975.26	540.69	1808.05	346.65
				1127	1126.15	1587.98	-461.831		398.01	349.94	288.88	565.9	346.65	1387.32	803.47	355.51	346.65	1714.87	354.88	1059.89	406.4	565.9	346.65	703.48	20814.6	838.1	346.65	600.65	352.62	1565.98	354.88	346.65	291.35	346.65	346.65	346.65	348.11	1026.85	346.65	348.11	956.5	597.8	288.88	406.4	291.35	481.03	346.65	290.33	408.07
				1128	1458.94	1638.01	-179.067		32763.1	1059.89	956.5	346.65	1898.1	350.08	812.49	582.75	1041.41	346.65	346.65	597.8	703.48	291.06	297.3	1618.36	346.65	349.56	660.05	349.94	571.33	374.17	1618.36	347.38	348.11	706.14	1059.89	355.51	348.11	294.83	288.88	2805.03	6059.92	346.65	683.75	963.58	1565.98	1032.3	1899.74	11388.4	481.03
				1129	1171.06	2041.06	-870.007		349.94	288.88	289.6	289.6	288.88	231.1	963.58	1808.05	1565.98	867.72	1026.85	867.72	515.39	346.65	354.88	289.6	404.43	1546.99	291.06	346.65	1618.36	408.07	1026.85	288.88	346.65	4129.72	347.38	291.06	346.65	6059.92	1115.83	481.03	577.75	497.51	334.54	346.65	231.1	346.65	404.43	20814.6	346.65
				1130	766.178	1425.3	-659.124		443.67	803.47	2168.51	291.35	703.48	693.3	346.65	346.65	3165.83	289.6	1565.98	288.88	348.11	963.58	918.8	288.88	4129.72	575.18	346.65	350.08	334.54	351.89	347.38	231.1	297.3	351.89	398.01	956.5	346.65	346.65	346.65	640.84	347.38	1565.98	347.38	346.65	347.31	5092.55	351.89	434.77	346.65
				1131	847.67	1583.48	-735.808		706.14	434.77	539.96	706.14	355.51	291.35	419.14	294.83	777.35	582.75	347.38	693.3	346.65	693.3	346.65	531.9	297.3	515.39	812.49	497.51	683.75	640.84	350.29	540.69	434.77	434.77	706.14	288.88	565.9	1026.85	600.65	291.06	288.88	404.43	501.45	289.6	2583.26	346.65	11388.4	575.18	288.88
				1132	1392.31	1470.17	-77.8596		812.49	2181.04	434.77	289.6	640.5	346.65	3165.83	1104.44	918.8	374.17	638.72	348.84	364.42	346.65	173.33	288.88	1059.89	777.35	718.98	347.38	638.44	1032.3	1741.61	346.65	348.11	571.33	288.88	347.38	956.28	1104.44	2168.51	406.61	20814.6	1808.05	812.49	346.65	346.65	539.96	580.52	6059.92	334.54
				1133	855.118	1392	-536.885		348.84	481.46	540.69	683.75	346.65	956.28	660.05	408.07	803.47	346.65	531.9	355.51	5092.55	2583.26	515.39	291.35	346.65	398.01	291.06	6059.92	290.33	466.1	346.65	501.45	346.65	540.69	346.65	408.07	288.88	956.5	552.8	350.58	346.65	176.52	660.05	693.3	580.52	297.17	803.47	288.88	348.11
				1134	1474.85	1596.69	-121.844		346.65	638.44	644.99	956.28	718.98	348.11	32763.1	288.88	347.31	706.14	481.03	289.53	531.9	346.65	346.65	352.62	346.65	290.33	348.11	956.5	289.53	289.6	347.38	956.28	1741.61	404.43	434.77	580.52	348.11	1546.99	288.88	288.88	173.33	5092.55	346.65	288.88	176.52	693.3	289.6	288.88	288.88
				1135	1250.57	2252.02	-1001.44		956.5	2583.26	176.52	291.06	288.88	347.38	347.31	289.6	838.1	355.51	6059.92	349.94	288.88	706.14	350.58	348.11	176.52	812.49	297.3	346.65	1618.36	706.14	575.18	234.3	346.65	777.35	346.65	350.58	334.54	346.65	1898.1	640.5	346.65	638.72	350.86	20814.6	291.72	571.33	640.5	346.65	434.77
				1136	1205.76	1802.98	-597.221		346.65	520.41	289.6	582.75	1104.44	660.05	347.38	1059.89	346.65	5092.55	347.31	346.65	348.11	347.38	346.65	291.06	288.88	346.65	346.65	346.65	289.6	571.33	2393.74	419.14	355.51	565.9	1618.36	231.1	351.59	638.72	406.61	346.65	539.96	918.8	231.76	32763.1	600.65	346.65	434.77	777.35	838.1
				1137	1772.23	1636.44	135.783		346.65	3165.83	348.11	600.65	1032.3	565.9	1899.74	683.75	291.35	347.38	803.47	638.44	867.72	443.67	348.11	349.56	348.11	291.72	1041.41	289.6	963.58	288.88	1714.87	398.01	703.48	975.26	1741.61	290.33	11388.4	640.84	288.88	1026.85	346.65	539.96	1898.1	1808.05	289.6	346.65	348.84	347.38	289.6
				1138	1175.39	1978.93	-803.536		354.88	348.11	1899.74	540.69	956.5	355.51	683.75	346.65	1565.98	348.84	638.72	347.38	346.65	552.8	346.65	1059.89	291.06	346.65	1898.1	1898.1	638.72	347.31	1059.89	693.3	803.47	291.35	348.84	413.63	347.38	291.72	867.72	349.94	289.6	349.94	290.33	11388.4	288.88	1016.29	347.31	2805.03	1059.89
				1139	966.142	1046.12	-79.9815		231.1	297.17	2583.26	346.65	1520.61	346.65	334.54	288.88	346.65	291.35	638.72	288.88	346.65	347.38	289.6	539.96	406.61	693.3	956.5	288.88	354.88	1032.3	290.33	1059.89	348.11	294.83	4415.81	351.89	1026.85	404.43	638.72	1714.87	520.41	346.65	297.17	1898.1	4415.81	347.38	638.44	580.52	294.83
				1140	1166.06	1512.46	-346.394		290.33	1032.3	346.65	348.11	346.65	288.88	640.5	289.6	6059.92	297.17	288.88	718.98	1546.99	290.33	288.88	1565.98	347.38	1059.89	346.65	348.84	348.84	406.4	2168.51	406.61	288.88	347.38	693.3	364.42	32763.1	231.76	289.6	351.89	4415.81	346.65	1618.36	288.88	4129.72	176.52	346.65	2805.03	348.11
				1141	938.458	1183.1	-244.646		289.6	350.08	1618.36	1026.85	600.65	291.35	291.35	355.51	297.3	640.84	288.88	349.56	352.62	693.3	582.75	350.08	346.65	644.99	703.48	289.6	346.65	975.26	575.18	349.12	683.75	838.1	288.88	600.65	515.39	718.98	346.65	288.88	364.42	1032.3	644.99	2805.03	575.18	638.72	571.33	346.65	1618.36
				1142	792.939	2695.55	-1902.61		539.96	481.46	288.88	349.12	5092.55	660.05	718.98	11388.4	291.06	703.48	288.88	638.72	1565.98	348.11	231.1	812.49	348.84	1041.41	597.8	288.88	2168.51	346.65	297.3	294.83	364.42	347.38	1059.89	346.65	481.03	347.31	2168.51	497.51	288.88	289.6	346.65	173.33	683.75	347.31	288.88	571.33	515.39
				1143	699.545	1732.66	-1033.12		355.51	531.9	288.88	349.12	1899.74	434.77	347.31	693.3	355.51	640.5	3165.83	660.05	580.52	640.84	351.59	1618.36	288.88	289.6	289.6	291.35	289.53	1899.74	351.59	565.9	289.6	867.72	434.77	288.88	406.61	347.31	777.35	289.6	348.11	346.65	5092.55	539.96	956.5	975.26	975.26	1387.32	1898.1
				1144	1240.84	953.455	287.389		350.86	346.65	349.12	288.88	1032.3	1041.41	1808.05	660.05	346.65	290.33	347.31	348.11	348.11	638.44	346.65	2805.03	346.65	406.4	346.65	347.38	289.6	349.94	703.48	346.65	597.8	404.43	350.29	294.83	288.88	173.33	346.65	290.33	346.65	638.44	577.75	2805.03	346.65	1618.36	1546.99	1741.61	565.9
				1145	1088.82	1959.73	-870.917		173.33	539.96	346.65	1135.65	349.94	346.65	348.11	703.48	571.33	288.88	346.65	1387.32	349.56	419.14	346.65	582.75	374.17	520.41	346.65	334.54	288.88	346.65	289.6	1387.32	291.35	1618.36	346.65	288.88	346.65	346.65	2805.03	346.65	520.41	347.31	600.65	501.45	288.88	346.65	1899.74	640.84	347.38
				1146	782.515	1533.27	-750.757		346.65	289.6	346.65	289.6	867.72	346.65	346.65	600.65	571.33	4129.72	408.07	552.8	434.77	176.52	350.29	346.65	289.6	2181.04	419.14	289.6	838.1	291.06	346.65	963.58	515.39	956.5	1135.65	1714.87	683.75	346.65	346.65	1546.99	638.44	348.11	291.35	349.94	443.67	408.07	352.62	4415.81	443.67
				1147	1158.98	1815.11	-656.127		234.3	956.28	288.88	918.8	346.65	571.33	294.83	350.58	1135.65	291.72	1059.89	288.88	419.14	1032.3	577.75	346.65	350.58	346.65	2168.51	349.94	1135.65	288.88	11388.4	540.69	32763.1	289.6	288.88	867.72	346.65	349.94	288.88	718.98	540.69	346.65	580.52	1041.41	288.88	777.35	1026.85	693.3	350.86
				1148	1351.47	2100.96	-749.489		683.75	347.38	20814.6	348.11	575.18	346.65	291.06	289.53	350.86	404.43	1898.1	351.89	515.39	693.3	346.65	520.41	346.65	404.43	706.14	600.65	291.35	1546.99	346.65	289.6	349.12	577.75	173.33	443.67	2181.04	1059.89	1714.87	4129.72	531.9	577.75	291.35	577.75	1741.61	577.75	1714.87	348.11	531.9
				1149	890.55	1873.4	-982.849		1741.61	346.65	398.01	1546.99	3165.83	294.83	3165.83	1059.89	346.65	355.51	349.12	1618.36	346.65	1041.41	291.35	408.07	346.65	346.65	346.65	577.75	580.52	288.88	350.86	683.75	419.14	364.42	1059.89	1032.3	597.8	4415.81	288.88	288.88	346.65	11388.4	640.84	3165.83	693.3	501.45	640.84	6059.92	289.6
				1150	1309.2	1512.68	-203.479		6059.92	2805.03	354.88	334.54	346.65	288.88	640.5	582.75	539.96	956.5	3165.83	777.35	350.29	294.83	347.38	348.11	176.52	812.49	350.86	1032.3	231.1	11388.4	346.65	2583.26	660.05	350.58	346.65	290.33	2393.74	1104.44	291.72	2181.04	346.65	346.65	346.65	419.14	346.65	1115.83	640.84	346.65	291.06
				1151	1269.32	1355.12	-85.7998		291.72	571.33	291.06	346.65	838.1	173.33	6059.92	660.05	1546.99	346.65	288.88	706.14	346.65	918.8	497.51	1026.85	346.65	1565.98	640.5	838.1	346.65	349.94	577.75	288.88	349.56	347.38	1898.1	289.6	350.58	2583.26	5092.55	294.83	347.38	443.67	2181.04	404.43	11388.4	600.65	288.88	288.88	693.3
				1152	949.637	1440.98	-491.34		1026.85	173.33	838.1	497.51	234.3	351.59	956.28	289.6	346.65	481.03	346.65	288.88	346.65	640.84	640.84	20814.6	803.47	597.8	2805.03	346.65	2393.74	289.6	638.44	1546.99	346.65	640.84	346.65	11388.4	398.01	289.6	1565.98	693.3	1520.61	2393.74	346.65	1565.98	346.65	231.76	346.65	693.3	539.96
				1153	1600.75	1584.28	16.4763		348.11	1546.99	597.8	963.58	288.88	346.65	515.39	351.59	956.5	289.6	351.89	660.05	352.62	640.84	347.38	803.47	4415.81	501.45	443.67	355.51	419.14	346.65	640.5	346.65	5092.55	5092.55	706.14	1520.61	346.65	11388.4	347.38	867.72	466.1	291.35	703.48	346.65	288.88	3165.83	291.72	1135.65	1032.3
				1154	1387.61	1166.84	220.766		234.3	348.11	683.75	956.28	350.86	1115.83	355.51	288.88	334.54	1115.83	11388.4	1032.3	346.65	347.38	600.65	346.65	173.33	2805.03	346.65	2583.26	540.69	374.17	1565.98	406.4	838.1	346.65	231.1	346.65	288.88	289.53	571.33	346.65	812.49	348.84	346.65	351.59	552.8	347.31	348.11	406.4	346.65
				1155	1398.87	1533.98	-135.116		466.1	291.06	346.65	294.83	539.96	289.53	575.18	346.65	777.35	289.6	963.58	346.65	956.5	346.65	777.35	346.65	350.08	580.52	289.6	956.5	597.8	703.48	32763.1	364.42	703.48	346.65	348.11	1135.65	11388.4	346.65	803.47	867.72	290.33	1898.1	346.65	349.12	571.33	1026.85	346.65	355.51	1032.3
				1156	1336.82	1423.95	-87.1315		346.65	1041.41	351.89	693.3	1899.74	354.88	582.75	777.35	638.44	4129.72	346.65	349.56	419.14	288.88	347.38	2181.04	2393.74	1032.3	32763.1	956.28	5092.55	812.49	540.69	350.58	348.84	600.65	289.6	777.35	515.39	347.38	354.88	346.65	291.06	1565.98	288.88	346.65	2181.04	290.33	803.47	552.8	838.1
				1157	1008.24	1578.83	-570.584		289.6	4415.81	577.75	20814.6	975.26	5092.55	351.89	347.38	571.33	346.65	640.84	956.28	1115.83	434.77	348.11	346.65	956.28	531.9	346.65	334.54	693.3	176.52	419.14	346.65	288.88	291.35	334.54	1026.85	2583.26	4415.81	347.38	597.8	398.01	640.84	1899.74	350.86	2393.74	364.42	963.58	11388.4	918.8
				1158	741.684	1366.68	-624.996		346.65	351.59	975.26	173.33	355.51	346.65	640.5	838.1	520.41	349.56	5092.55	346.65	531.9	374.17	1016.29	176.52	347.38	346.65	351.89	2393.74	812.49	347.38	571.33	346.65	1026.85	351.59	289.6	346.65	497.51	351.89	347.38	289.6	1041.41	176.52	374.17	497.51	600.65	290.33	3165.83	2805.03	173.33
				1159	1204.76	2172.83	-968.077		515.39	347.38	289.6	2393.74	32763.1	349.94	350.29	1387.32	346.65	803.47	975.26	350.29	347.38	291.72	565.9	234.3	288.88	350.58	297.17	838.1	580.52	346.65	346.65	346.65	481.03	348.11	638.44	355.51	1899.74	347.38	351.89	350.58	346.65	288.88	348.11	571.33	347.38	706.14	346.65	1714.87	288.88
				1160	1112.34	1299.87	-187.531		349.94	565.9	539.96	398.01	346.65	1714.87	640.84	1387.32	348.11	6059.92	600.65	956.28	288.88	288.88	348.11	398.01	975.26	2805.03	289.6	640.84	289.6	288.88	600.65	520.41	289.6	290.33	600.65	398.01	638.44	288.88	355.51	288.88	1135.65	288.88	346.65	2393.74	288.88	597.8	956.28	291.72	288.88
				1161	678.237	1832.77	-1154.53		1546.99	289.6	481.03	291.35	290.33	580.52	1565.98	1059.89	297.17	176.52	355.51	348.11	347.38	348.11	347.38	398.01	975.26	290.33	297.3	481.03	346.65	346.65	346.65	288.88	347.31	346.65	291.35	289.6	288.88	3165.83	291.72	638.44	364.42	355.51	718.98	288.88	600.65	963.58	1016.29	289.6	231.1
				1162	715.599	1536.06	-820.463		1618.36	1565.98	2168.51	346.65	346.65	289.6	540.69	346.65	2805.03	4129.72	398.01	408.07	346.65	291.35	597.8	6059.92	289.6	355.51	288.88	1041.41	1618.36	644.99	355.51	481.46	348.11	234.3	718.98	2168.51	346.65	1135.65	2583.26	288.88	1032.3	348.11	288.88	288.88	346.65	346.65	703.48	718.98	297.3
				1163	1249.99	1855.71	-605.718		288.88	565.9	288.88	231.76	597.8	867.72	565.9	350.58	288.88	693.3	398.01	346.65	406.4	4129.72	638.72	288.88	1899.74	404.43	718.98	2393.74	334.54	577.75	288.88	2805.03	346.65	640.5	918.8	812.49	406.4	640.5	1041.41	294.83	540.69	1104.44	347.38	350.08	501.45	531.9	963.58	348.11	419.14
				1164	1086.79	2152.91	-1066.12		582.75	638.44	571.33	580.52	803.47	288.88	434.77	1898.1	289.6	346.65	288.88	348.11	1016.29	346.65	346.65	703.48	349.94	520.41	4129.72	289.6	288.88	1041.41	1741.61	347.31	413.63	348.11	346.65	565.9	1899.74	349.12	347.38	289.6	1104.44	718.98	481.46	481.46	288.88	289.53	291.06	1546.99	348.84
				1165	918.359	1218.16	-299.806		640.84	718.98	638.72	413.63	347.38	1899.74	1032.3	408.07	443.67	291.06	347.31	1016.29	290.33	2583.26	434.77	565.9	638.44	346.65	520.41	2393.74	419.14	693.3	346.65	638.44	644.99	346.65	348.84	20814.6	349.12	289.6	346.65	352.62	288.88	288.88	582.75	2393.74	346.65	349.56	347.31	294.83	406.4
				1166	1042.95	1840.44	-797.488		351.59	288.88	288.88	346.65	404.43	11388.4	520.41	803.47	956.28	575.18	346.65	956.28	350.58	291.06	497.51	539.96	419.14	963.58	289.6	1041.41	520.41	289.6	288.88	1714.87	580.52	531.9	20814.6	1135.65	404.43	346.65	565.9	346.65	352.62	289.6	288.88	348.11	346.65	5092.55	297.3	404.43	297.3
				1167	1412.02	1131.09	280.926		600.65	288.88	956.5	288.88	346.65	346.65	289.6	956.5	346.65	466.1	351.59	346.65	176.52	552.8	288.88	838.1	291.35	346.65	1059.89	11388.4	2168.51	640.5	6059.92	289.6	1115.83	32763.1	354.88	288.88	2805.03	552.8	374.17	638.72	348.11	406.61	355.51	638.44	520.41	1041.41	406.61	963.58	1898.1
				1168	1288.79	1100.95	187.844		1714.87	289.6	350.29	1899.74	1387.32	290.33	346.65	1808.05	683.75	419.14	350.86	32763.1	501.45	3165.83	1546.99	289.6	956.28	1104.44	640.5	11388.4	349.56	644.99	288.88	291.72	693.3	693.3	434.77	434.77	347.31	4415.81	1135.65	434.77	350.08	289.53	348.84	406.61	291.72	20814.6	288.88	408.07	346.65
				1169	1427.81	1128.31	299.498		20814.6	231.1	289.6	466.1	173.33	290.33	350.86	1032.3	582.75	346.65	173.33	580.52	290.33	443.67	580.52	497.51	1618.36	355.51	644.99	346.65	520.41	346.65	346.65	803.47	349.94	638.72	289.6	838.1	231.76	291.72	350.08	1899.74	644.99	660.05	349.56	288.88	3165.83	288.88	348.11	349.12	597.8
				1170	989.143	1424.5	-435.353		1520.61	346.65	349.12	288.88	1115.83	597.8	777.35	355.51	346.65	956.5	289.6	540.69	1714.87	290.33	419.14	291.72	288.88	350.58	703.48	290.33	346.65	32763.1	406.4	600.65	234.3	2181.04	2181.04	638.44	1618.36	539.96	231.76	406.61	288.88	419.14	347.31	640.84	346.65	956.5	350.86	374.17	638.44
				1171	1078.23	1301.74	-223.513		11388.4	1387.32	638.72	501.45	289.6	398.01	406.4	288.88	1546.99	346.65	288.88	582.75	350.08	571.33	347.38	289.6	288.88	354.88	346.65	3165.83	640.5	234.3	346.65	571.33	291.06	346.65	347.38	346.65	2805.03	2393.74	2583.26	346.65	4129.72	289.6	355.51	351.89	288.88	20814.6	347.38	703.48	347.38
				1172	1249.38	1299.78	-50.3989		406.61	291.35	501.45	3165.83	703.48	3165.83	288.88	32763.1	346.65	5092.55	404.43	408.07	346.65	1026.85	600.65	497.51	289.6	364.42	297.3	2583.26	918.8	975.26	288.88	289.6	348.84	1016.29	539.96	291.72	1387.32	289.53	347.38	347.38	20814.6	1041.41	406.61	231.1	1899.74	231.1	291.72	577.75	4129.72
				1173	1190.24	1243.42	-53.1767		640.5	291.35	288.88	291.72	347.38	638.72	334.54	289.6	289.6	346.65	582.75	4415.81	443.67	347.38	346.65	297.3	600.65	640.5	346.65	346.65	1041.41	346.65	176.52	956.28	703.48	1135.65	406.61	1808.05	346.65	355.51	355.51	350.08	288.88	1059.89	1016.29	1041.41	693.3	1741.61	1898.1	350.29	718.98
				1174	1276.43	1499.21	-222.775		580.52	234.3	398.01	352.62	2168.51	531.9	346.65	777.35	346.65	289.6	531.9	1016.29	289.6	20814.6	288.88	481.03	4415.81	803.47	288.88	346.65	1032.3	497.51	1714.87	231.1	297.3	706.14	434.77	413.63	173.33	346.65	346.65	173.33	352.62	355.51	501.45	350.08	1565.98	354.88	289.6	419.14	288.88
				1175	640.288	1596.89	-956.6		466.1	288.88	347.38	346.65	288.88	346.65	398.01	539.96	1714.87	346.65	638.72	291.06	571.33	346.65	1618.36	466.1	349.12	565.9	1714.87	176.52	348.11	1520.61	1032.3	347.38	413.63	346.65	288.88	288.88	600.65	580.52	346.65	290.33	288.88	288.88	693.3	231.76	1618.36	404.43	693.3	718.98	346.65
				1176	1262.31	1261.51	0.80689		20814.6	288.88	497.51	693.3	349.12	803.47	297.17	5092.55	1016.29	346.65	288.88	346.65	291.06	575.18	577.75	812.49	1115.83	6059.92	288.88	288.88	540.69	443.67	346.65	693.3	290.33	515.39	565.9	297.17	346.65	497.51	346.65	1808.05	354.88	640.5	531.9	290.33	520.41	176.52	350.29	294.83	355.51
				1177	1245.52	2325.2	-1079.68		347.38	1104.44	660.05	348.11	777.35	2168.51	2583.26	288.88	531.9	288.88	552.8	1104.44	346.65	288.88	531.9	350.86	346.65	288.88	693.3	346.65	777.35	531.9	349.94	975.26	289.6	571.33	1032.3	350.08	2393.74	552.8	812.49	290.33	294.83	2181.04	289.6	289.53	347.38	404.43	346.65	540.69	2583.26
				1178	1145.38	1664.97	-519.581		346.65	346.65	660.05	1618.36	20814.6	288.88	348.11	355.51	350.58	640.84	406.61	346.65	2393.74	297.3	5092.55	288.88	520.41	419.14	1041.41	575.18	289.6	350.29	571.33	288.88	515.39	683.75	354.88	443.67	347.38	231.1	683.75	1546.99	466.1	289.6	346.65	640.5	693.3	20814.6	289.53	531.9	777.35
				1179	867.469	1420.17	-552.699		6059.92	231.76	346.65	703.48	348.84	350.58	346.65	640.84	6059.92	347.38	348.11	346.65	693.3	580.52	419.14	288.88	638.72	1808.05	346.65	351.59	288.88	355.51	176.52	334.54	582.75	346.65	481.46	638.72	346.65	580.52	346.65	706.14	956.28	291.35	2168.51	6059.92	346.65	231.76	346.65	346.65	600.65
				1180	1115.34	1753.58	-638.242		706.14	364.42	2805.03	288.88	288.88	350.86	404.43	408.07	346.65	975.26	346.65	404.43	520.41	347.38	288.88	346.65	231.1	975.26	6059.92	540.69	289.53	348.11	693.3	1026.85	577.75	294.83	580.52	683.75	1899.74	297.17	1016.29	346.65	577.75	481.03	291.72	346.65	346.65	531.9	176.52	4129.72	838.1
				1181	1525.09	1606.48	-81.3946		4129.72	374.17	348.84	346.65	580.52	11388.4	520.41	481.03	347.38	918.8	540.69	349.94	346.65	1808.05	4129.72	294.83	346.65	580.52	288.88	346.65	346.65	346.65	346.65	706.14	703.48	294.83	173.33	777.35	346.65	638.72	803.47	1387.32	355.51	351.89	347.31	231.76	539.96	346.65	1520.61	288.88	1898.1
				1182	1125.93	1709.55	-583.62		347.38	406.4	354.88	580.52	777.35	346.65	1026.85	2181.04	290.33	497.51	2181.04	290.33	290.33	288.88	374.17	20814.6	1059.89	2393.74	289.6	706.14	408.07	234.3	582.75	349.12	351.89	1104.44	693.3	346.65	173.33	703.48	1520.61	1387.32	173.33	346.65	1104.44	346.65	404.43	2583.26	347.38	580.52	1618.36
				1183	1055.23	1374.7	-319.462		1026.85	408.07	531.9	1714.87	443.67	288.88	346.65	539.96	5092.55	777.35	348.84	571.33	577.75	1520.61	434.77	291.72	867.72	571.33	289.6	4129.72	406.61	289.6	1565.98	501.45	419.14	347.38	294.83	597.8	346.65	703.48	346.65	1898.1	364.42	348.84	3165.83	288.88	231.76	350.29	288.88	346.65	706.14
				1184	988.413	1623.35	-634.934		2168.51	1026.85	4415.81	348.11	346.65	346.65	1104.44	481.46	1059.89	346.65	346.65	552.8	867.72	812.49	466.1	4129.72	288.88	289.6	290.33	350.08	706.14	346.65	640.84	693.3	289.6	497.51	1618.36	706.14	434.77	288.88	289.6	660.05	291.35	346.65	288.88	408.07	582.75	1041.41	346.65	11388.4	346.65
				1185	1391.92	2239.17	-847.249		552.8	290.33	297.3	693.3	350.08	582.75	918.8	1115.83	346.65	11388.4	346.65	5092.55	1898.1	644.99	4415.81	1618.36	346.65	289.6	2583.26	1059.89	289.6	803.47	577.75	350.08	288.88	351.59	2181.04	288.88	497.51	291.72	288.88	406.4	347.31	176.52	4129.72	352.62	346.65	638.72	176.52	350.29	398.01
				1186	1617.37	1658.32	-40.9446		1618.36	580.52	565.9	346.65	600.65	350.58	4129.72	346.65	838.1	347.38	580.52	638.44	1899.74	346.65	291.35	346.65	683.75	497.51	288.88	812.49	1741.61	838.1	6059.92	918.8	291.06	838.1	349.56	1041.41	32763.1	706.14	290.33	291.06	350.08	291.72	173.33	2168.51	289.6	481.46	1387.32	346.65	803.47
				1187	1343.83	1935.13	-591.301		706.14	350.58	289.53	963.58	481.46	398.01	571.33	1026.85	288.88	289.6	346.65	348.84	355.51	346.65	334.54	812.49	1714.87	6059.92	703.48	346.65	434.77	346.65	1387.32	1016.29	346.65	408.07	404.43	404.43	351.89	838.1	580.52	374.17	515.39	539.96	346.65	4415.81	963.58	2393.74	288.88	350.58	501.45
				1188	1177.39	1304.5	-127.105		1565.98	406.61	1059.89	571.33	11388.4	640.84	703.48	1898.1	355.51	600.65	234.3	975.26	640.5	1618.36	347.38	346.65	1898.1	419.14	565.9	32763.1	481.03	346.65	346.65	288.88	346.65	419.14	2181.04	348.11	571.33	552.8	348.11	963.58	350.29	404.43	231.1	918.8	347.38	346.65	288.88	1104.44	1741.61
				1189	1096.65	1592.79	-496.141		640.5	956.28	4129.72	1041.41	2393.74	1059.89	1104.44	2168.51	346.65	4129.72	350.86	1808.05	289.6	693.3	355.51	346.65	975.26	346.65	4129.72	693.3	364.42	2393.74	582.75	346.65	348.84	2181.04	600.65	288.88	350.86	289.6	552.8	297.17	364.42	348.11	346.65	406.4	347.38	346.65	640.84	577.75	398.01
				1190	843.009	1503.57	-660.562		419.14	582.75	347.38	346.65	346.65	231.76	355.51	291.72	355.51	350.86	683.75	350.58	956.28	346.65	1115.83	346.65	297.3	291.72	975.26	539.96	349.12	434.77	1032.3	552.8	231.76	346.65	346.65	354.88	289.6	413.63	1808.05	349.12	288.88	234.3	288.88	497.51	234.3	176.52	347.31	501.45	777.35
				1191	971.149	1033.71	-62.5589		1016.29	6059.92	346.65	597.8	540.69	346.65	867.72	1565.98	288.88	408.07	347.38	350.08	5092.55	600.65	4415.81	350.08	346.65	288.88	346.65	706.14	706.14	1016.29	577.75	1808.05	231.76	693.3	2583.26	398.01	334.54	288.88	297.17	706.14	294.83	11388.4	501.45	1104.44	350.08	346.65	1899.74	515.39	703.48
				1192	1458.89	1151.34	307.556		2181.04	288.88	683.75	32763.1	1899.74	1714.87	466.1	346.65	520.41	660.05	291.06	291.35	956.5	408.07	352.62	1104.44	434.77	683.75	1899.74	1741.61	693.3	956.5	838.1	683.75	5092.55	176.52	918.8	288.88	539.96	571.33	2583.26	32763.1	347.38	346.65	291.35	580.52	956.5	346.65	346.65	443.67	466.1
				1193	1357.29	1248.55	108.736		660.05	346.65	956.5	288.88	466.1	350.58	406.61	443.67	350.58	288.88	291.35	406.61	347.38	351.89	288.88	1104.44	481.03	539.96	693.3	32763.1	234.3	291.06	2168.51	347.38	288.88	1032.3	1135.65	288.88	348.11	638.72	1741.61	346.65	918.8	20814.6	355.51	176.52	918.8	515.39	346.65	351.59	1618.36
				1194	1019.42	1327.35	-307.924		297.3	1115.83	1016.29	346.65	531.9	349.12	289.6	346.65	693.3	1387.32	838.1	644.99	289.6	706.14	346.65	351.59	346.65	346.65	1041.41	838.1	600.65	350.29	956.28	334.54	351.59	2805.03	640.84	346.65	351.89	348.11	355.51	640.84	349.56	1387.32	289.53	346.65	1135.65	1104.44	231.1	4415.81	349.94
				1195	1345.04	1733.45	-388.404		347.38	350.58	346.65	288.88	355.51	289.6	1714.87	408.07	289.6	350.08	575.18	347.31	956.28	1115.83	20814.6	1104.44	346.65	4415.81	289.6	706.14	231.76	1041.41	640.84	443.67	693.3	812.49	176.52	956.5	346.65	289.6	640.5	2181.04	346.65	867.72	346.65	346.65	520.41	346.65	1520.61	1714.87	288.88
				1196	883.166	1376.98	-493.814		347.38	552.8	346.65	288.88	346.65	289.6	6059.92	346.65	497.51	288.88	552.8	1387.32	481.03	346.65	963.58	346.65	347.38	1041.41	291.72	640.5	406.61	346.65	351.89	577.75	1546.99	289.6	693.3	288.88	176.52	434.77	803.47	347.38	2181.04	481.46	718.98	693.3	288.88	1618.36	1135.65	481.46	640.5
				1197	1028.17	1535.7	-507.533		660.05	531.9	956.28	434.77	346.65	291.72	349.56	350.86	348.84	231.76	346.65	660.05	580.52	374.17	1026.85	640.5	1115.83	1741.61	1135.65	289.53	501.45	413.63	288.88	640.84	348.11	408.07	413.63	466.1	515.39	1898.1	346.65	32763.1	231.76	289.6	693.3	443.67	718.98	580.52	289.6	351.59	173.33
				1198	990.568	1129.85	-139.287		660.05	348.11	288.88	1026.85	288.88	288.88	1618.36	364.42	351.59	288.88	683.75	346.65	867.72	288.88	481.03	481.03	2393.74	1059.89	718.98	289.53	2583.26	1104.44	288.88	1520.61	1387.32	1041.41	1898.1	706.14	812.49	346.65	466.1	349.56	918.8	481.46	355.51	5092.55	231.1	349.12	1041.41	291.06	176.52
				1199	1385.37	1724.96	-339.59		812.49	349.94	1115.83	289.6	539.96	289.53	580.52	963.58	867.72	1565.98	346.65	706.14	346.65	346.65	297.17	289.6	349.12	349.56	1714.87	683.75	1898.1	288.88	497.51	297.3	918.8	346.65	540.69	291.35	706.14	408.07	355.51	346.65	346.65	1618.36	1387.32	11388.4	350.86	346.65	294.83	571.33	346.65
				1200	1114.36	1400.7	-286.336		683.75	515.39	347.31	956.5	348.84	600.65	288.88	777.35	803.47	288.88	20814.6	32763.1	289.6	291.35	580.52	644.99	1714.87	2583.26	481.03	777.35	348.84	347.38	718.98	289.6	644.99	644.99	838.1	348.11	347.38	346.65	288.88	346.65	683.75	288.88	351.89	466.1	539.96	540.69	406.4	346.65	466.1
				1201	1323.42	1096.54	226.878		346.65	346.65	289.6	803.47	346.65	20814.6	406.4	349.56	571.33	288.88	1546.99	2181.04	918.8	956.5	20814.6	1104.44	443.67	552.8	20814.6	693.3	580.52	975.26	4129.72	718.98	434.77	350.29	346.65	2583.26	352.62	288.88	289.6	231.1	346.65	703.48	288.88	501.45	1520.61	1387.32	350.58	718.98	289.6
				1202	1259.55	1579.18	-319.633		838.1	539.96	291.72	348.11	693.3	1618.36	355.51	1387.32	346.65	1618.36	288.88	288.88	1546.99	693.3	290.33	350.29	838.1	354.88	346.65	1618.36	406.61	348.84	600.65	351.59	1565.98	497.51	918.8	2181.04	350.29	350.86	2181.04	288.88	347.38	1104.44	1565.98	346.65	346.65	348.84	398.01	346.65	520.41
				1203	1451.11	1354.16	96.9456		354.88	289.6	1741.61	346.65	346.65	406.4	291.72	963.58	289.6	406.4	1565.98	346.65	173.33	346.65	234.3	497.51	1899.74	346.65	297.3	1741.61	346.65	289.53	176.52	351.89	515.39	481.46	582.75	348.11	1565.98	32763.1	2583.26	288.88	706.14	413.63	351.89	640.5	956.28	640.84	346.65	1026.85	3165.83
				1204	1210.19	1603.27	-393.077		346.65	288.88	374.17	348.84	346.65	288.88	294.83	1618.36	540.69	291.72	515.39	2168.51	1387.32	346.65	288.88	406.61	4415.81	289.53	2583.26	346.65	294.83	3165.83	2168.51	289.6	6059.92	346.65	718.98	1032.3	349.12	289.6	644.99	234.3	231.76	406.61	346.65	1618.36	918.8	575.18	347.38	346.65	11388.4
				1205	962.036	1533.95	-571.91		1741.61	346.65	288.88	466.1	1899.74	288.88	4415.81	660.05	575.18	347.38	346.65	1546.99	1899.74	1387.32	644.99	1115.83	288.88	1618.36	481.03	346.65	346.65	1041.41	481.46	575.18	1032.3	406.4	577.75	2583.26	290.33	434.77	347.38	351.89	3165.83	540.69	703.48	346.65	234.3	346.65	2168.51	3165.83	1059.89
				1206	1157.06	1667.35	-510.298		294.83	288.88	577.75	2805.03	540.69	346.65	683.75	718.98	348.11	703.48	582.75	346.65	1808.05	571.33	289.6	288.88	346.65	289.6	348.11	288.88	349.56	963.58	291.35	346.65	346.65	346.65	346.65	297.17	406.4	288.88	355.51	346.65	2168.51	347.31	346.65	640.84	32763.1	176.52	347.38	350.29	1618.36
				1207	931.67	1384.68	-453.01		1520.61	351.59	351.59	346.65	1032.3	406.61	346.65	347.38	408.07	1741.61	351.89	466.1	693.3	434.77	1565.98	346.65	408.07	231.1	289.53	346.65	347.38	346.65	2583.26	1135.65	11388.4	597.8	2583.26	346.65	349.56	288.88	1387.32	6059.92	289.53	398.01	289.6	577.75	346.65	364.42	1546.99	1026.85	346.65
				1208	1056.19	1490.22	-434.036		540.69	812.49	348.11	289.6	434.77	2393.74	350.58	867.72	777.35	956.28	413.63	294.83	481.03	288.88	350.86	289.53	349.56	565.9	354.88	349.94	346.65	956.28	644.99	2805.03	803.47	2168.51	2393.74	346.65	552.8	1899.74	660.05	918.8	539.96	347.38	347.31	706.14	348.11	288.88	398.01	291.06	580.52
				1209	788.437	1808.01	-1019.58		346.65	434.77	644.99	577.75	975.26	413.63	234.3	693.3	540.69	288.88	334.54	1899.74	231.76	956.28	1714.87	346.65	1618.36	867.72	640.84	352.62	346.65	466.1	347.38	575.18	481.03	2393.74	173.33	398.01	334.54	640.5	2583.26	346.65	777.35	346.65	580.52	918.8	2181.04	352.62	515.39	176.52	348.84
				1210	1312.95	1256.67	56.287		867.72	6059.92	1026.85	406.61	520.41	289.6	575.18	1714.87	289.6	346.65	289.6	644.99	346.65	347.38	638.44	348.11	297.17	346.65	571.33	1135.65	334.54	413.63	288.88	288.88	3165.83	291.06	346.65	638.72	349.12	32763.1	346.65	346.65	352.62	231.1	975.26	173.33	956.5	408.07	683.75	288.88	413.63
				1211	1105.79	1452.38	-346.585		349.94	4415.81	290.33	346.65	11388.4	1520.61	347.38	1898.1	288.88	406.4	638.72	346.65	176.52	288.88	288.88	867.72	346.65	638.44	956.5	231.76	1565.98	346.65	1565.98	481.03	288.88	173.33	291.06	346.65	1714.87	1714.87	956.28	1808.05	347.38	1898.1	346.65	351.59	176.52	289.6	4415.81	956.28	176.52
[truncated: 3,789 more rows]
[truncated: 291 more columns]

## Sheet: QALY data
Index		Kontrol
Patient ID	QALYs	Patient ID	QALYs		Table: Raw scale		# patients	Mean QALY	Std dev	Std error
2	0.696	1	0.792			index	160	0.662031	0.0791093	0.00625414
[truncated: 171 more rows]

## Sheet: Bootstrapped qaly data
	Table: Summary bootstrap data			Bootstrap resample	Index	Kontrol			Patient ID Treatment=t1	Index
[truncated: 5,001 more rows]
[truncated: 291 more columns]

[truncated: 5 more sheets: Results, NMB 95%, Bootstrapped results, CEA plot, CEAC]
